# Supplementary material for: 2-Oxo-2H-chromen-4-yl 4-ethyl­benzoate
Source: IUCrdata. 2025 Aug 19;10(Pt 8):x250734. doi: 10.1107/S2414314625007345 (PMC12412682; doi:10.1107/S2414314625007345)
Supplement: Supplementary file 1 [file x-10-x250734-sup1.cif]

##############################################################################
#                                                                            #
# This CIF contains the data for a data article accepted for                 #
# publication in IUCrData. It conforms to the requirements of                #
# Notes for Authors for IUCrData, and has been                               #
# peer reviewed under the auspices of IUCrData.                              #
#                                                                            #
# Full details of the Crystallographic Information File format               #
# are given in the paper "The Crystallographic Information File (CIF):       #
# a New Standard Archive File for Crystallography" by S. R. Hall, F. H.      #
# Allen and I. D. Brown [Acta Cryst. (1991), A47, 655-685].                  #
#                                                                            #
# The current version of the core CIF dictionary is obtainable from          #
# ftp://ftp.iucr.org/pub/cif_core.dic.                                       #
#                                                                            #
# Software is freely available for graphical display of the structure(s)     #
# in this CIF. For information consult the CIF software page                 #
# http://www.iucr.org/resources/cif/software.                                #
#                                                                            #
# This file may be used for bona fide research purposes within the           #
# scientific community so long as proper attribution is given to the data    # 
# article from which it was obtained.                                        #
#                                                                            #
##############################################################################
data_I
_audit_creation_method     'SHELXL-2018/3'
_journal_date_recd_electronic     2025-08-13
_journal_date_accepted     2025-08-17
_journal_name_full     'IUCrData'
_journal_year     2025
_journal_volume     10
_journal_issue      1
_journal_page_first     0
_journal_page_last     0
_journal_paper_category     HO
_journal_paper_doi     10.1107/S2414314625007345
_journal_coeditor_code     HB4531
_publ_contact_author_name     'Akoun Abou'
_publ_contact_author_address
;
Joint Research and Innovation Unit for Engineering Sciences and Techniques
(UMRI STI), Research Team: Instrumentation, Image and Spectroscopy,
F\'elix Houphouet-Boigny National Polytechnic Institute, BP 1093 Yamoussoukro,
C\^ote d'Ivoire
;
_publ_contact_author_email     'abouakoun@gmail.com'
_publ_contact_author_fax     ?
_publ_contact_author_phone     '+2250709800015'
_publ_section_title
;
2-Oxo-2<i>H</i>-chromen-4-yl 4-ethylbenzoate
;
loop_
    _publ_author_name
    _publ_author_footnote
    _publ_author_address
    'Bationo, Valentin' .
;
Laboratory of Molecular Chemistry and Materials (LC2M),
Research Team: Organic Chemistry and Phytochemistry, University Joseph KI-ZERBO,
 03 BP 7021 Ouagadougou 03, Burkina Faso
;
    'Tebily, Abel Landry' .
;
Joint Research and Innovation Unit for Engineering Sciences and Techniques \
(UMRI STI), Research Team: Instrumentation, Image and Spectroscopy,
 F\'elix Houphouet-Boigny National Polytechnic Institute, BP 1093 Yamoussoukro,
 C\^ote d'Ivoire
;
    'Abou, Akoun' .
;
Joint Research and Innovation Unit for Engineering Sciences and Techniques \
(UMRI STI), Research Team: Instrumentation, Image and Spectroscopy,
F\'elix Houphouet-Boigny National Polytechnic Institute, BP 1093 Yamoussoukro,
C\^ote d'Ivoire
;
    'Sombi\'e, Charles Bavouma ' .
;
Laboratory of Drug Development, Center of Training,
Research and Expertise in Pharmaceutical Sciences (CFOREM),
University Joseph KI-ZERBO, 03 BP 7021
 Ouagadougou 03, Burkina Faso
;
    'Semd\'e, Rasman\'e' .
;
Laboratory of Drug Development, Center of Training,
Research and Expertise in Pharmaceutical Sciences (CFOREM),
University Joseph KI-ZERBO, 03 BP 7021
 Ouagadougou 03, Burkina Faso
;
    'Djand\'e, Abdoulaye' .
;
Laboratory of Molecular Chemistry and Materials (LC2M),
Research Team: Organic Chemistry and Phytochemistry, University Joseph KI-ZERBO,
 03 BP 7021 Ouagadougou 03, Burkina Faso
;
_publ_section_synopsis
;
In the title compound, the dihedral angle between the coumarin ring system and
the phenyl ring is 63.46 (5)\%. In the crystal, the molecules are linked by
weak C---H...O hydrogen bonds and aromatic \p--\p stacking interactions
;
_chemical_name_systematic
;
2-Oxo-2<i>H</i>-chromen-4-yl 4-ethylbenzoate
;
_chemical_name_common     'Coumarin ester'
_chemical_formula_moiety     'C18 H14 O4'
_chemical_formula_sum     'C18 H14 O4'
_chemical_formula_iupac     'C18 H14 O4'
_chemical_formula_weight     294.29
_chemical_melting_point_gt     459
_chemical_melting_point_lt     461
_space_group_crystal_system     triclinic
_space_group_name_H-M_alt     'P -1'
_space_group_name_Hall     '-P 1'
loop_
    _space_group_symop_operation_xyz
    'x, y, z'
    '-x, -y, -z'
_cell_length_a     4.2781(4)
_cell_length_b     10.7096(9)
_cell_length_c     15.3525(13)
_cell_angle_alpha     84.816(3)
_cell_angle_beta     86.728(3)
_cell_angle_gamma     83.925(3)
_cell_volume     695.79(11)
_cell_formula_units_Z     2
_cell_measurement_reflns_used     4332
_cell_measurement_theta_min     4.484
_cell_measurement_theta_max     61.664
_cell_measurement_temperature     296(2)
_exptl_crystal_description     Prism
_exptl_crystal_colour     Colorless
_exptl_crystal_size_max     0.331
_exptl_crystal_size_mid     0.159
_exptl_crystal_size_min     0.070
_exptl_crystal_density_diffrn     1.405
_exptl_crystal_density_meas     ?
_exptl_crystal_density_method     ?
_exptl_crystal_F_000     308
_exptl_absorpt_coefficient_mu     0.099
_exptl_absorpt_correction_type     multi-scan
_exptl_absorpt_process_details
;
(CrysAlisPro; Rigaku OD, 2022)
;
_exptl_absorpt_correction_T_min     0.956
_exptl_absorpt_correction_T_max     1.000
_diffrn_ambient_temperature     296(2)
_diffrn_source     'micro-focus sealed X-ray tube'
_diffrn_radiation_type     MoK\a
_diffrn_radiation_wavelength     0.71073
_diffrn_measurement_device_type     'SuperNova, Dual, Cu at home/near, AtlasS2'
_diffrn_measurement_method     '\w scans'
_diffrn_detector_area_resol_mean     5.3048
_diffrn_reflns_number     59779
_diffrn_reflns_av_R_equivalents     0.0367
_diffrn_reflns_av_unetI/netI     0.0168
_diffrn_reflns_theta_min     2.242
_diffrn_reflns_theta_max     30.832
_diffrn_reflns_theta_full     25.242
_diffrn_measured_fraction_theta_max     0.993
_diffrn_measured_fraction_theta_full     0.997
_diffrn_reflns_limit_h_min     -6
_diffrn_reflns_limit_h_max     6
_diffrn_reflns_limit_k_min     -15
_diffrn_reflns_limit_k_max     15
_diffrn_reflns_limit_l_min     -22
_diffrn_reflns_limit_l_max     22
_refine_special_details
;
 The H atoms were placed at calculated positions [C---H = 0.93--0.97
\%A] and refined using the riding model approximation with <i>U</i>~iso~(H) =
1.2<i>U</i>~eq~(C) or 1.5<i>U</i>~eq~(methyl C).
;
_reflns_number_total     4332
_reflns_number_gt     3675
_reflns_threshold_expression     'I > 2\s(I)'
_refine_ls_structure_factor_coef     Fsqd
_refine_ls_matrix_type     full
_refine_ls_R_factor_all     0.0552
_refine_ls_R_factor_gt     0.0485
_refine_ls_wR_factor_gt     0.1382
_refine_ls_wR_factor_ref     0.1444
_refine_ls_goodness_of_fit_ref     1.106
_refine_ls_restrained_S_all     1.106
_refine_ls_number_reflns     4332
_refine_ls_number_parameters     200
_refine_ls_number_restraints     0
_refine_ls_hydrogen_treatment     constr
_refine_ls_weighting_scheme     calc
_refine_ls_weighting_details
              'w=1/[\s^2^(Fo^2^)+(0.0753P)^2^+0.2292P] where P=(Fo^2^+2Fc^2^)/3'
_atom_sites_solution_hydrogens     geom
_atom_sites_solution_primary     direct
_atom_sites_solution_secondary     ?
_refine_ls_shift/su_max     0.000
_refine_ls_shift/su_mean     0.000
_refine_diff_density_max     0.322
_refine_diff_density_min     -0.281
_refine_ls_extinction_method
;
<i>SHELXL2018/3</i> (Sheldrick, 2015b)
;
_refine_ls_extinction_coef     0.016(6)
_refine_ls_extinction_expression
                                  'Fc^*^=kFc[1+0.001xFc^2^\l^3^/sin(2\q)]^-1/4^'
loop_
    _atom_type_symbol
    _atom_type_description
    _atom_type_scat_dispersion_real
    _atom_type_scat_dispersion_imag
    _atom_type_scat_source
    'C' 'C' 0.0033 0.0016
                         'International Tables Vol C Tables 4.2.6.8 and 6.1.1.4'
    'H' 'H' 0.0000 0.0000
                         'International Tables Vol C Tables 4.2.6.8 and 6.1.1.4'
    'O' 'O' 0.0106 0.0060
                         'International Tables Vol C Tables 4.2.6.8 and 6.1.1.4'
_computing_data_collection
;
CrysAlisPro 1.171.42.79a (Rigaku OD, 2022)
;
_computing_cell_refinement
;
CrysAlisPro 1.171.42.79a (Rigaku OD, 2022)
;
_computing_data_reduction
;
CrysAlisPro 1.171.42.79a (Rigaku OD, 2022)
;
_computing_structure_solution
;
<i>SHELXT2018/2</i> (Sheldrick, 2015a)
;
_computing_structure_refinement
;
<i>SHELXL2018/3</i> (Sheldrick, 2015b)
;
_computing_molecular_graphics
;
PLATON (Spek, 2020)  and WinGX (Farrugia, 2012)
;
_computing_publication_material
;
<i>SHELXL2018/3</i> (Sheldrick, 2015b) and publCIF (Westrip, 2010)
;
loop_
    _atom_site_type_symbol
    _atom_site_label
    _atom_site_fract_x
    _atom_site_fract_y
    _atom_site_fract_z
    _atom_site_U_iso_or_equiv
    _atom_site_adp_type
    _atom_site_calc_flag
    _atom_site_occupancy
    _atom_site_disorder_assembly
    _atom_site_disorder_group
    O O1 1.33648(19) 0.16608(7) 0.02913(5) 0.02074(17) Uani d 1 . .
    O O3 0.87511(19) 0.43581(7) 0.18225(5) 0.02160(18) Uani d 1 . .
    O O2 1.5944(2) 0.31182(8) -0.04602(5) 0.0267(2) Uani d 1 . .
    O O4 1.1515(2) 0.36404(8) 0.30123(5) 0.02480(19) Uani d 1 . .
    C C11 0.7673(2) 0.54303(9) 0.30997(7) 0.0195(2) Uani d 1 . .
    C C3 1.0391(3) 0.34377(10) 0.13411(7) 0.0193(2) Uani d 1 . .
    C C5 1.1274(2) 0.12891(10) 0.09534(7) 0.0187(2) Uani d 1 . .
    C C10 0.9530(2) 0.43848(10) 0.26765(7) 0.0194(2) Uani d 1 . .
    C C2 1.2424(3) 0.38058(10) 0.06923(7) 0.0215(2) Uani d 1 . .
    H H2 1.280225 0.464811 0.060129 0.026 Uiso calc 1 . .
    C C14 0.4429(3) 0.73961(10) 0.39781(7) 0.0207(2) Uani d 1 . .
    C C4 0.9691(2) 0.21466(9) 0.15046(7) 0.0190(2) Uani d 1 . .
    C C7 0.8695(3) -0.03992(10) 0.16993(7) 0.0232(2) Uani d 1 . .
    H H7 0.834208 -0.124535 0.176664 0.028 Uiso calc 1 . .
    C C13 0.6335(3) 0.64501(11) 0.44302(7) 0.0242(2) Uani d 1 . .
    H H13 0.652704 0.646856 0.502909 0.029 Uiso calc 1 . .
    C C6 1.0813(3) 0.00155(10) 0.10473(7) 0.0209(2) Uani d 1 . .
    H H6 1.190075 -0.054437 0.068072 0.025 Uiso calc 1 . .
    C C17 0.2679(3) 0.84887(10) 0.44238(8) 0.0251(2) Uani d 1 . .
    H H17A 0.050253 0.857056 0.426309 0.030 Uiso calc 1 . .
    H H17B 0.356950 0.925553 0.419603 0.030 Uiso calc 1 . .
    C C15 0.4150(3) 0.73322(10) 0.30800(7) 0.0230(2) Uani d 1 . .
    H H15 0.287568 0.795705 0.277112 0.028 Uiso calc 1 . .
    C C16 0.5729(3) 0.63586(10) 0.26384(7) 0.0214(2) Uani d 1 . .
    H H16 0.549281 0.632588 0.204266 0.026 Uiso calc 1 . .
    C C1 1.4032(3) 0.28936(10) 0.01336(7) 0.0211(2) Uani d 1 . .
    C C12 0.7957(3) 0.54759(10) 0.39939(7) 0.0243(2) Uani d 1 . .
    H H12 0.923771 0.485241 0.430213 0.029 Uiso calc 1 . .
    C C9 0.7567(3) 0.17035(10) 0.21634(7) 0.0214(2) Uani d 1 . .
    H H9 0.648923 0.225798 0.253545 0.026 Uiso calc 1 . .
    C C8 0.7082(3) 0.04399(11) 0.22575(7) 0.0239(2) Uani d 1 . .
    H H8 0.567671 0.014693 0.269405 0.029 Uiso calc 1 . .
    C C18 0.2734(3) 0.83910(12) 0.54170(8) 0.0312(3) Uani d 1 . .
    H H18A 0.156830 0.912340 0.563515 0.047 Uiso calc 1 . .
    H H18B 0.179577 0.765055 0.565512 0.047 Uiso calc 1 . .
    H H18C 0.487067 0.833730 0.558788 0.047 Uiso calc 1 . .
loop_
    _atom_site_aniso_label
    _atom_site_aniso_U_11
    _atom_site_aniso_U_22
    _atom_site_aniso_U_33
    _atom_site_aniso_U_12
    _atom_site_aniso_U_13
    _atom_site_aniso_U_23
    O1 0.0244(4) 0.0187(3) 0.0191(4) -0.0020(3) 0.0021(3) -0.0037(3)
    O3 0.0271(4) 0.0181(3) 0.0193(4) 0.0023(3) -0.0017(3) -0.0051(3)
    O2 0.0312(4) 0.0266(4) 0.0220(4) -0.0046(3) 0.0046(3) -0.0019(3)
    O4 0.0271(4) 0.0226(4) 0.0243(4) 0.0039(3) -0.0043(3) -0.0053(3)
    C11 0.0217(5) 0.0159(4) 0.0211(5) -0.0017(3) -0.0009(4) -0.0030(3)
    C3 0.0222(5) 0.0175(4) 0.0180(4) 0.0011(3) -0.0030(3) -0.0038(3)
    C5 0.0196(4) 0.0188(4) 0.0177(4) -0.0009(3) -0.0013(3) -0.0023(3)
    C10 0.0218(5) 0.0176(4) 0.0191(4) -0.0025(3) -0.0008(3) -0.0029(3)
    C2 0.0260(5) 0.0180(4) 0.0207(5) -0.0026(4) -0.0020(4) -0.0023(3)
    C14 0.0228(5) 0.0164(4) 0.0231(5) -0.0024(4) 0.0008(4) -0.0028(3)
    C4 0.0205(5) 0.0179(4) 0.0185(4) -0.0008(3) -0.0022(3) -0.0025(3)
    C7 0.0262(5) 0.0187(4) 0.0248(5) -0.0034(4) -0.0041(4) 0.0002(4)
    C13 0.0289(5) 0.0221(5) 0.0215(5) 0.0023(4) -0.0032(4) -0.0057(4)
    C6 0.0232(5) 0.0173(4) 0.0223(5) -0.0001(4) -0.0033(4) -0.0036(3)
    C17 0.0292(6) 0.0182(5) 0.0271(5) 0.0011(4) 0.0019(4) -0.0042(4)
    C15 0.0277(5) 0.0169(4) 0.0235(5) 0.0010(4) -0.0018(4) -0.0009(4)
    C16 0.0265(5) 0.0183(4) 0.0193(4) -0.0013(4) -0.0012(4) -0.0015(3)
    C1 0.0239(5) 0.0200(5) 0.0192(4) -0.0022(4) -0.0016(4) -0.0012(3)
    C12 0.0289(5) 0.0205(5) 0.0230(5) 0.0037(4) -0.0046(4) -0.0041(4)
    C9 0.0220(5) 0.0222(5) 0.0200(5) -0.0018(4) -0.0006(4) -0.0027(4)
    C8 0.0249(5) 0.0249(5) 0.0221(5) -0.0057(4) -0.0012(4) 0.0004(4)
    C18 0.0400(7) 0.0250(5) 0.0277(6) 0.0048(5) 0.0022(5) -0.0085(4)
_geom_special_details
;
 All esds (except the esd in the dihedral angle between two l.s. planes)
 are estimated using the full covariance matrix.  The cell esds are taken
 into account individually in the estimation of esds in distances, angles
 and torsion angles; correlations between esds in cell parameters are only
 used when they are defined by crystal symmetry.  An approximate (isotropic)
 treatment of cell esds is used for estimating esds involving l.s. planes.
;
loop_
    _geom_bond_atom_site_label_1
    _geom_bond_atom_site_label_2
    _geom_bond_site_symmetry_2
    _geom_bond_distance
    _geom_bond_publ_flag
    O1 C5 . 1.3750(13) ?
    O1 C1 . 1.3775(13) ?
    O3 C10 . 1.3747(13) ?
    O3 C3 . 1.3915(12) ?
    O2 C1 . 1.2146(13) ?
    O4 C10 . 1.2062(13) ?
    C11 C12 . 1.3908(15) ?
    C11 C16 . 1.3954(15) ?
    C11 C10 . 1.4802(14) ?
    C3 C2 . 1.3443(15) ?
    C3 C4 . 1.4425(14) ?
    C5 C6 . 1.3922(14) ?
    C5 C4 . 1.4004(14) ?
    C2 C1 . 1.4508(15) ?
    C2 H2 . 0.9300 ?
    C14 C13 . 1.3912(15) ?
    C14 C15 . 1.3991(15) ?
    C14 C17 . 1.5161(15) ?
    C4 C9 . 1.4047(15) ?
    C7 C6 . 1.3861(15) ?
    C7 C8 . 1.3995(16) ?
    C7 H7 . 0.9300 ?
    C13 C12 . 1.3924(15) ?
    C13 H13 . 0.9300 ?
    C6 H6 . 0.9300 ?
    C17 C18 . 1.5202(17) ?
    C17 H17A . 0.9700 ?
    C17 H17B . 0.9700 ?
    C15 C16 . 1.3891(15) ?
    C15 H15 . 0.9300 ?
    C16 H16 . 0.9300 ?
    C12 H12 . 0.9300 ?
    C9 C8 . 1.3842(15) ?
    C9 H9 . 0.9300 ?
    C8 H8 . 0.9300 ?
    C18 H18A . 0.9600 ?
    C18 H18B . 0.9600 ?
    C18 H18C . 0.9600 ?
loop_
    _geom_angle_atom_site_label_1
    _geom_angle_atom_site_label_2
    _geom_angle_atom_site_label_3
    _geom_angle_site_symmetry_1
    _geom_angle_site_symmetry_3
    _geom_angle
    _geom_angle_publ_flag
    C5 O1 C1 . . 122.05(8) ?
    C10 O3 C3 . . 117.26(8) ?
    C12 C11 C16 . . 119.86(10) ?
    C12 C11 C10 . . 117.31(9) ?
    C16 C11 C10 . . 122.83(9) ?
    C2 C3 O3 . . 118.14(9) ?
    C2 C3 C4 . . 122.17(9) ?
    O3 C3 C4 . . 119.51(9) ?
    O1 C5 C6 . . 116.49(9) ?
    O1 C5 C4 . . 121.75(9) ?
    C6 C5 C4 . . 121.75(10) ?
    O4 C10 O3 . . 122.50(9) ?
    O4 C10 C11 . . 126.07(10) ?
    O3 C10 C11 . . 111.42(9) ?
    C3 C2 C1 . . 120.23(10) ?
    C3 C2 H2 . . 119.9 ?
    C1 C2 H2 . . 119.9 ?
    C13 C14 C15 . . 118.37(10) ?
    C13 C14 C17 . . 122.29(10) ?
    C15 C14 C17 . . 119.34(10) ?
    C5 C4 C9 . . 118.73(9) ?
    C5 C4 C3 . . 116.26(9) ?
    C9 C4 C3 . . 125.01(9) ?
    C6 C7 C8 . . 120.80(10) ?
    C6 C7 H7 . . 119.6 ?
    C8 C7 H7 . . 119.6 ?
    C14 C13 C12 . . 120.59(10) ?
    C14 C13 H13 . . 119.7 ?
    C12 C13 H13 . . 119.7 ?
    C7 C6 C5 . . 118.50(10) ?
    C7 C6 H6 . . 120.7 ?
    C5 C6 H6 . . 120.7 ?
    C14 C17 C18 . . 115.86(9) ?
    C14 C17 H17A . . 108.3 ?
    C18 C17 H17A . . 108.3 ?
    C14 C17 H17B . . 108.3 ?
    C18 C17 H17B . . 108.3 ?
    H17A C17 H17B . . 107.4 ?
    C16 C15 C14 . . 121.64(10) ?
    C16 C15 H15 . . 119.2 ?
    C14 C15 H15 . . 119.2 ?
    C15 C16 C11 . . 119.17(10) ?
    C15 C16 H16 . . 120.4 ?
    C11 C16 H16 . . 120.4 ?
    O2 C1 O1 . . 116.76(10) ?
    O2 C1 C2 . . 125.71(10) ?
    O1 C1 C2 . . 117.53(9) ?
    C11 C12 C13 . . 120.35(10) ?
    C11 C12 H12 . . 119.8 ?
    C13 C12 H12 . . 119.8 ?
    C8 C9 C4 . . 119.86(10) ?
    C8 C9 H9 . . 120.1 ?
    C4 C9 H9 . . 120.1 ?
    C9 C8 C7 . . 120.35(10) ?
    C9 C8 H8 . . 119.8 ?
    C7 C8 H8 . . 119.8 ?
    C17 C18 H18A . . 109.5 ?
    C17 C18 H18B . . 109.5 ?
    H18A C18 H18B . . 109.5 ?
    C17 C18 H18C . . 109.5 ?
    H18A C18 H18C . . 109.5 ?
    H18B C18 H18C . . 109.5 ?
loop_
    _geom_torsion_atom_site_label_1
    _geom_torsion_atom_site_label_2
    _geom_torsion_atom_site_label_3
    _geom_torsion_atom_site_label_4
    _geom_torsion_site_symmetry_1
    _geom_torsion_site_symmetry_2
    _geom_torsion_site_symmetry_3
    _geom_torsion_site_symmetry_4
    _geom_torsion
    _geom_torsion_publ_flag
    C10 O3 C3 C2 . . . . -110.14(11) ?
    C10 O3 C3 C4 . . . . 74.63(12) ?
    C1 O1 C5 C6 . . . . -179.77(9) ?
    C1 O1 C5 C4 . . . . 0.22(15) ?
    C3 O3 C10 O4 . . . . -0.98(15) ?
    C3 O3 C10 C11 . . . . 178.33(8) ?
    C12 C11 C10 O4 . . . . -8.15(17) ?
    C16 C11 C10 O4 . . . . 170.94(11) ?
    C12 C11 C10 O3 . . . . 172.57(9) ?
    C16 C11 C10 O3 . . . . -8.34(14) ?
    O3 C3 C2 C1 . . . . -175.83(9) ?
    C4 C3 C2 C1 . . . . -0.73(16) ?
    O1 C5 C4 C9 . . . . 179.49(9) ?
    C6 C5 C4 C9 . . . . -0.53(16) ?
    O1 C5 C4 C3 . . . . -0.30(15) ?
    C6 C5 C4 C3 . . . . 179.68(9) ?
    C2 C3 C4 C5 . . . . 0.57(15) ?
    O3 C3 C4 C5 . . . . 175.61(9) ?
    C2 C3 C4 C9 . . . . -179.20(10) ?
    O3 C3 C4 C9 . . . . -4.17(16) ?
    C15 C14 C13 C12 . . . . 0.96(17) ?
    C17 C14 C13 C12 . . . . -178.64(11) ?
    C8 C7 C6 C5 . . . . -0.71(16) ?
    O1 C5 C6 C7 . . . . -179.21(9) ?
    C4 C5 C6 C7 . . . . 0.81(16) ?
    C13 C14 C17 C18 . . . . -8.76(16) ?
    C15 C14 C17 C18 . . . . 171.64(11) ?
    C13 C14 C15 C16 . . . . -0.28(17) ?
    C17 C14 C15 C16 . . . . 179.33(10) ?
    C14 C15 C16 C11 . . . . -0.84(17) ?
    C12 C11 C16 C15 . . . . 1.29(17) ?
    C10 C11 C16 C15 . . . . -177.78(10) ?
    C5 O1 C1 O2 . . . . 179.08(9) ?
    C5 O1 C1 C2 . . . . -0.34(15) ?
    C3 C2 C1 O2 . . . . -178.76(11) ?
    C3 C2 C1 O1 . . . . 0.60(16) ?
    C16 C11 C12 C13 . . . . -0.62(17) ?
    C10 C11 C12 C13 . . . . 178.49(10) ?
    C14 C13 C12 C11 . . . . -0.52(18) ?
    C5 C4 C9 C8 . . . . 0.14(16) ?
    C3 C4 C9 C8 . . . . 179.91(10) ?
    C4 C9 C8 C7 . . . . -0.05(16) ?
    C6 C7 C8 C9 . . . . 0.34(17) ?
loop_
    _geom_hbond_atom_site_label_D
    _geom_hbond_atom_site_label_H
    _geom_hbond_atom_site_label_A
    _geom_hbond_site_symmetry_A
    _geom_hbond_distance_DH
    _geom_hbond_distance_HA
    _geom_hbond_distance_DA
    _geom_hbond_angle_DHA
    _geom_hbond_publ_flag
    C2 H2 O2 2_865 0.93 2.49 3.4223(14) 176 yes
    C9 H9 O4 1_455 0.93 2.57 3.4164(14) 151 yes
    C16 H16 O2 2_765 0.93 2.54 3.4436(14) 163 yes
    C1 O2 Cg1 1_655 1.2146(13) 3.2667(10) 3.5408(14) 92.83(7) yes
_shelx_space_group_comment
;
The symmetry employed for this shelxl refinement is uniquely defined
by the following loop, which should always be used as a source of
symmetry information in preference to the above space-group names.
They are only intended as comments.
;
_shelx_estimated_absorpt_T_min     0.968
_shelx_estimated_absorpt_T_max     0.993
_shelx_hkl_file
;
  -1   0   0   32.20    1.60
  -1   0   0   35.30    2.00
  -1   0   0   32.80    1.50
  -1   0   0   31.40    1.50
  -1   0   0   34.70    2.00
  -1   0   0   34.90    1.80
  -1   0   0   33.60    1.50
  -1   0   0   31.40    1.90
  -1   0   0   34.20    1.60
  -1   0   0   30.80    1.80
  -1   0   0   35.40    2.00
  -1   0   0   35.90    1.90
  -1   0   0   33.60    1.90
   1   0   0   34.70    2.00
   1   0   0   32.20    1.50
   1   0   0   32.10    1.50
   1   0   0   31.90    1.60
   1   0   0   34.00    1.90
   1   0   0   33.90    1.90
   1   0   0   33.40    1.90
   1   0   0   34.40    1.50
   1   0   0   32.90    1.90
   1   0   0   31.30    1.50
   1   0   0   28.20    1.80
   1   0   0   34.20    1.80
   1   0   0   33.70    1.90
  -2   0   0  153.58    6.00
  -2   0   0  147.39    6.20
  -2   0   0  155.58    6.30
  -2   0   0  151.68    6.80
  -2   0   0  144.69    6.90
  -2   0   0  153.58    6.40
  -2   0   0  158.98    6.80
  -2   0   0  160.78    6.70
  -2   0   0  149.59    6.90
  -2   0   0  156.98    6.60
  -2   0   0  145.39    7.00
  -2   0   0  149.69    6.20
  -2   0   0  153.98    6.20
  -2   0   0  142.19    6.80
  -2   0   0  147.39    6.90
   2   0   0  142.29    6.70
   2   0   0  147.99    6.90
   2   0   0  160.38    7.00
   2   0   0  150.78    6.40
   2   0   0  153.28    7.20
   2   0   0  145.39    6.10
   2   0   0  145.99    6.60
   2   0   0  150.98    6.00
   2   0   0  141.99    6.80
   2   0   0  148.39    6.00
   2   0   0  139.59    6.10
  -3   0   0    3.50    1.20
  -3   0   0    4.10    0.80
  -3   0   0    2.40    0.70
  -3   0   0    3.00    1.00
  -3   0   0    3.50    0.80
  -3   0   0    3.70    0.90
  -3   0   0    3.00    1.20
  -3   0   0    2.50    1.20
  -3   0   0    3.40    0.80
  -3   0   0    3.10    1.30
  -3   0   0    3.50    0.90
  -3   0   0    2.70    0.70
  -3   0   0    2.80    1.20
   3   0   0    4.10    1.30
   3   0   0    3.00    1.10
   3   0   0    3.30    0.60
   3   0   0    4.80    1.00
   3   0   0    4.20    1.50
   3   0   0    3.30    0.70
   3   0   0    3.60    1.30
   3   0   0    3.80    1.40
  -4   0   0   23.00    2.80
  -4   0   0   24.50    2.00
  -4   0   0   18.00    1.80
  -4   0   0   22.60    2.00
  -4   0   0   18.50    2.00
  -4   0   0   25.40    3.00
  -4   0   0   26.00    1.90
  -4   0   0   26.90    3.40
  -4   0   0   18.60    2.00
  -4   0   0   21.00    1.90
  -4   0   0   22.90    1.90
   4   0   0   23.10    3.40
   4   0   0   23.00    2.60
   4   0   0   26.90    3.10
   4   0   0   21.80    3.00
  -5   0   0   12.30    1.90
  -5   0   0   13.00    2.90
  -5   0   0   10.10    2.70
  -5   0   0    6.30    1.40
  -5   0   0   10.50    1.60
  -5   0   0    9.60    1.50
   5   0   0   10.50    3.00
   5   0   0   11.40    2.70
   5   0   0   10.70    2.30
   5   0   0   10.20    2.60
  -6   0   0   44.70    3.70
   6   0   0   39.50    5.20
   6   0   0   39.10    4.00
   6   0   0   30.90    5.40
   6   0   0   50.89    5.20
   6  -1   0    3.50    2.80
   6  -1   0    4.60    2.00
   6  -1   0    4.50    2.70
  -6   1   0    3.60    1.90
  -6   1   0    2.10    1.90
   5  -1   0  372.16   17.90
   5  -1   0  383.86   18.70
   5  -1   0  400.36   18.20
   5  -1   0  347.67   16.80
  -5   1   0  436.76   18.60
  -5   1   0  431.36   18.20
   4  -1   0   -0.80    1.10
   4  -1   0    0.70    1.40
   4  -1   0    0.70    1.50
   4  -1   0    0.00    0.10
   4  -1   0   -0.40    1.20
  -4   1   0    0.10    1.30
  -4   1   0    0.20    1.10
  -4   1   0   -0.60    0.60
  -4   1   0   -0.20    1.30
   3  -1   0   92.79    5.40
   3  -1   0   94.39    4.70
   3  -1   0   86.19    3.80
   3  -1   0   87.69    4.50
   3  -1   0   87.99    5.10
   3  -1   0   81.99    4.90
   3  -1   0   86.19    5.10
  -3   1   0   82.09    4.00
  -3   1   0   85.49    4.40
  -3   1   0   87.99    5.10
  -3   1   0   88.19    5.00
  -3   1   0   86.09    4.60
  -3   1   0   85.49    4.90
  -3   1   0   81.69    3.80
  -3   1   0   84.49    4.70
  -3   1   0   86.29    4.80
   2  -1   0    0.90    0.70
   2  -1   0    0.60    0.80
   2  -1   0    0.50    0.40
   2  -1   0    1.00    0.80
   2  -1   0    0.90    0.70
   2  -1   0    0.50    0.80
   2  -1   0    1.20    0.60
   2  -1   0   -0.10    0.80
  -2   1   0    0.00    0.60
  -2   1   0   -0.10    0.60
  -2   1   0    0.90    0.50
  -2   1   0    1.50    0.80
  -2   1   0    1.00    0.60
  -2   1   0    0.40    0.70
  -2   1   0    2.10    0.70
  -2   1   0    0.80    0.50
  -2   1   0   -0.20    0.70
  -2   1   0    1.00    0.50
  -2   1   0    0.00    0.80
  -2   1   0    0.50    0.60
   1  -1   0    2.10    0.60
   1  -1   0    2.60    0.70
   1  -1   0    0.90    0.50
   1  -1   0    2.20    0.70
   1  -1   0    0.70    0.60
   1  -1   0    1.10    0.70
   1  -1   0    1.70    0.70
   1  -1   0    1.50    0.50
  -1   1   0    3.20    0.70
  -1   1   0    1.40    0.50
  -1   1   0    2.60    0.60
  -1   1   0    0.50    0.60
  -1   1   0    2.50    0.60
  -1   1   0    1.90    0.60
  -1   1   0    1.40    0.60
  -1   1   0    1.90    0.70
   0  -1   0    0.00    0.10
   0  -1   0    0.00    0.10
   0  -1   0    0.00    0.10
   0   1   0   -0.10    0.10
  -1  -1   0    1.30    0.80
  -1  -1   0    0.60    0.60
  -1  -1   0    2.30    0.60
  -1  -1   0    1.50    0.50
  -1  -1   0    1.10    0.60
  -1  -1   0    1.50    0.50
  -1  -1   0    1.20    0.30
  -1  -1   0    1.30    0.60
  -1  -1   0    2.10    0.50
  -1  -1   0    1.40    0.60
  -1  -1   0    1.60    0.50
  -1  -1   0    1.40    0.50
  -1  -1   0    2.50    0.60
  -1  -1   0    1.60    0.40
   1   1   0    1.70    0.60
   1   1   0    1.10    0.60
   1   1   0    2.40    0.50
   1   1   0    1.30    0.30
   1   1   0    1.30    0.60
   1   1   0    1.90    0.50
   1   1   0    0.40    0.60
   1   1   0    1.90    0.40
   1   1   0    1.60    0.50
   1   1   0    1.40    0.60
   1   1   0    1.70    0.50
   1   1   0    1.40    0.60
   1   1   0    1.50    0.60
  -2  -1   0  229.98   10.00
  -2  -1   0  225.48    9.90
  -2  -1   0  235.68    9.40
  -2  -1   0  232.58   10.00
  -2  -1   0  225.38    9.50
  -2  -1   0  237.28    9.70
  -2  -1   0  236.88    9.20
  -2  -1   0  223.38    9.40
  -2  -1   0  233.08    9.30
  -2  -1   0  226.58    9.90
  -2  -1   0  237.78    9.70
  -2  -1   0  219.58    9.40
  -2  -1   0  245.48    9.50
  -2  -1   0  222.28    9.90
   2   1   0  222.08    9.90
   2   1   0  223.98   10.00
   2   1   0  225.28    9.90
   2   1   0  231.88    9.90
   2   1   0  226.88    9.40
   2   1   0  235.68   10.00
   2   1   0  220.68    9.30
   2   1   0  224.08    9.20
   2   1   0  232.88    9.70
   2   1   0  227.68    9.40
   2   1   0  233.48    9.00
   2   1   0  242.18   10.30
  -3  -1   0   24.40    1.70
  -3  -1   0   25.60    1.90
  -3  -1   0   24.80    2.50
  -3  -1   0   22.10    1.90
  -3  -1   0   26.20    2.00
  -3  -1   0   24.70    3.00
  -3  -1   0   22.80    2.50
  -3  -1   0   26.40    1.90
  -3  -1   0   24.20    2.00
  -3  -1   0   22.00    2.40
  -3  -1   0   26.30    2.60
  -3  -1   0   27.50    2.30
  -3  -1   0   24.70    1.90
  -3  -1   0   23.70    2.50
   3   1   0   26.30    2.40
   3   1   0   23.40    1.70
   3   1   0   32.50    3.00
   3   1   0   25.50    2.60
   3   1   0   24.90    1.80
   3   1   0   26.20    2.00
   3   1   0   24.40    2.50
  -4  -1   0   -0.80    0.90
  -4  -1   0    0.00    1.20
  -4  -1   0    0.00    0.70
  -4  -1   0   -1.60    1.20
  -4  -1   0    2.10    1.00
  -4  -1   0    0.60    0.80
  -4  -1   0   -0.10    0.80
  -4  -1   0    0.40    0.70
  -4  -1   0    0.90    1.40
  -4  -1   0    0.20    0.80
  -4  -1   0    0.70    0.90
   4   1   0    0.30    1.20
   4   1   0    0.40    1.30
   4   1   0    0.40    0.40
   4   1   0    0.70    1.40
   4   1   0    0.40    1.30
  -5  -1   0   -1.00    1.40
  -5  -1   0    0.30    1.10
  -5  -1   0   -0.70    0.90
  -5  -1   0    2.20    1.90
  -5  -1   0   -1.20    1.00
  -5  -1   0   -0.20    0.80
  -5  -1   0   -0.70    0.90
  -5  -1   0   -0.60    1.10
   5   1   0    1.10    1.80
   5   1   0    0.40    1.70
   5   1   0   -0.60    1.50
   5   1   0    0.30    1.00
   5   1   0    0.40    1.40
  -6  -1   0   -0.40    1.10
  -6  -1   0    0.70    1.70
  -6  -1   0   -1.30    1.50
   6   1   0    0.00    2.10
   6   1   0    4.20    2.80
   6   1   0   -1.50    1.80
   6   1   0   -0.90    2.10
   5  -2   0  299.27   13.80
   5  -2   0  265.37   12.30
   5  -2   0  294.77   14.60
   5  -2   0  276.67   13.30
  -5   2   0  260.87   13.40
  -5   2   0  253.27   13.10
   4  -2   0   13.10    2.50
   4  -2   0    7.30    1.70
   4  -2   0   10.20    2.20
   4  -2   0    9.20    2.10
   4  -2   0   10.70    1.90
   4  -2   0   11.50    2.60
  -4   2   0   10.40    2.20
  -4   2   0    6.30    1.80
  -4   2   0    9.50    1.80
  -4   2   0    8.70    2.00
  -4   2   0    9.40    1.20
  -4   2   0    6.20    1.10
   3  -2   0   32.90    2.90
   3  -2   0   31.20    2.90
   3  -2   0   34.70    2.60
   3  -2   0   30.60    3.10
   3  -2   0   31.40    2.70
   3  -2   0   32.60    2.50
   3  -2   0   32.20    1.90
  -3   2   0   28.30    2.30
  -3   2   0   28.90    2.30
  -3   2   0   33.30    2.00
  -3   2   0   31.00    2.70
  -3   2   0   36.80    2.90
  -3   2   0   32.50    2.80
  -3   2   0   33.30    2.00
  -3   2   0   30.30    2.50
   2  -2   0   84.29    4.40
   2  -2   0   81.79    3.90
   2  -2   0   77.79    3.60
   2  -2   0   84.99    4.30
   2  -2   0   80.89    4.20
   2  -2   0   76.79    3.70
   2  -2   0   80.59    4.10
   2  -2   0   85.09    4.60
   2  -2   0   79.69    4.10
   2  -2   0   78.39    4.40
  -2   2   0   83.39    4.10
  -2   2   0   79.59    4.00
  -2   2   0   82.59    3.80
  -2   2   0   75.69    4.40
  -2   2   0   85.99    3.60
  -2   2   0   78.39    4.00
  -2   2   0   79.39    4.10
  -2   2   0   78.79    4.40
  -2   2   0   80.39    3.70
  -2   2   0   80.09    3.70
  -2   2   0   82.49    4.10
  -2   2   0   81.79    4.30
  -2   2   0   80.29    4.20
  -2   2   0   80.49    4.10
   1  -2   0   49.80    2.70
   1  -2   0   50.19    2.50
   1  -2   0   49.20    2.40
   1  -2   0   51.59    2.70
   1  -2   0   50.89    2.50
   1  -2   0   47.60    2.60
   1  -2   0   50.29    2.20
   1  -2   0   47.20    2.40
   1  -2   0   43.70    2.50
   1  -2   0   46.90    2.30
  -1   2   0   47.00    2.50
  -1   2   0   45.20    2.30
  -1   2   0   45.90    2.40
  -1   2   0   48.70    2.40
  -1   2   0   48.70    2.60
  -1   2   0   45.90    2.50
  -1   2   0   46.20    2.30
  -1   2   0   49.30    2.70
  -1   2   0   44.90    2.40
  -1   2   0   48.20    2.40
  -1   2   0   49.40    2.20
  -1   2   0   47.10    2.30
  -1   2   0   47.40    2.40
  -1   2   0   50.49    2.40
   0  -2   0  224.88    8.70
   0  -2   0  220.28    8.50
   0  -2   0  202.08    8.60
   0  -2   0  220.28    8.70
   0  -2   0  217.88    8.60
   0  -2   0  195.58    8.80
   0  -2   0  220.48    8.70
   0  -2   0  219.88    8.70
   0  -2   0  217.88    8.60
   0  -2   0  226.08    8.60
   0  -2   0  220.18    8.70
   0  -2   0  223.88    8.70
   0   2   0  222.88    8.60
   0   2   0  212.98    8.70
   0   2   0  226.68    8.70
   0   2   0  225.68    8.60
   0   2   0  225.28    8.90
   0   2   0  216.18    8.70
   0   2   0  213.78    8.50
   0   2   0  234.18    8.70
   0   2   0  222.78    8.70
   0   2   0  219.78    8.70
  -1  -2   0 8236.48  319.67
  -1  -2   0 8310.87  321.27
  -1  -2   0 8483.95  374.66
  -1  -2   0 8514.55  366.16
   1   2   0 8333.87  374.26
   1   2   0 8272.97  321.47
   1   2   0 8472.75  368.46
   1   2   0 8002.10  319.47
  -2  -2   0  459.45   17.60
  -2  -2   0  441.76   17.70
  -2  -2   0  444.66   18.20
  -2  -2   0  448.66   17.50
  -2  -2   0  435.46   18.00
  -2  -2   0  450.65   18.20
  -2  -2   0  439.06   17.80
  -2  -2   0  446.66   17.70
  -2  -2   0  456.75   18.70
  -2  -2   0  440.76   17.70
  -2  -2   0  442.26   18.10
  -2  -2   0  463.75   17.80
  -2  -2   0  454.85   17.90
  -2  -2   0  441.36   17.80
  -2  -2   0  442.26   18.20
   2   2   0  430.16   17.60
   2   2   0  426.86   17.60
   2   2   0  445.46   17.70
   2   2   0  452.15   18.00
   2   2   0  433.96   17.50
   2   2   0  424.96   18.10
   2   2   0  434.76   17.20
   2   2   0  459.85   17.30
   2   2   0  443.56   17.80
   2   2   0  477.85   18.10
   2   2   0  421.16   18.20
   2   2   0  453.35   18.40
   2   2   0  437.66   18.20
  -3  -2   0  903.21   34.00
  -3  -2   0  861.81   34.20
  -3  -2   0  858.91   34.10
  -3  -2   0  878.81   33.80
  -3  -2   0  815.52   34.00
  -3  -2   0  839.12   34.70
  -3  -2   0  866.11   33.60
  -3  -2   0  840.72   33.80
  -3  -2   0  784.82   33.90
  -3  -2   0  899.21   34.90
  -3  -2   0  909.91   33.90
   3   2   0  878.51   34.80
   3   2   0  814.62   33.70
   3   2   0  879.81   33.90
   3   2   0  865.01   34.80
   3   2   0  842.72   33.50
   3   2   0  903.91   35.20
   3   2   0  894.31   34.40
   3   2   0  877.21   33.20
  -4  -2   0    7.90    1.30
  -4  -2   0    4.60    1.30
  -4  -2   0    6.40    2.00
  -4  -2   0    3.20    1.60
  -4  -2   0    6.10    1.50
  -4  -2   0    3.80    1.10
  -4  -2   0    4.60    1.30
  -4  -2   0    5.00    1.30
  -4  -2   0    5.60    1.90
   4   2   0    5.20    1.70
   4   2   0    6.00    1.90
   4   2   0    6.00    1.90
   4   2   0    5.20    1.90
   4   2   0    6.30    1.30
   4   2   0    5.30    1.10
  -5  -2   0    3.10    1.50
  -5  -2   0    3.40    2.00
  -5  -2   0    1.00    1.10
  -5  -2   0    2.30    1.20
  -5  -2   0    2.70    1.20
  -5  -2   0    2.00    1.30
  -5  -2   0    3.70    1.50
  -5  -2   0    2.40    1.90
   5   2   0    2.70    2.00
   5   2   0    0.30    1.60
   5   2   0    4.70    1.40
   5   2   0    2.00    1.90
   5   2   0    2.10    1.80
  -6  -2   0    4.40    1.70
  -6  -2   0    4.90    2.40
  -6  -2   0   10.40    2.80
  -6  -2   0    7.20    1.50
  -6  -2   0    7.40    1.50
   6   2   0   14.30    2.90
   6   2   0   12.60    3.30
   6   2   0   15.40    3.90
   6   2   0   15.40    3.40
   5  -3   0   38.40    4.30
   5  -3   0   34.00    3.20
   5  -3   0   41.20    4.80
  -5   3   0   25.80    3.50
  -5   3   0   33.80    3.50
   4  -3   0  491.75   21.50
   4  -3   0  514.95   21.60
   4  -3   0  479.55   20.80
   4  -3   0  508.65   20.40
   4  -3   0  479.85   21.90
  -4   3   0  517.25   21.10
  -4   3   0  446.66   19.60
  -4   3   0  477.45   20.30
  -4   3   0  523.55   21.40
  -4   3   0  527.15   20.40
  -4   3   0  487.85   20.80
   3  -3   0    1.00    1.10
   3  -3   0    0.10    0.90
   3  -3   0    1.40    0.90
   3  -3   0   -1.30    1.10
   3  -3   0   -0.70    1.00
   3  -3   0   -0.40    0.60
   3  -3   0   -0.40    0.80
   3  -3   0    0.30    1.10
   3  -3   0   -0.20    1.00
  -3   3   0    0.40    1.10
  -3   3   0    0.80    1.00
  -3   3   0    0.50    0.60
  -3   3   0    1.60    0.80
  -3   3   0    0.60    0.90
  -3   3   0    1.50    1.00
  -3   3   0   -0.70    0.90
  -3   3   0    0.30    0.90
  -3   3   0    0.60    0.80
  -3   3   0    0.40    0.60
   2  -3   0  452.75   18.50
   2  -3   0  423.36   17.70
   2  -3   0  450.15   18.30
   2  -3   0  453.05   17.90
   2  -3   0  449.95   18.50
   2  -3   0  438.66   18.10
   2  -3   0  440.96   18.50
   2  -3   0  464.55   17.90
   2  -3   0  449.06   17.70
   2  -3   0  431.36   18.30
  -2   3   0  457.85   18.70
  -2   3   0  447.76   17.80
  -2   3   0  447.06   18.10
  -2   3   0  432.06   18.30
  -2   3   0  457.65   18.10
  -2   3   0  447.16   17.90
  -2   3   0  456.75   17.60
  -2   3   0  458.45   18.00
  -2   3   0  452.55   18.10
  -2   3   0  453.45   18.00
  -2   3   0  457.25   17.90
  -2   3   0  461.85   18.70
  -2   3   0  458.15   18.20
  -2   3   0  449.26   18.00
  -2   3   0  440.16   18.20
   1  -3   0   62.79    3.10
   1  -3   0   62.19    3.30
   1  -3   0   63.59    3.20
   1  -3   0   60.39    3.00
   1  -3   0   65.09    3.10
   1  -3   0   65.39    3.30
   1  -3   0   66.29    3.30
   1  -3   0   65.29    3.30
   1  -3   0   62.49    2.90
   1  -3   0   66.69    3.20
  -1   3   0   60.89    3.00
  -1   3   0   65.99    3.30
  -1   3   0   61.89    3.10
  -1   3   0   66.69    3.00
  -1   3   0   63.99    3.30
  -1   3   0   59.89    3.10
  -1   3   0   65.79    3.30
  -1   3   0   64.09    3.00
  -1   3   0   63.99    3.40
  -1   3   0   67.09    2.90
  -1   3   0   64.29    3.20
  -1   3   0   65.59    2.70
  -1   3   0   65.79    3.10
  -1   3   0   66.39    2.80
  -1   3   0   60.39    2.90
   0  -3   0  111.09    4.70
   0  -3   0  109.59    4.50
   0  -3   0  107.69    4.40
   0  -3   0  107.39    4.60
   0  -3   0  113.29    4.60
   0  -3   0  110.49    5.00
   0  -3   0  106.19    4.50
   0  -3   0  107.09    4.70
   0  -3   0  110.09    4.60
   0  -3   0  111.49    4.70
   0  -3   0  109.89    4.70
   0  -3   0  103.29    4.70
   0   3   0  106.79    4.40
   0   3   0  106.39    4.70
   0   3   0  113.19    4.60
   0   3   0  109.29    4.70
   0   3   0  106.99    4.60
   0   3   0  107.39    4.90
   0   3   0  103.99    4.70
   0   3   0  105.09    4.80
   0   3   0  111.79    4.60
   0   3   0   97.89    4.60
   0   3   0  107.49    4.70
   0   3   0  111.19    4.80
   0   3   0  110.19    4.60
  -1  -3   0 1660.63   64.59
  -1  -3   0 1667.33   64.69
  -1  -3   0 1716.33   64.99
  -1  -3   0 1715.03   64.59
  -1  -3   0 1696.83   64.49
  -1  -3   0 1705.13   64.39
  -1  -3   0 1627.04   64.79
  -1  -3   0 1658.73   64.69
  -1  -3   0 1641.24   64.59
  -1  -3   0 1669.43   64.59
  -1  -3   0 1678.93   64.59
  -1  -3   0 1755.32   64.59
  -1  -3   0 1735.63   64.59
   1   3   0 1719.73   64.69
   1   3   0 1683.43   64.69
   1   3   0 1753.02   64.49
   1   3   0 1684.13   65.09
   1   3   0 1682.43   64.79
   1   3   0 1646.64   64.59
   1   3   0 1730.83   64.59
   1   3   0 1692.53   64.69
   1   3   0 1699.23   64.69
   1   3   0 1697.03   64.59
   1   3   0 1619.94   64.69
   1   3   0 1655.83   64.59
   1   3   0 1694.63   64.59
   1   3   0 1652.03   64.39
  -2  -3   0  884.61   34.20
  -2  -3   0  860.61   34.50
  -2  -3   0  864.31   34.10
  -2  -3   0  832.22   34.10
  -2  -3   0  885.91   34.20
  -2  -3   0  875.11   34.40
  -2  -3   0  917.91   34.00
  -2  -3   0  894.51   33.80
  -2  -3   0  883.21   34.50
  -2  -3   0  852.61   34.10
  -2  -3   0  885.51   33.70
  -2  -3   0  903.31   34.10
  -2  -3   0  864.21   34.20
  -2  -3   0  873.11   34.90
  -2  -3   0  906.61   34.20
  -2  -3   0  860.71   34.30
   2   3   0  857.81   34.50
   2   3   0  885.11   33.90
   2   3   0  796.62   34.50
   2   3   0  843.12   33.90
   2   3   0  855.21   34.60
   2   3   0  885.41   34.20
   2   3   0  869.21   34.30
   2   3   0  903.21   34.20
   2   3   0  841.22   34.40
   2   3   0  854.41   34.00
   2   3   0  905.71   34.30
   2   3   0  870.71   33.90
  -3  -3   0   49.20    6.10
  -3  -3   0   51.39    3.50
  -3  -3   0   57.79    3.50
  -3  -3   0   57.99    3.50
  -3  -3   0   56.79    3.30
  -3  -3   0   52.99    3.50
  -3  -3   0   57.49    3.50
  -3  -3   0   54.59    3.70
  -3  -3   0   59.89    3.20
  -3  -3   0   55.39    3.50
  -3  -3   0   59.29    4.10
   3   3   0   60.19    4.30
   3   3   0   59.49    3.50
   3   3   0   58.19    3.80
   3   3   0   59.89    2.90
   3   3   0   55.99    3.30
   3   3   0   55.79    4.10
   3   3   0   57.99    4.00
   3   3   0   53.29    3.00
  -4  -3   0    1.30    0.90
  -4  -3   0   -0.50    0.90
  -4  -3   0    1.20    1.00
  -4  -3   0   -1.30    0.80
  -4  -3   0    0.80    1.10
  -4  -3   0    0.00    1.20
  -4  -3   0    0.20    0.90
   4   3   0   -0.40    0.70
   4   3   0    0.10    1.20
   4   3   0   -0.40    1.30
   4   3   0    0.30    1.00
   4   3   0    0.10    1.30
   4   3   0   -0.10    1.20
  -5  -3   0    1.10    1.80
  -5  -3   0    1.70    1.90
  -5  -3   0    0.20    1.10
  -5  -3   0    0.50    1.30
  -5  -3   0    1.80    1.20
  -5  -3   0    0.30    1.30
  -5  -3   0    0.40    1.00
  -5  -3   0   -0.20    1.60
   5   3   0    1.30    1.90
   5   3   0    2.60    2.00
   5   3   0    3.30    1.60
   5   3   0   -0.10    1.70
   5   3   0    1.70    1.10
   5   3   0    1.30    1.70
  -6  -3   0    5.10    2.40
  -6  -3   0    5.00    2.60
  -6  -3   0    8.20    1.90
  -6  -3   0    2.20    1.30
  -6  -3   0   12.40    3.30
   6   3   0    4.80    2.80
   6   3   0    8.20    3.10
   6   3   0   10.00    3.10
   6   3   0    6.60    2.40
   5  -4   0   19.70    3.40
   5  -4   0   19.90    3.90
  -5   4   0   13.70    2.60
  -5   4   0   16.40    2.50
  -5   4   0   11.70    2.40
  -5   4   0    9.20    2.10
   4  -4   0   42.80    3.60
   4  -4   0   47.60    4.10
   4  -4   0   45.90    4.00
   4  -4   0   41.90    3.10
   4  -4   0   42.60    4.30
  -4   4   0   42.10    3.60
  -4   4   0   34.30    2.50
  -4   4   0   37.90    3.30
  -4   4   0   42.60    3.50
  -4   4   0   35.80    2.60
  -4   4   0   42.70    3.40
   3  -4   0   70.99    4.80
   3  -4   0   75.49    4.50
   3  -4   0   72.29    4.90
   3  -4   0   68.39    4.50
   3  -4   0   77.09    4.70
   3  -4   0   68.79    4.00
   3  -4   0   79.29    4.90
  -3   4   0   74.59    4.40
  -3   4   0   74.59    4.20
  -3   4   0   70.49    4.30
  -3   4   0   76.79    4.20
  -3   4   0   74.59    3.70
  -3   4   0   68.69    3.90
  -3   4   0   79.09    4.40
  -3   4   0   69.39    3.80
  -3   4   0   77.09    4.20
   2  -4   0 1421.16   54.69
   2  -4   0 1457.55   54.89
   2  -4   0 1393.06   53.99
   2  -4   0 1444.86   54.89
   2  -4   0 1359.36   54.39
   2  -4   0 1407.96   54.79
   2  -4   0 1367.46   54.19
   2  -4   0 1391.56   54.79
   2  -4   0 1407.96   54.49
  -2   4   0 1363.46   54.39
  -2   4   0 1419.36   54.49
  -2   4   0 1448.96   54.39
  -2   4   0 1411.26   54.39
  -2   4   0 1467.75   54.29
  -2   4   0 1429.36   54.09
  -2   4   0 1393.26   54.99
  -2   4   0 1392.16   55.09
  -2   4   0 1396.96   54.69
  -2   4   0 1432.86   54.39
  -2   4   0 1392.36   54.69
  -2   4   0 1436.16   53.99
  -2   4   0 1367.16   54.19
  -2   4   0 1371.76   54.19
   1  -4   0    0.90    0.60
   1  -4   0    0.50    0.60
   1  -4   0    0.60    0.40
   1  -4   0    1.70    0.60
   1  -4   0    1.20    0.70
   1  -4   0    0.90    0.60
   1  -4   0    0.40    0.50
   1  -4   0    1.20    0.60
   1  -4   0    0.30    0.60
  -1   4   0    0.50    0.40
  -1   4   0    0.60    0.50
  -1   4   0    0.60    0.40
  -1   4   0    0.40    0.60
  -1   4   0    1.60    0.70
  -1   4   0    0.50    0.60
  -1   4   0    0.60    0.40
  -1   4   0    0.80    0.70
  -1   4   0    0.70    0.60
  -1   4   0    0.60    0.40
  -1   4   0    0.90    0.40
  -1   4   0   -0.30    0.50
  -1   4   0    0.40    0.60
  -1   4   0    0.20    0.30
  -1   4   0    1.10    0.60
   0  -4   0  414.36   16.40
   0  -4   0  412.26   16.50
   0  -4   0  411.16   16.40
   0  -4   0  418.66   16.10
   0  -4   0  401.76   16.40
   0  -4   0  410.46   16.30
   0  -4   0  413.96   16.40
   0  -4   0  428.76   16.30
   0  -4   0  408.96   16.80
   0  -4   0  428.66   16.50
   0  -4   0  418.66   16.60
   0  -4   0  402.86   16.30
   0   4   0  420.96   16.40
   0   4   0  394.06   16.10
   0   4   0  392.06   16.40
   0   4   0  416.16   16.40
   0   4   0  420.26   16.40
   0   4   0  418.46   16.40
   0   4   0  428.06   16.80
   0   4   0  424.36   16.60
   0   4   0  421.76   16.40
   0   4   0  420.16   16.60
   0   4   0  414.96   16.70
   0   4   0  422.66   16.50
   0   4   0  422.06   16.60
  -1  -4   0   52.29    3.00
  -1  -4   0   51.49    2.90
  -1  -4   0   46.70    2.80
  -1  -4   0   51.69    2.30
  -1  -4   0   53.79    3.00
  -1  -4   0   53.59    2.80
  -1  -4   0   52.39    2.90
  -1  -4   0   51.79    2.80
  -1  -4   0   50.69    3.00
  -1  -4   0   48.90    3.10
  -1  -4   0   52.89    2.80
  -1  -4   0   48.90    2.70
  -1  -4   0   53.79    2.90
  -1  -4   0   50.29    2.80
   1   4   0   52.29    2.90
   1   4   0   52.29    3.00
   1   4   0   52.89    3.00
   1   4   0   50.49    3.10
   1   4   0   49.20    2.90
   1   4   0   50.09    2.80
   1   4   0   54.19    2.70
   1   4   0   50.79    2.80
   1   4   0   49.20    2.80
   1   4   0   48.60    3.00
   1   4   0   51.09    3.00
   1   4   0   49.30    3.30
   1   4   0   52.79    2.80
  -2  -4   0   47.20    3.00
  -2  -4   0   51.49    3.10
  -2  -4   0   52.99    3.70
  -2  -4   0   43.70    3.00
  -2  -4   0   47.20    3.10
  -2  -4   0   50.19    3.20
  -2  -4   0   50.19    2.80
  -2  -4   0   46.60    3.00
  -2  -4   0   48.50    3.30
  -2  -4   0   50.69    2.80
  -2  -4   0   45.60    3.10
  -2  -4   0   50.99    2.90
  -2  -4   0   51.09    3.00
  -2  -4   0   50.39    3.20
   2   4   0   42.90    3.20
   2   4   0   47.20    2.90
   2   4   0   49.30    3.30
   2   4   0   45.50    3.30
   2   4   0   46.70    2.70
   2   4   0   49.40    3.20
   2   4   0   48.80    3.20
   2   4   0   47.70    2.90
   2   4   0   48.10    3.00
   2   4   0   43.50    2.90
   2   4   0   49.10    3.20
   2   4   0   45.30    3.10
  -3  -4   0   84.09    4.70
  -3  -4   0   84.19    4.80
  -3  -4   0   92.29    5.30
  -3  -4   0   91.89    4.90
  -3  -4   0   81.49    4.80
  -3  -4   0   88.09    4.60
  -3  -4   0   82.29    4.90
  -3  -4   0   74.69    5.20
  -3  -4   0   90.29    4.40
   3   4   0   94.69    5.60
   3   4   0   83.19    4.00
   3   4   0   89.89    4.50
   3   4   0   88.19    4.20
   3   4   0   87.89    5.20
   3   4   0   85.19    4.80
   3   4   0   81.49    4.40
   3   4   0   89.49    5.30
   3   4   0   85.89    5.40
   3   4   0   87.29    4.70
  -4  -4   0   30.40    2.80
  -4  -4   0   24.40    2.90
  -4  -4   0   27.10    2.50
  -4  -4   0   26.90    2.30
  -4  -4   0   26.20    2.60
  -4  -4   0   26.60    2.70
  -4  -4   0   25.90    3.40
   4   4   0   20.80    1.70
   4   4   0   27.30    3.40
   4   4   0   27.60    2.70
   4   4   0   23.20    1.70
   4   4   0   26.00    3.60
   4   4   0   28.30    3.90
   4   4   0   26.00    3.30
  -5  -4   0    0.70    1.30
  -5  -4   0    0.40    1.00
  -5  -4   0    2.70    1.60
  -5  -4   0   -0.40    1.50
  -5  -4   0    1.30    1.20
  -5  -4   0   -0.50    1.70
  -5  -4   0    0.50    1.30
   5   4   0    1.50    1.10
   5   4   0    0.60    1.80
   5   4   0    2.10    2.00
   5   4   0    0.30    1.80
   5   4   0    2.30    1.60
   5   4   0    0.90    1.70
  -6  -4   0    2.20    1.50
  -6  -4   0    1.00    1.30
  -6  -4   0    3.30    1.40
  -6  -4   0    5.30    2.50
  -6  -4   0    3.80    2.30
  -6  -4   0    5.10    1.70
   6   4   0    8.20    2.70
   6   4   0    3.00    2.40
   6   4   0    2.80    2.20
   6   4   0    5.40    2.70
   5  -5   0    4.00    2.40
   5  -5   0    0.40    1.80
  -5   5   0    0.50    1.20
  -5   5   0    0.80    1.30
  -5   5   0    0.40    1.20
  -5   5   0    0.20    1.10
   4  -5   0    3.70    2.10
   4  -5   0    0.30    1.50
   4  -5   0   -0.70    1.10
   4  -5   0   -0.70    1.50
   4  -5   0    1.10    1.40
  -4   5   0    0.00    1.20
  -4   5   0    1.40    1.20
  -4   5   0    0.50    1.30
  -4   5   0    2.00    1.30
  -4   5   0    0.00    0.90
  -4   5   0    2.20    1.30
  -4   5   0    0.90    0.90
   3  -5   0  433.96   17.70
   3  -5   0  441.06   18.40
   3  -5   0  445.56   19.00
   3  -5   0  426.36   18.80
   3  -5   0  438.46   18.90
   3  -5   0  433.66   18.70
   3  -5   0  432.46   18.70
  -3   5   0  424.76   17.90
  -3   5   0  457.25   18.00
  -3   5   0  472.65   18.20
  -3   5   0  434.36   18.10
  -3   5   0  412.16   18.00
  -3   5   0  453.55   18.30
  -3   5   0  456.25   18.20
  -3   5   0  407.36   17.50
   2  -5   0   27.90    2.50
   2  -5   0   26.40    2.20
   2  -5   0   27.40    2.30
   2  -5   0   24.50    2.30
   2  -5   0   24.40    2.30
   2  -5   0   29.80    2.00
   2  -5   0   27.20    2.50
   2  -5   0   24.30    2.30
  -2   5   0   26.50    2.40
  -2   5   0   27.60    2.20
  -2   5   0   23.50    2.10
  -2   5   0   24.30    2.00
  -2   5   0   23.00    2.20
  -2   5   0   26.40    2.00
  -2   5   0   26.40    1.80
  -2   5   0   29.10    1.80
  -2   5   0   25.10    2.20
  -2   5   0   28.00    2.50
  -2   5   0   24.90    1.90
   1  -5   0   32.20    1.90
   1  -5   0   32.10    2.50
   1  -5   0   36.70    2.20
   1  -5   0   31.60    2.00
   1  -5   0   31.40    2.00
   1  -5   0   33.30    2.20
   1  -5   0   32.80    2.30
   1  -5   0   34.90    2.40
   1  -5   0   32.20    1.70
   1  -5   0   33.30    1.80
  -1   5   0   32.40    1.60
  -1   5   0   30.00    2.40
  -1   5   0   34.80    1.90
  -1   5   0   33.50    2.30
  -1   5   0   34.20    2.50
  -1   5   0   29.70    2.20
  -1   5   0   32.70    1.80
  -1   5   0   34.00    2.20
  -1   5   0   34.90    2.10
  -1   5   0   31.60    2.20
  -1   5   0   33.90    2.40
  -1   5   0   31.40    1.90
  -1   5   0   32.70    2.30
  -1   5   0   32.50    1.90
  -1   5   0   32.90    2.00
  -1   5   0   34.40    1.80
   0  -5   0  316.97   13.00
   0  -5   0  313.27   13.20
   0  -5   0  314.27   13.10
   0  -5   0  323.77   13.20
   0  -5   0  325.77   13.70
   0  -5   0  314.77   13.00
   0  -5   0  321.67   13.00
   0  -5   0  323.47   13.00
   0  -5   0  334.07   13.10
   0  -5   0  321.07   12.70
   0  -5   0  311.17   13.10
   0  -5   0  323.37   13.20
   0  -5   0  318.97   13.30
   0   5   0  315.57   13.10
   0   5   0  328.47   13.20
   0   5   0  326.77   13.10
   0   5   0  325.07   13.50
   0   5   0  328.77   13.40
   0   5   0  327.87   13.30
   0   5   0  330.77   13.30
   0   5   0  322.67   12.80
   0   5   0  332.27   13.10
   0   5   0  324.47   13.20
   0   5   0  343.87   13.30
   0   5   0  338.07   13.20
   0   5   0  326.47   13.60
  -1  -5   0 1351.96   52.49
  -1  -5   0 1342.57   52.19
  -1  -5   0 1368.36   52.39
  -1  -5   0 1339.37   52.19
  -1  -5   0 1328.47   52.69
  -1  -5   0 1397.86   51.79
  -1  -5   0 1345.57   52.49
  -1  -5   0 1333.57   52.59
  -1  -5   0 1319.77   52.49
  -1  -5   0 1309.37   52.39
  -1  -5   0 1381.46   52.29
  -1  -5   0 1371.76   52.29
  -1  -5   0 1376.56   52.19
  -1  -5   0 1328.77   52.49
   1   5   0 1368.16   52.59
   1   5   0 1361.16   52.19
   1   5   0 1394.56   52.49
   1   5   0 1392.66   52.39
   1   5   0 1344.07   52.39
   1   5   0 1345.57   52.69
   1   5   0 1355.86   52.39
   1   5   0 1345.37   52.99
   1   5   0 1352.26   52.29
   1   5   0 1357.16   52.59
   1   5   0 1387.06   52.39
   1   5   0 1338.27   52.19
   1   5   0 1343.67   52.59
  -2  -5   0   92.89    4.80
  -2  -5   0   98.39    4.60
  -2  -5   0   92.49    5.20
  -2  -5   0   92.39    5.00
  -2  -5   0   98.59    5.10
  -2  -5   0   94.49    5.00
  -2  -5   0   91.69    4.90
  -2  -5   0   93.29    5.50
  -2  -5   0   89.99    4.80
  -2  -5   0  100.69    5.00
  -2  -5   0   93.29    4.90
  -2  -5   0   93.99    5.00
  -2  -5   0   91.89    5.00
   2   5   0   95.29    4.90
   2   5   0   93.79    4.80
   2   5   0   93.99    5.20
   2   5   0   92.29    5.10
   2   5   0   93.59    5.30
   2   5   0   91.29    4.80
   2   5   0   94.39    5.80
   2   5   0   91.49    4.90
   2   5   0   94.59    4.80
   2   5   0   97.59    5.10
   2   5   0   89.49    5.00
   2   5   0   99.89    5.20
  -3  -5   0  671.03   26.60
  -3  -5   0  660.43   26.90
  -3  -5   0  636.24   27.30
  -3  -5   0  695.23   27.20
  -3  -5   0  715.93   27.30
  -3  -5   0  662.83   27.30
  -3  -5   0  640.74   27.10
  -3  -5   0  644.84   27.50
  -3  -5   0  727.73   27.30
   3   5   0  647.44   26.40
   3   5   0  685.23   26.80
   3   5   0  667.23   27.90
   3   5   0  683.53   27.50
   3   5   0  641.84   26.80
   3   5   0  689.33   27.20
   3   5   0  638.54   27.40
   3   5   0  672.63   27.90
   3   5   0  680.53   27.30
  -4  -5   0   91.39    6.00
  -4  -5   0   88.59    5.00
  -4  -5   0   90.29    5.30
  -4  -5   0   90.39    4.80
  -4  -5   0   73.59    5.20
  -4  -5   0   94.49    5.40
  -4  -5   0   79.79    5.20
   4   5   0   89.99    5.80
   4   5   0   80.89    4.60
   4   5   0   87.09    4.90
   4   5   0   92.09    6.30
   4   5   0   91.29    4.90
   4   5   0   77.69    4.10
   4   5   0   78.19    4.20
   4   5   0   87.59    5.90
   4   5   0   84.49    6.00
   4   5   0   86.09    5.30
  -5  -5   0   41.10    3.20
  -5  -5   0   47.20    4.80
  -5  -5   0   48.50    4.10
  -5  -5   0   52.39    5.00
  -5  -5   0   47.30    3.90
   5   5   0   37.70    3.30
   5   5   0   46.40    4.90
   5   5   0   45.70    4.10
   5   5   0   44.50    4.90
   5   5   0   43.70    4.50
   5   5   0   37.10    4.20
   5  -6   0   10.80    2.80
   5  -6   0    5.50    2.70
  -5   6   0   -0.20    1.10
  -5   6   0    2.40    1.30
  -5   6   0    2.90    1.60
  -5   6   0    0.60    1.20
   4  -6   0    1.70    1.50
   4  -6   0    3.60    1.60
   4  -6   0    4.50    1.90
   4  -6   0   -0.40    1.70
   4  -6   0    2.10    1.50
  -4   6   0    0.90    1.10
  -4   6   0    3.20    1.50
  -4   6   0    2.10    1.20
  -4   6   0   -0.30    1.10
  -4   6   0    0.80    1.40
   3  -6   0  378.26   17.00
   3  -6   0  394.46   16.00
   3  -6   0  386.06   17.00
   3  -6   0  398.56   16.60
   3  -6   0  378.86   17.00
   3  -6   0  375.86   17.00
   3  -6   0  392.26   17.20
  -3   6   0  412.16   16.40
  -3   6   0  421.86   16.70
  -3   6   0  398.96   15.90
  -3   6   0  360.86   16.40
  -3   6   0  397.66   16.40
  -3   6   0  362.76   15.80
   2  -6   0   71.09    4.00
   2  -6   0   72.69    3.80
   2  -6   0   70.99    4.50
   2  -6   0   76.69    4.40
   2  -6   0   71.39    4.40
   2  -6   0   78.49    4.40
  -2   6   0   76.39    3.80
  -2   6   0   77.89    4.40
  -2   6   0   73.99    4.60
  -2   6   0   72.39    4.40
  -2   6   0   68.59    3.50
  -2   6   0   67.09    4.10
  -2   6   0   69.89    3.60
  -2   6   0   75.89    4.10
  -2   6   0   77.29    3.80
  -2   6   0   68.79    4.10
  -2   6   0   72.19    4.10
   1  -6   0   23.90    2.20
   1  -6   0   25.80    1.80
   1  -6   0   25.00    2.30
   1  -6   0   22.40    2.10
   1  -6   0   26.00    1.70
   1  -6   0   24.80    1.60
   1  -6   0   25.70    1.50
   1  -6   0   25.90    1.90
   1  -6   0   26.30    2.10
   1  -6   0   24.80    1.90
   1  -6   0   24.90    1.90
  -1   6   0   26.50    1.80
  -1   6   0   26.00    2.40
  -1   6   0   29.40    1.90
  -1   6   0   24.50    2.30
  -1   6   0   25.70    2.20
  -1   6   0   25.80    1.40
  -1   6   0   25.10    1.70
  -1   6   0   25.60    1.80
  -1   6   0   28.20    2.20
  -1   6   0   24.90    1.90
  -1   6   0   22.50    2.00
  -1   6   0   24.70    2.10
  -1   6   0   26.50    1.70
  -1   6   0   24.90    1.80
  -1   6   0   25.60    2.00
  -1   6   0   25.50    2.10
   0  -6   0  579.64   23.50
   0  -6   0  582.44   23.30
   0  -6   0  571.44   24.00
   0  -6   0  587.44   23.30
   0  -6   0  563.54   23.10
   0  -6   0  598.94   22.80
   0  -6   0  566.84   23.40
   0  -6   0  579.74   23.20
   0  -6   0  609.54   23.10
   0  -6   0  584.84   23.40
   0  -6   0  617.04   23.50
   0  -6   0  589.04   23.30
   0  -6   0  583.84   23.20
   0   6   0  609.44   23.40
   0   6   0  598.64   23.30
   0   6   0  586.24   23.40
   0   6   0  558.34   23.50
   0   6   0  596.54   23.80
   0   6   0  603.64   23.40
   0   6   0  582.14   22.90
   0   6   0  604.14   23.80
   0   6   0  612.54   23.40
   0   6   0  560.04   23.90
   0   6   0  605.64   23.60
   0   6   0  594.14   23.30
   0   6   0  589.64   23.50
  -1  -6   0  113.69    5.80
  -1  -6   0  120.69    5.60
  -1  -6   0  116.79    5.60
  -1  -6   0  118.09    5.50
  -1  -6   0  121.19    5.80
  -1  -6   0  115.09    5.90
  -1  -6   0  121.99    5.50
  -1  -6   0  116.99    5.80
  -1  -6   0  108.59    5.80
  -1  -6   0  119.19    6.00
  -1  -6   0  126.09    5.30
  -1  -6   0  113.99    5.70
  -1  -6   0  124.39    5.70
  -1  -6   0  110.59    5.90
   1   6   0  121.99    6.00
   1   6   0  121.39    5.80
   1   6   0  122.89    6.10
   1   6   0  119.59    5.80
   1   6   0  112.99    5.60
   1   6   0  120.39    5.70
   1   6   0  119.49    6.00
   1   6   0  120.39    6.00
   1   6   0  115.59    6.30
   1   6   0  119.39    5.50
   1   6   0  121.59    5.80
   1   6   0  118.19    5.60
   1   6   0  121.39    5.80
  -2  -6   0   94.59    5.30
  -2  -6   0  100.79    5.40
  -2  -6   0  101.09    6.10
  -2  -6   0  105.99    5.40
  -2  -6   0  100.29    5.40
  -2  -6   0  103.39    5.50
  -2  -6   0  108.29    5.10
  -2  -6   0   99.09    5.00
  -2  -6   0  105.09    5.40
  -2  -6   0   96.79    5.20
  -2  -6   0  106.59    5.40
  -2  -6   0   98.69    5.50
   2   6   0  100.29    5.50
   2   6   0  103.49    5.60
   2   6   0   98.89    5.30
   2   6   0   95.39    5.60
   2   6   0  108.69    5.30
   2   6   0   97.49    5.40
   2   6   0  104.89    6.40
   2   6   0  103.29    5.30
   2   6   0  100.09    5.60
   2   6   0   97.29    5.30
   2   6   0  102.29    5.80
  -3  -6   0   22.00    2.90
  -3  -6   0   31.70    3.00
  -3  -6   0   21.00    2.50
  -3  -6   0   21.70    2.90
   3   6   0   33.30    3.20
   3   6   0   24.30    2.70
   3   6   0   30.10    2.60
   3   6   0   29.60    2.40
   3   6   0   23.00    3.10
   3   6   0   21.80    2.90
   3   6   0   27.40    3.10
   3   6   0   26.30    2.10
   3   6   0   21.50    2.80
  -4  -6   0   10.80    2.60
  -4  -6   0   11.90    2.30
  -4  -6   0   10.00    2.10
  -4  -6   0   10.60    2.10
  -4  -6   0    6.60    1.70
  -4  -6   0   10.80    1.80
   4   6   0   13.60    2.30
   4   6   0   10.50    2.30
   4   6   0   10.40    2.70
   4   6   0   13.60    2.70
   4   6   0   13.00    2.00
   4   6   0   12.10    2.30
   4   6   0   11.60    1.70
   4   6   0   12.80    1.70
   4   6   0   10.20    2.50
   4   6   0    7.50    1.40
  -5  -6   0    2.20    1.20
  -5  -6   0    2.30    2.00
  -5  -6   0    2.90    1.80
  -5  -6   0    3.20    1.80
  -5  -6   0    1.70    1.40
  -5  -6   0    1.90    1.90
   5   6   0    1.00    1.20
   5   6   0    1.90    2.00
   5   6   0    0.40    1.80
   5   6   0   -0.50    1.70
   5   6   0    2.10    1.90
   5   6   0    3.40    2.00
   5  -7   0   16.10    3.20
  -5   7   0    6.20    1.70
  -5   7   0    9.10    2.10
  -5   7   0    6.50    2.00
   4  -7   0   28.20    3.70
   4  -7   0   29.30    3.50
   4  -7   0   25.00    3.40
   4  -7   0   26.50    3.70
  -4   7   0   22.50    2.50
  -4   7   0   20.90    2.60
  -4   7   0   20.30    2.70
  -4   7   0   16.50    2.10
   3  -7   0    7.20    2.00
   3  -7   0    5.70    1.70
   3  -7   0    7.70    1.80
   3  -7   0    4.70    1.30
   3  -7   0    6.80    1.80
  -3   7   0    7.50    1.60
  -3   7   0    6.80    1.20
  -3   7   0    5.10    1.20
  -3   7   0    5.10    1.60
   2  -7   0   26.40    2.70
   2  -7   0   25.90    2.10
   2  -7   0   20.90    2.50
   2  -7   0   26.50    2.50
   2  -7   0   27.50    2.70
  -2   7   0   28.10    2.00
  -2   7   0   30.30    2.90
  -2   7   0   29.40    2.50
  -2   7   0   24.20    1.60
   1  -7   0   30.50    2.40
   1  -7   0   26.90    2.10
   1  -7   0   27.80    2.10
   1  -7   0   29.40    1.90
   1  -7   0   29.90    2.50
   1  -7   0   28.30    2.20
   1  -7   0   31.10    2.70
   1  -7   0   30.30    2.00
   1  -7   0   30.60    2.20
  -1   7   0   28.20    2.60
  -1   7   0   31.00    2.10
  -1   7   0   29.20    2.00
  -1   7   0   30.10    2.20
  -1   7   0   27.10    2.50
  -1   7   0   28.40    2.30
  -1   7   0   29.30    2.20
  -1   7   0   29.90    2.20
  -1   7   0   30.10    2.10
  -1   7   0   28.70    2.00
   0  -7   0  232.48    9.40
   0  -7   0  243.58   10.20
   0  -7   0  208.98   10.60
   0  -7   0  222.58   10.00
   0  -7   0  230.18    9.80
   0  -7   0  241.78   10.10
   0  -7   0  230.48    9.80
   0  -7   0  237.48   10.00
   0  -7   0  217.38   10.20
   0  -7   0  226.58    9.70
   0  -7   0  225.68   10.20
   0  -7   0  225.28   10.00
   0   7   0  239.88   10.00
   0   7   0  237.98   10.10
   0   7   0  250.87   10.20
   0   7   0  230.28   10.00
   0   7   0  242.08   10.60
   0   7   0  223.38   10.70
   0   7   0  244.48   10.40
   0   7   0  240.98   10.60
   0   7   0  231.48    9.60
   0   7   0  238.48   10.10
   0   7   0  232.48   10.10
   0   7   0  244.78   10.30
   0   7   0  230.68   10.20
  -1  -7   0    3.50    1.10
  -1  -7   0    4.70    1.20
  -1  -7   0    3.40    0.90
  -1  -7   0    4.80    1.10
  -1  -7   0    3.80    1.10
  -1  -7   0    3.70    1.20
  -1  -7   0    6.60    1.30
  -1  -7   0    5.90    1.40
  -1  -7   0    5.50    1.30
  -1  -7   0    4.60    1.00
  -1  -7   0    6.00    1.20
  -1  -7   0    5.80    1.20
  -1  -7   0    3.40    1.30
  -1  -7   0    3.90    1.30
  -1  -7   0    5.00    1.00
   1   7   0    2.10    1.00
   1   7   0    4.10    1.50
   1   7   0    4.40    1.30
   1   7   0    4.20    1.60
   1   7   0    3.60    1.30
   1   7   0    3.30    1.00
   1   7   0    5.50    1.50
   1   7   0    3.60    1.10
   1   7   0    3.40    1.00
   1   7   0    3.50    1.00
   1   7   0    3.60    1.20
   1   7   0    5.20    1.30
  -2  -7   0    2.20    1.00
  -2  -7   0    1.80    1.00
  -2  -7   0    1.50    1.20
  -2  -7   0    2.20    1.20
  -2  -7   0    2.00    1.10
  -2  -7   0    1.90    1.10
  -2  -7   0    0.50    0.80
  -2  -7   0    1.70    0.90
   2   7   0    1.60    1.00
   2   7   0    4.00    1.50
   2   7   0    1.70    1.50
   2   7   0    2.30    1.10
   2   7   0    1.00    0.90
   2   7   0    1.20    1.20
   2   7   0    1.90    1.10
   2   7   0    2.20    1.20
   2   7   0    1.90    1.00
   2   7   0    3.40    1.40
   2   7   0    1.50    1.10
  -3  -7   0   57.49    3.50
  -3  -7   0   38.90    3.90
  -3  -7   0   51.99    4.00
  -3  -7   0   49.60    3.70
  -3  -7   0   52.69    3.90
  -3  -7   0   46.30    3.70
  -3  -7   0   48.40    3.90
   3   7   0   50.39    3.60
   3   7   0   58.09    4.20
   3   7   0   49.20    3.60
   3   7   0   57.29    4.40
   3   7   0   52.59    4.20
   3   7   0   48.20    3.20
   3   7   0   53.99    4.50
   3   7   0   45.00    4.10
   3   7   0   55.79    4.10
  -4  -7   0   -0.30    1.60
  -4  -7   0    0.60    1.50
  -4  -7   0    0.80    1.20
  -4  -7   0   -0.70    1.30
  -4  -7   0    3.00    1.50
  -4  -7   0    0.70    1.40
   4   7   0    1.50    1.30
   4   7   0    1.40    1.20
   4   7   0   -0.70    1.30
   4   7   0    0.70    1.80
   4   7   0    1.90    1.70
   4   7   0    1.80    1.60
   4   7   0   -1.00    1.10
   4   7   0    0.10    1.30
   4   7   0    0.30    1.10
   4   7   0    0.30    1.40
  -5  -7   0   -0.50    1.90
  -5  -7   0    0.10    1.60
  -5  -7   0    0.80    1.70
  -5  -7   0    0.30    1.20
  -5  -7   0    0.40    1.70
  -5  -7   0   -0.20    0.80
   5   7   0    0.20    2.10
   5   7   0    1.20    1.10
   5   7   0    0.50    1.80
   5   7   0   -0.50    1.80
   5   7   0    1.80    1.90
   5   7   0   -0.70    1.70
   4  -8   0   -0.50    1.20
   4  -8   0    1.30    1.70
   4  -8   0    1.30    1.50
  -4   8   0   -2.00    0.80
  -4   8   0    0.40    1.00
  -4   8   0   -0.90    1.00
  -4   8   0    0.10    1.10
   3  -8   0    2.10    1.40
   3  -8   0    5.20    1.80
   3  -8   0    3.10    1.50
   3  -8   0    0.80    1.20
   3  -8   0    3.10    1.20
  -3   8   0    5.00    1.70
  -3   8   0    3.60    1.10
  -3   8   0    1.70    0.70
  -3   8   0    4.10    1.50
   2  -8   0   48.00    3.10
   2  -8   0   40.10    3.50
   2  -8   0   49.20    3.40
   2  -8   0   46.80    3.60
   2  -8   0   45.20    3.70
  -2   8   0   43.40    2.70
  -2   8   0   44.70    3.40
  -2   8   0   46.20    2.60
  -2   8   0   49.80    2.70
  -2   8   0   40.50    2.70
  -2   8   0   46.20    3.70
   1  -8   0  270.87   12.30
   1  -8   0  261.37   11.90
   1  -8   0  249.18   11.50
   1  -8   0  260.97   11.30
   1  -8   0  254.87   11.10
   1  -8   0  256.27   11.20
   1  -8   0  252.67   10.90
  -1   8   0  266.27   11.70
  -1   8   0  260.67   11.20
  -1   8   0  278.87   11.40
  -1   8   0  260.57   11.20
  -1   8   0  255.07   11.60
  -1   8   0  275.17   11.30
  -1   8   0  279.97   11.50
  -1   8   0  268.27   12.10
  -1   8   0  261.47   11.10
   0  -8   0   10.00    1.60
   0  -8   0   11.90    1.70
   0  -8   0   10.20    2.00
   0  -8   0   10.10    1.60
   0  -8   0   11.30    1.40
   0  -8   0   11.10    1.70
   0  -8   0   12.20    1.50
   0  -8   0   12.50    1.60
   0  -8   0   11.90    1.70
   0  -8   0    9.10    1.00
   0   8   0   12.20    2.20
   0   8   0   11.50    1.90
   0   8   0    8.10    1.50
   0   8   0    9.90    1.70
   0   8   0    8.70    1.20
   0   8   0   10.40    1.50
   0   8   0    9.80    1.50
   0   8   0    8.00    1.50
   0   8   0   10.30    1.90
  -1  -8   0   98.79    4.80
  -1  -8   0  104.99    5.30
  -1  -8   0   97.29    5.40
  -1  -8   0  102.09    5.00
  -1  -8   0  103.99    5.90
  -1  -8   0  103.39    5.50
  -1  -8   0   97.09    4.70
  -1  -8   0   98.89    5.40
  -1  -8   0  102.79    5.00
  -1  -8   0  108.69    5.30
   1   8   0  102.09    5.80
   1   8   0  103.09    5.40
   1   8   0   97.09    5.40
   1   8   0   95.69    5.10
   1   8   0   98.29    6.10
   1   8   0  104.79    6.00
   1   8   0  105.09    5.40
   1   8   0   99.49    5.40
   1   8   0  102.39    5.70
  -2  -8   0    5.70    1.30
  -2  -8   0    2.30    1.30
  -2  -8   0    3.50    1.40
  -2  -8   0    5.10    1.40
  -2  -8   0    3.80    1.20
  -2  -8   0    4.90    1.50
   2   8   0    6.10    2.10
   2   8   0    5.40    1.70
   2   8   0    2.40    1.30
   2   8   0    5.10    1.60
   2   8   0    5.20    1.50
   2   8   0    3.00    1.30
   2   8   0    5.60    1.60
   2   8   0    5.10    1.60
  -3  -8   0  167.38    8.70
  -3  -8   0  163.08    8.60
  -3  -8   0  165.28    8.40
  -3  -8   0  154.18    8.20
  -3  -8   0  164.28    8.50
  -3  -8   0  170.28    8.00
   3   8   0  162.38    8.90
   3   8   0  172.88    8.90
   3   8   0  169.48    8.90
   3   8   0  174.68    9.20
   3   8   0  163.58    8.70
   3   8   0  158.68    8.20
   3   8   0  166.08    9.10
  -4  -8   0   26.70    3.20
  -4  -8   0   26.80    2.80
  -4  -8   0   26.70    3.60
  -4  -8   0   27.40    3.20
  -4  -8   0   20.70    3.10
  -4  -8   0   27.50    3.40
   4   8   0   29.40    3.70
   4   8   0   28.00    4.00
   4   8   0   25.60    3.80
   4   8   0   22.40    3.40
   4   8   0   26.90    3.20
   4   8   0   20.50    3.10
   4   8   0   23.00    3.70
  -5  -8   0   25.90    3.70
  -5  -8   0   24.10    3.70
  -5  -8   0   33.80    4.10
  -5  -8   0   20.10    3.30
  -5  -8   0   24.90    3.90
   5   8   0   32.70    4.50
   5   8   0   24.20    4.20
   5   8   0   24.90    2.50
   5   8   0   26.70    3.20
   5   8   0   32.60    4.20
   5   8   0   27.60    4.00
   5   8   0   15.30    3.50
   4  -9   0    8.40    2.50
   4  -9   0   10.10    2.50
  -4   9   0    6.50    1.60
  -4   9   0    4.00    1.60
  -4   9   0   10.50    1.80
   3  -9   0   14.90    2.60
   3  -9   0   17.10    2.20
   3  -9   0   20.80    3.10
   3  -9   0   16.90    2.80
  -3   9   0   17.90    2.50
  -3   9   0   14.00    2.50
   2  -9   0  459.35   20.00
   2  -9   0  457.55   20.30
   2  -9   0  456.05   19.60
   2  -9   0  472.45   19.40
   2  -9   0  463.45   20.40
  -2   9   0  456.45   18.90
  -2   9   0  490.55   18.80
  -2   9   0  487.15   19.40
  -2   9   0  486.35   19.70
  -2   9   0  504.25   20.50
  -2   9   0  425.46   18.90
  -2   9   0  467.65   18.90
   1  -9   0  970.30   40.70
   1  -9   0  901.71   39.50
   1  -9   0 1042.60   39.70
   1  -9   0 1020.90   40.30
   1  -9   0 1050.09   40.00
   1  -9   0 1001.60   39.40
   1  -9   0  997.80   39.30
  -1   9   0 1044.60   39.80
  -1   9   0  966.50   39.60
  -1   9   0  966.60   40.10
  -1   9   0 1035.40   39.50
  -1   9   0 1030.50   39.60
  -1   9   0 1037.80   40.60
  -1   9   0 1041.50   40.00
   0  -9   0    3.20    1.10
   0  -9   0    3.60    1.50
   0  -9   0    4.40    1.20
   0  -9   0    4.40    1.00
   0  -9   0    3.50    1.00
   0  -9   0    5.30    1.30
   0  -9   0    5.40    0.90
   0  -9   0    5.80    1.30
   0  -9   0    5.60    1.20
   0   9   0    3.80    1.20
   0   9   0    4.60    1.30
   0   9   0    5.30    1.60
   0   9   0    6.80    1.90
   0   9   0    3.70    1.10
   0   9   0    5.10    1.00
   0   9   0    4.30    1.40
   0   9   0    3.90    1.30
  -1  -9   0   49.90    3.30
  -1  -9   0   47.10    3.40
  -1  -9   0   48.80    2.90
  -1  -9   0   47.80    2.90
  -1  -9   0   41.50    3.20
  -1  -9   0   45.70    3.50
  -1  -9   0   47.40    3.90
  -1  -9   0   48.90    3.00
  -1  -9   0   48.10    3.20
   1   9   0   46.10    3.40
   1   9   0   50.59    3.80
   1   9   0   42.30    3.10
   1   9   0   55.89    4.20
   1   9   0   49.20    3.40
   1   9   0   49.30    3.80
   1   9   0   48.20    3.40
   1   9   0   48.10    4.20
  -2  -9   0    6.20    1.50
  -2  -9   0    3.60    1.60
  -2  -9   0    3.90    1.40
  -2  -9   0    4.70    1.50
  -2  -9   0    3.30    1.20
  -2  -9   0    6.50    1.70
  -2  -9   0    5.80    1.40
   2   9   0    5.10    1.40
   2   9   0    5.50    1.60
   2   9   0    3.00    1.50
   2   9   0    5.80    1.70
   2   9   0    5.50    2.20
   2   9   0    4.80    1.70
   2   9   0    7.70    2.10
  -3  -9   0   81.09    4.80
  -3  -9   0   78.39    5.30
  -3  -9   0   77.19    5.30
  -3  -9   0   79.49    5.20
  -3  -9   0   82.69    5.20
   3   9   0   74.59    5.80
   3   9   0   70.89    5.30
   3   9   0   82.09    5.10
   3   9   0   82.99    5.70
   3   9   0   70.09    5.40
   3   9   0   74.19    5.60
  -4  -9   0    0.50    1.40
  -4  -9   0    0.40    1.40
  -4  -9   0    0.80    1.70
  -4  -9   0   -1.50    1.00
  -4  -9   0   -0.30    1.40
  -4  -9   0   -0.50    0.80
   4   9   0   -0.30    1.50
   4   9   0    1.70    1.90
   4   9   0    1.70    1.80
   4   9   0   -0.20    1.40
   4   9   0    0.10    1.70
   4   9   0    0.90    1.40
   4   9   0    0.70    1.40
  -5  -9   0   14.10    3.10
  -5  -9   0   12.60    2.90
  -5  -9   0    7.20    2.40
  -5  -9   0    8.00    2.70
   5   9   0    7.50    2.80
   5   9   0    2.70    1.90
   5   9   0    7.60    2.90
   5   9   0    7.20    2.30
   5   9   0    9.40    2.80
   5   9   0    9.50    1.90
   5   9   0    4.60    2.30
   4 -10   0    6.10    2.50
   4 -10   0    3.10    1.80
  -4  10   0    2.70    1.30
  -4  10   0    1.00    1.20
   3 -10   0   -0.60    1.00
   3 -10   0   -0.50    1.50
   3 -10   0   -0.30    1.10
   3 -10   0   -0.60    1.10
  -3  10   0   -0.20    0.90
  -3  10   0   -0.10    1.00
   2 -10   0  102.49    5.70
   2 -10   0  113.69    6.80
   2 -10   0  103.49    6.40
   2 -10   0  106.49    5.80
   2 -10   0  106.29    6.30
  -2  10   0   96.49    5.30
  -2  10   0  109.09    5.80
  -2  10   0  109.79    5.40
  -2  10   0   99.19    5.20
  -2  10   0   98.09    5.90
  -2  10   0  109.69    6.60
  -2  10   0  103.99    5.10
   1 -10   0   59.19    3.50
   1 -10   0   61.59    4.00
   1 -10   0   64.19    4.20
   1 -10   0   65.29    3.80
   1 -10   0   62.09    4.80
   1 -10   0   63.99    4.50
  -1  10   0   62.59    4.50
  -1  10   0   62.79    4.80
  -1  10   0   65.59    3.90
  -1  10   0   66.89    4.10
  -1  10   0   67.49    3.80
  -1  10   0   59.39    3.90
  -1  10   0   67.79    4.40
   0 -10   0  613.64   25.70
   0 -10   0  593.14   24.00
   0 -10   0  621.94   23.50
   0 -10   0  593.84   24.50
   0 -10   0  575.94   24.30
   0 -10   0  610.44   23.80
   0 -10   0  602.14   24.50
   0 -10   0  640.74   24.80
   0  10   0  622.74   25.60
   0  10   0  556.94   24.50
   0  10   0  554.94   23.60
   0  10   0  538.65   24.50
   0  10   0  629.74   25.50
   0  10   0  616.84   24.90
   0  10   0  585.24   24.40
   0  10   0  643.14   25.30
  -1 -10   0   38.10    2.80
  -1 -10   0   38.20    3.20
  -1 -10   0   38.10    2.70
  -1 -10   0   33.60    3.40
  -1 -10   0   37.20    2.90
  -1 -10   0   32.80    2.40
  -1 -10   0   32.40    3.00
  -1 -10   0   33.90    2.40
   1  10   0   35.20    3.90
   1  10   0   31.90    2.70
   1  10   0   32.50    3.10
   1  10   0   39.20    3.10
   1  10   0   37.10    3.40
   1  10   0   34.10    3.40
   1  10   0   35.00    2.90
   1  10   0   31.30    3.50
  -2 -10   0   32.60    3.40
  -2 -10   0   25.30    3.40
  -2 -10   0   29.70    3.10
  -2 -10   0   29.50    2.80
  -2 -10   0   27.10    2.60
  -2 -10   0   25.80    2.70
   2  10   0   29.80    4.60
   2  10   0   30.20    3.60
   2  10   0   30.50    3.90
   2  10   0   29.00    3.20
   2  10   0   26.50    3.20
   2  10   0   26.80    3.40
   2  10   0   28.80    2.90
  -3 -10   0   14.90    2.70
  -3 -10   0    8.60    2.00
  -3 -10   0   14.00    2.40
  -3 -10   0   13.80    2.60
   3  10   0   16.50    3.00
   3  10   0   10.50    2.50
   3  10   0   13.00    3.00
   3  10   0    9.90    2.50
   3  10   0   16.10    2.40
  -4 -10   0   -1.30    1.40
  -4 -10   0   -0.50    1.20
  -4 -10   0   -1.70    1.30
  -4 -10   0    0.10    1.70
  -4 -10   0   -0.10    1.00
  -4 -10   0   -0.90    1.40
   4  10   0   -1.20    1.80
   4  10   0    0.10    1.20
   4  10   0    0.30    1.60
   4  10   0    1.40    1.70
   4  10   0   -0.40    1.40
   4  10   0   -1.00    1.50
   4  10   0   -0.20    1.40
  -5 -10   0   -1.10    1.30
  -5 -10   0   -0.20    1.90
  -5 -10   0    2.10    2.30
  -5 -10   0   -0.10    1.00
   5  10   0    0.10    1.50
   5  10   0    1.70    1.60
   5  10   0    2.90    2.50
   5  10   0    3.50    2.20
   5  10   0    3.70    2.50
   5  10   0    3.90    2.60
   3 -11   0   13.70    2.20
   3 -11   0   15.20    3.00
   3 -11   0   18.20    2.70
   3 -11   0   16.30    3.10
  -3  11   0    8.10    2.00
  -3  11   0    8.40    1.80
   2 -11   0    8.80    2.20
   2 -11   0    5.00    1.80
   2 -11   0    5.40    1.50
  -2  11   0    7.60    1.30
  -2  11   0    6.20    1.50
  -2  11   0    7.20    2.10
  -2  11   0    8.00    1.60
  -2  11   0    8.30    2.00
  -2  11   0    8.20    1.80
  -2  11   0    6.50    1.40
   1 -11   0   34.10    2.80
   1 -11   0   35.30    3.70
   1 -11   0   34.70    3.30
   1 -11   0   33.20    3.20
   1 -11   0   36.00    3.00
   1 -11   0   35.90    2.60
  -1  11   0   40.20    3.70
  -1  11   0   34.70    2.80
  -1  11   0   36.40    3.30
  -1  11   0   39.30    3.90
  -1  11   0   39.00    3.20
  -1  11   0   31.50    2.90
  -1  11   0   39.10    3.00
   0 -11   0  187.78    9.30
   0 -11   0  208.38    9.60
   0 -11   0  206.88    8.20
   0 -11   0  194.58    9.20
   0 -11   0  200.48    9.30
   0 -11   0  189.78    8.50
   0 -11   0  182.78    8.60
   0 -11   0  202.58   10.50
   0  11   0  189.18    9.30
   0  11   0  201.88    9.80
   0  11   0  197.48   10.30
   0  11   0  182.58    9.40
   0  11   0  200.78   10.40
   0  11   0  189.68    9.50
   0  11   0  203.68   10.10
  -1 -11   0  145.39    8.40
  -1 -11   0  148.99    7.40
  -1 -11   0  146.29    7.10
  -1 -11   0  143.89    7.60
  -1 -11   0  149.39    6.70
  -1 -11   0  145.79    7.70
   1  11   0  146.59    8.80
   1  11   0  147.69    8.30
   1  11   0  144.69    8.50
   1  11   0  128.39    7.00
   1  11   0  145.29    8.10
   1  11   0  138.99    7.70
   1  11   0  156.58    7.50
   1  11   0  141.49    7.50
  -2 -11   0   22.30    2.90
  -2 -11   0   30.90    3.50
  -2 -11   0   23.70    2.60
  -2 -11   0   21.20    3.10
  -2 -11   0   20.90    2.30
  -2 -11   0   24.60    3.30
   2  11   0   24.40    3.30
   2  11   0   26.30    4.50
   2  11   0   25.70    3.10
   2  11   0   25.70    3.50
   2  11   0   24.20    3.60
   2  11   0   23.20    3.60
   2  11   0   21.80    3.30
  -3 -11   0   -0.90    1.00
  -3 -11   0    1.60    1.60
  -3 -11   0    0.30    1.20
  -3 -11   0   -0.10    1.10
  -3 -11   0    0.70    1.40
  -3 -11   0    0.40    1.50
   3  11   0   -0.60    1.50
   3  11   0   -0.30    1.20
   3  11   0    0.10    1.60
   3  11   0   -0.20    1.70
   3  11   0    1.60    1.40
   3  11   0    2.10    1.60
  -4 -11   0   27.80    3.80
  -4 -11   0   22.20    3.40
  -4 -11   0   31.00    4.20
  -4 -11   0   26.20    3.70
  -4 -11   0   31.40    4.10
   4  11   0   23.60    3.80
   4  11   0   27.40    3.60
   4  11   0   23.10    3.80
   4  11   0   16.40    3.50
   4  11   0   26.10    4.10
   4  11   0   16.10    3.60
   3 -12   0   12.60    2.40
   3 -12   0   12.00    3.00
   3 -12   0   14.40    3.10
   2 -12   0    2.80    1.50
   2 -12   0    0.60    1.40
   2 -12   0    0.20    1.20
  -2  12   0   -0.70    1.10
  -2  12   0    0.80    1.00
  -2  12   0   -0.20    1.00
  -2  12   0    0.90    0.80
  -2  12   0    0.40    1.00
  -2  12   0    1.60    0.90
   1 -12   0    0.00    1.20
   1 -12   0    0.50    0.90
   1 -12   0    0.60    1.10
   1 -12   0    0.40    1.00
   1 -12   0   -0.50    1.00
   1 -12   0    1.30    0.90
  -1  12   0    0.90    1.10
  -1  12   0   -0.40    1.00
  -1  12   0    0.40    1.20
  -1  12   0   -0.90    1.60
  -1  12   0    0.10    1.40
  -1  12   0    0.90    1.00
  -1  12   0   -0.50    0.80
   0 -12   0   34.60    3.20
   0 -12   0   37.00    3.30
   0 -12   0   33.40    2.50
   0 -12   0   39.60    3.30
   0 -12   0   37.40    3.10
   0 -12   0   36.10    2.50
   0 -12   0   41.90    4.10
   0 -12   0   44.60    3.40
   0  12   0   31.80    3.20
   0  12   0   36.80    4.00
   0  12   0   39.50    3.30
   0  12   0   40.90    3.90
   0  12   0   44.90    4.40
   0  12   0   38.80    3.60
  -1 -12   0   39.80    3.10
  -1 -12   0   41.10    3.40
  -1 -12   0   43.40    2.80
  -1 -12   0   43.90    3.80
  -1 -12   0   44.60    3.30
  -1 -12   0   38.30    3.50
  -1 -12   0   45.90    4.30
   1  12   0   33.70    3.10
   1  12   0   39.90    3.50
   1  12   0   41.20    4.50
   1  12   0   43.70    4.70
   1  12   0   49.80    3.60
   1  12   0   47.60    4.30
   1  12   0   40.20    3.90
   1  12   0   30.40    3.60
  -2 -12   0   49.20    3.80
  -2 -12   0   38.20    3.90
  -2 -12   0   42.10    3.30
  -2 -12   0   51.29    4.60
  -2 -12   0   43.40    3.30
  -2 -12   0   45.40    3.70
  -2 -12   0   44.50    4.10
   2  12   0   40.60    4.80
   2  12   0   49.40    4.50
   2  12   0   51.69    4.70
   2  12   0   36.70    3.70
   2  12   0   44.90    3.90
   2  12   0   42.60    4.30
   2  12   0   48.00    5.30
  -3 -12   0   29.60    3.20
  -3 -12   0   36.70    4.40
  -3 -12   0   23.80    3.10
  -3 -12   0   30.00    3.40
  -3 -12   0   32.30    4.10
  -3 -12   0   29.60    3.30
   3  12   0   37.00    4.60
   3  12   0   28.30    4.20
   3  12   0   21.40    3.50
   3  12   0   35.40    3.70
   3  12   0   36.50    4.80
   3  12   0   31.10    4.40
  -4 -12   0   -0.10    1.70
  -4 -12   0    0.50    1.70
  -4 -12   0   -0.30    1.00
  -4 -12   0    1.40    1.80
  -4 -12   0   -0.50    1.50
  -4 -12   0    0.10    1.20
   4  12   0    0.10    1.30
   4  12   0    1.80    1.90
   4  12   0    0.60    1.90
   4  12   0    0.20    1.30
   4  12   0   -0.40    2.30
   4  12   0    2.60    2.20
   4  12   0    3.60    2.00
   2 -13   0   30.40    3.10
   2 -13   0   29.40    4.00
   2 -13   0   22.40    3.60
  -2  13   0   23.70    3.70
  -2  13   0   27.80    2.40
   1 -13   0   48.30    3.90
   1 -13   0   51.49    3.60
   1 -13   0   43.80    4.00
   1 -13   0   52.39    4.30
  -1  13   0   46.50    4.80
  -1  13   0   36.40    3.80
  -1  13   0   49.99    3.60
  -1  13   0   41.30    3.70
   0 -13   0    2.80    1.80
   0 -13   0    0.50    1.10
   0 -13   0    2.10    1.20
   0 -13   0    2.80    1.20
   0 -13   0    0.10    1.10
   0 -13   0    1.30    0.90
   0  13   0    3.00    1.60
   0  13   0    1.30    1.20
   0  13   0    0.40    1.40
   0  13   0    1.00    1.20
   0  13   0   -0.20    1.40
  -1 -13   0   34.70    4.00
  -1 -13   0   32.00    2.40
  -1 -13   0   32.10    3.10
  -1 -13   0   29.60    2.70
  -1 -13   0   31.20    3.30
  -1 -13   0   33.90    3.50
   1  13   0   30.30    4.00
   1  13   0   34.40    4.50
   1  13   0   21.60    3.90
   1  13   0   31.90    4.20
   1  13   0   32.20    4.50
   1  13   0   30.40    3.30
  -2 -13   0  116.59    6.80
  -2 -13   0  121.99    7.50
  -2 -13   0  119.79    6.30
  -2 -13   0  121.09    7.30
   2  13   0  111.69    7.00
   2  13   0  118.99    8.30
   2  13   0  122.99    8.10
   2  13   0  126.59    7.90
   2  13   0  124.09    7.90
   2  13   0  104.69    8.30
  -3 -13   0    2.10    1.50
  -3 -13   0    2.10    1.30
  -3 -13   0    0.70    1.60
  -3 -13   0    3.00    1.70
  -3 -13   0    2.80    1.90
  -3 -13   0    2.40    1.60
   3  13   0    2.30    2.40
   3  13   0    0.90    1.40
   3  13   0    0.90    1.60
   3  13   0    2.50    1.70
   3  13   0    1.20    1.90
   3  13   0    1.50    2.00
   1 -14   0   24.60    3.50
  -1  14   0   24.50    3.70
  -1  14   0   20.80    3.00
  -1  14   0   19.20    3.10
   0 -14   0   26.30    3.50
   0 -14   0   28.00    3.10
   0 -14   0   32.10    3.80
   0  14   0   24.30    3.10
   0  14   0   23.50    4.00
   0  14   0   28.90    3.80
  -1 -14   0   13.20    1.80
  -1 -14   0    9.70    1.80
  -1 -14   0   10.40    2.10
  -1 -14   0   10.60    2.60
   1  14   0   10.10    2.80
   1  14   0   11.30    2.80
   1  14   0    5.50    2.30
   1  14   0   10.30    2.70
   1  14   0   11.10    2.50
   1  14   0   10.90    2.70
  -2 -14   0  184.78    9.00
  -2 -14   0  200.58   10.70
  -2 -14   0  181.58    9.70
  -2 -14   0  188.68   10.40
  -2 -14   0  196.78   10.00
   2  14   0  195.18   11.20
   2  14   0  196.88   10.30
   2  14   0  200.78   11.80
   2  14   0  204.28   11.50
   2  14   0  184.48   10.90
  -3 -14   0   13.50    2.50
  -3 -14   0   12.10    2.40
   3  14   0   15.30    3.70
   3  14   0    8.50    2.90
   3  14   0   11.40    2.70
   3  14   0   20.20    3.90
   3  14   0    9.80    2.80
   0 -15   0   29.00    3.90
   0 -15   0   33.30    3.30
   0 -15   0   35.00    3.70
   0  15   0   41.10    5.30
   0  15   0   31.70    3.20
   0  15   0   20.90    3.60
   0  15   0   28.10    3.90
  -1 -15   0    8.00    1.70
  -1 -15   0    9.30    2.60
  -1 -15   0    7.10    1.90
   1  15   0    3.90    2.20
   1  15   0    7.20    2.10
   1  15   0   10.30    2.90
   1  15   0   10.70    3.10
   1  15  -1   99.39    6.20
   1  15  -1   71.09    6.80
   1  15  -1   73.19    6.30
   1  15  -1   83.69    6.60
  -1 -15   1   74.59    5.50
  -1 -15   1   89.49    5.00
  -1 -15   1   94.89    6.40
   0  15  -1    0.30    1.30
   0  15  -1   -0.10    0.90
   0  15  -1   -0.40    1.70
   0  15  -1    0.00    1.40
   0  15  -1    0.20    1.10
   0  15  -1    1.30    1.50
   0 -15   1    0.00    1.00
   0 -15   1    0.30    1.20
   0 -15   1    0.80    1.70
   0 -15   1   -0.90    0.80
   3  14  -1    0.10    1.40
   3  14  -1    2.00    1.90
   2  14  -1  156.68    8.60
   2  14  -1  156.08    9.60
   2  14  -1  128.49    8.90
   2  14  -1  122.99    9.40
   2  14  -1  163.98    9.90
  -2 -14   1  147.89    8.00
  -2 -14   1  155.88    9.00
  -2 -14   1  151.78    8.30
  -2 -14   1  146.09    8.60
  -2 -14   1  145.69    7.50
   1  14  -1   41.90    4.50
   1  14  -1   40.90    5.00
   1  14  -1   33.80    3.60
   1  14  -1   28.20    4.30
   1  14  -1   37.20    4.70
  -1 -14   1   38.20    3.10
  -1 -14   1   36.20    4.00
  -1 -14   1   39.00    3.60
  -1 -14   1   38.40    2.80
   0  14  -1   13.10    2.30
   0  14  -1    8.40    2.40
   0  14  -1   10.10    2.80
   0 -14   1   12.30    2.50
   0 -14   1   11.60    2.30
   0 -14   1   11.90    2.50
  -1  14  -1    0.30    0.90
  -1  14  -1    0.60    0.90
  -1  14  -1    0.40    1.40
  -1  14  -1    0.80    1.20
  -1  14  -1    0.40    1.00
   1 -14   1   -0.70    1.20
   1 -14   1   -0.40    0.90
   1 -14   1    0.30    1.20
   3  13  -1    7.10    2.80
   3  13  -1    2.30    1.70
   3  13  -1    5.40    2.10
   3  13  -1    6.70    2.50
   3  13  -1    7.40    2.80
  -3 -13   1    7.60    2.50
  -3 -13   1    8.00    2.00
  -3 -13   1    4.60    1.80
  -3 -13   1   10.00    2.70
  -3 -13   1    6.00    1.80
   2  13  -1    1.80    1.80
   2  13  -1    3.00    2.10
   2  13  -1    5.30    2.30
   2  13  -1    2.20    2.10
   2  13  -1    3.00    1.60
   2  13  -1    1.00    1.20
   2  13  -1    1.60    1.80
  -2 -13   1    4.60    1.90
  -2 -13   1    2.40    1.70
  -2 -13   1    2.80    1.40
  -2 -13   1    1.80    1.30
  -2 -13   1    1.00    1.20
   1  13  -1  163.98    9.20
   1  13  -1  159.98    9.70
   1  13  -1  140.19    9.00
   1  13  -1  163.68    9.00
   1  13  -1  158.38    8.30
  -1 -13   1  133.09    7.60
  -1 -13   1  156.78    7.20
  -1 -13   1  156.08    8.50
  -1 -13   1  155.68    8.30
  -1 -13   1  151.98    7.60
  -1 -13   1  149.88    8.10
   0  13  -1    4.10    2.10
   0  13  -1    4.10    1.90
   0  13  -1    7.80    2.10
   0  13  -1    6.00    1.70
   0  13  -1    5.90    1.90
   0 -13   1    5.20    1.50
   0 -13   1    5.10    1.70
   0 -13   1    6.80    1.80
   0 -13   1    5.00    1.60
  -1  13  -1   77.29    5.80
  -1  13  -1   96.09    5.30
  -1  13  -1   81.99    5.50
  -1  13  -1   85.29    6.50
  -1  13  -1   78.69    5.80
   1 -13   1   95.59    5.30
   1 -13   1   77.29    5.70
   1 -13   1   97.49    6.00
   1 -13   1   94.19    5.60
  -2  13  -1    1.00    1.30
  -2  13  -1    1.80    0.90
  -2  13  -1    2.60    1.40
  -2  13  -1    4.80    1.20
  -2  13  -1    2.30    1.20
   2 -13   1    5.70    1.70
   2 -13   1    7.60    2.30
   2 -13   1    9.20    2.50
   4  12  -1   11.20    3.10
   4  12  -1    5.90    2.30
   4  12  -1    6.20    2.90
   4  12  -1    7.50    2.80
   4  12  -1    6.10    2.10
   4  12  -1    2.50    1.90
  -4 -12   1    2.50    1.70
  -4 -12   1    5.80    2.40
  -4 -12   1    7.00    2.50
  -4 -12   1    5.40    2.10
  -4 -12   1    5.20    2.10
   3  12  -1   -1.00    1.30
   3  12  -1   -1.10    1.70
   3  12  -1   -0.50    1.50
   3  12  -1   -0.60    0.90
   3  12  -1   -0.40    1.70
   3  12  -1    1.30    1.80
   3  12  -1   -0.70    0.90
  -3 -12   1   -0.80    1.10
  -3 -12   1   -0.20    1.40
  -3 -12   1    0.50    1.30
  -3 -12   1    0.90    1.20
  -3 -12   1    0.20    1.20
  -3 -12   1    1.00    1.70
   2  12  -1    1.30    1.70
   2  12  -1   -1.40    1.10
   2  12  -1    0.00    1.80
   2  12  -1   -0.20    1.30
   2  12  -1    0.60    1.50
   2  12  -1    0.00    1.10
   2  12  -1    1.60    1.30
  -2 -12   1    0.00    1.30
  -2 -12   1   -0.60    1.30
  -2 -12   1    0.60    1.10
  -2 -12   1    0.00    1.00
  -2 -12   1   -0.70    1.00
   1  12  -1  351.26   16.50
   1  12  -1  337.67   16.70
   1  12  -1  341.47   16.00
   1  12  -1  320.77   15.60
   1  12  -1  345.87   15.40
   1  12  -1  354.46   17.00
   1  12  -1  354.96   16.20
  -1 -12   1  352.66   15.70
  -1 -12   1  352.06   15.30
  -1 -12   1  363.36   15.10
  -1 -12   1  331.47   14.80
  -1 -12   1  348.27   14.40
  -1 -12   1  324.87   15.30
   0  12  -1    1.60    1.00
   0  12  -1    0.40    1.30
   0  12  -1    1.00    1.20
   0  12  -1    1.50    1.30
   0  12  -1    1.40    1.60
   0  12  -1    1.10    1.30
   0  12  -1    3.30    1.80
   0 -12   1    2.10    1.30
   0 -12   1    3.40    1.00
   0 -12   1    1.60    1.20
   0 -12   1    1.30    1.40
   0 -12   1    3.60    1.20
   0 -12   1    1.40    1.10
   0 -12   1    0.80    0.80
   0 -12   1    2.70    1.30
  -1  12  -1    3.20    1.30
  -1  12  -1    6.10    1.70
  -1  12  -1    4.90    1.40
  -1  12  -1    3.90    1.90
  -1  12  -1    3.60    1.40
  -1  12  -1    4.60    1.70
   1 -12   1    4.20    1.20
   1 -12   1    3.60    1.40
   1 -12   1    6.90    1.60
   1 -12   1    1.70    1.40
   1 -12   1    4.60    1.70
  -2  12  -1    3.30    1.40
  -2  12  -1    1.90    1.20
  -2  12  -1    0.70    1.30
  -2  12  -1    1.40    0.80
  -2  12  -1    1.00    0.80
  -2  12  -1    2.80    1.30
   2 -12   1    1.40    1.20
   2 -12   1    3.30    2.00
   2 -12   1    3.40    1.60
  -3  12  -1    1.60    1.40
  -3  12  -1    3.10    1.40
   3 -12   1    3.40    2.20
   3 -12   1    2.60    1.80
   3 -12   1    3.30    1.70
   3 -12   1    3.70    1.70
   4  11  -1   74.19    6.30
   4  11  -1   68.29    6.10
   4  11  -1   70.59    5.90
   4  11  -1   69.59    5.30
  -4 -11   1   65.19    5.40
  -4 -11   1   74.79    5.70
  -4 -11   1   72.09    5.90
  -4 -11   1   90.19    6.30
  -4 -11   1   77.69    5.60
   3  11  -1   41.60    4.30
   3  11  -1   38.40    3.70
   3  11  -1   30.40    3.60
   3  11  -1   35.90    4.60
   3  11  -1   38.70    4.20
   3  11  -1   40.20    4.30
   3  11  -1   30.00    3.50
  -3 -11   1   37.00    3.50
  -3 -11   1   49.50    4.30
  -3 -11   1   32.00    3.30
  -3 -11   1   39.10    3.60
  -3 -11   1   35.50    3.80
  -3 -11   1   39.40    3.40
   2  11  -1   10.70    2.50
   2  11  -1   13.70    3.10
   2  11  -1   15.10    2.60
   2  11  -1    9.90    2.10
   2  11  -1   10.20    2.40
   2  11  -1    8.60    2.50
   2  11  -1   10.90    2.50
  -2 -11   1   11.40    1.90
  -2 -11   1    9.70    1.90
  -2 -11   1   12.10    1.90
  -2 -11   1   11.50    2.40
  -2 -11   1    8.10    2.20
  -2 -11   1    7.90    1.70
   1  11  -1    4.10    1.70
   1  11  -1    3.80    1.90
   1  11  -1    2.50    1.50
   1  11  -1    4.30    1.80
   1  11  -1    5.60    1.90
   1  11  -1    8.20    2.40
   1  11  -1    2.30    1.20
   1  11  -1    5.00    1.50
  -1 -11   1    4.40    1.30
  -1 -11   1    6.30    2.10
  -1 -11   1    4.20    1.20
  -1 -11   1    5.20    1.60
  -1 -11   1    7.30    1.40
  -1 -11   1    5.20    1.60
  -1 -11   1    4.90    1.30
  -1 -11   1    4.70    1.40
   0  11  -1  106.79    6.10
   0  11  -1  114.09    6.90
   0  11  -1  120.39    6.90
   0  11  -1  119.29    7.20
   0  11  -1  106.79    5.90
   0  11  -1  102.19    6.10
   0  11  -1   97.89    5.30
   0  11  -1  116.29    6.50
   0 -11   1  113.49    5.20
   0 -11   1  110.79    6.10
   0 -11   1  111.69    7.10
   0 -11   1  108.69    6.00
   0 -11   1  105.09    5.90
   0 -11   1  105.89    5.20
   0 -11   1  116.69    6.20
   0 -11   1  107.89    5.50
   0 -11   1  114.89    6.10
  -1  11  -1   21.40    2.40
  -1  11  -1   26.80    2.90
  -1  11  -1   20.40    2.60
  -1  11  -1   30.00    2.90
  -1  11  -1   25.90    2.40
  -1  11  -1   28.60    3.70
  -1  11  -1   28.20    3.20
   1 -11   1   26.50    2.20
   1 -11   1   30.00    3.00
   1 -11   1   27.00    2.40
   1 -11   1   26.60    3.30
   1 -11   1   24.60    2.80
   1 -11   1   27.30    2.60
  -2  11  -1   -0.10    1.00
  -2  11  -1    1.20    0.90
  -2  11  -1    1.50    0.90
  -2  11  -1    1.20    1.60
  -2  11  -1    0.90    1.00
  -2  11  -1    2.10    1.30
  -2  11  -1    1.20    1.30
   2 -11   1    1.20    1.30
   2 -11   1    0.60    1.10
   2 -11   1    1.60    0.90
   2 -11   1    1.60    1.20
   2 -11   1   -0.10    1.20
  -3  11  -1   -0.10    1.10
  -3  11  -1    0.10    0.90
   3 -11   1    2.10    1.30
   3 -11   1   -1.50    1.40
   3 -11   1   -1.20    1.20
   3 -11   1   -0.30    1.20
   5  10  -1   40.40    3.70
   4  10  -1    0.20    1.40
   4  10  -1    0.70    1.60
   4  10  -1    0.20    1.80
   4  10  -1    2.30    1.70
   4  10  -1   -0.70    1.10
   4  10  -1    1.60    2.20
   4  10  -1   -0.20    1.60
  -4 -10   1    2.20    1.80
  -4 -10   1    1.70    1.70
  -4 -10   1    0.60    1.50
  -4 -10   1   -0.50    1.00
  -4 -10   1   -0.20    1.30
  -4 -10   1    2.50    1.90
   3  10  -1    2.40    1.50
   3  10  -1    3.50    1.70
   3  10  -1    3.80    1.80
   3  10  -1    3.00    1.60
   3  10  -1    4.10    1.50
   3  10  -1    4.10    1.90
   3  10  -1    3.60    2.10
  -3 -10   1    3.20    1.70
  -3 -10   1    3.20    1.60
  -3 -10   1    3.60    1.70
  -3 -10   1    2.30    1.40
  -3 -10   1    3.00    1.60
  -3 -10   1    5.10    1.50
   2  10  -1    0.30    1.20
   2  10  -1    0.00    1.10
   2  10  -1   -0.40    1.10
   2  10  -1   -0.40    1.40
   2  10  -1    0.80    1.20
   2  10  -1   -0.80    1.10
   2  10  -1   -1.50    1.40
  -2 -10   1    1.20    1.10
  -2 -10   1    0.40    0.90
  -2 -10   1   -0.20    1.10
  -2 -10   1   -0.50    1.00
  -2 -10   1   -0.40    1.00
  -2 -10   1    0.40    1.00
   1  10  -1   56.69    4.70
   1  10  -1   57.29    3.80
   1  10  -1   53.19    4.20
   1  10  -1   56.69    4.40
   1  10  -1   60.19    4.90
   1  10  -1   52.99    4.00
   1  10  -1   51.69    3.60
   1  10  -1   58.69    4.30
   1  10  -1   59.79    4.00
  -1 -10   1   59.59    4.60
  -1 -10   1   59.59    3.80
  -1 -10   1   52.39    3.20
  -1 -10   1   60.09    3.60
  -1 -10   1   54.49    4.00
  -1 -10   1   52.29    3.80
  -1 -10   1   57.19    3.30
   0  10  -1  447.66   18.20
   0  10  -1  397.76   17.50
   0  10  -1  396.46   18.20
   0  10  -1  429.96   19.20
   0  10  -1  465.85   19.20
   0  10  -1  410.66   18.30
   0  10  -1  448.46   18.70
   0  10  -1  454.15   19.00
   0 -10   1  460.45   18.50
   0 -10   1  443.66   17.60
   0 -10   1  440.36   18.20
   0 -10   1  428.76   17.70
   0 -10   1  410.86   17.70
   0 -10   1  434.86   18.30
   0 -10   1  446.46   19.40
   0 -10   1  448.26   17.40
   0 -10   1  419.46   18.10
  -1  10  -1  333.07   14.50
  -1  10  -1  346.27   14.70
  -1  10  -1  349.67   15.00
  -1  10  -1  355.46   15.60
  -1  10  -1  339.27   14.30
  -1  10  -1  325.27   14.50
  -1  10  -1  366.76   15.20
   1 -10   1  333.57   14.20
   1 -10   1  338.67   14.60
   1 -10   1  346.47   15.20
   1 -10   1  319.97   15.60
   1 -10   1  322.57   14.80
   1 -10   1  321.57   14.00
  -2  10  -1  134.99    7.60
  -2  10  -1  126.39    6.20
  -2  10  -1  127.09    6.00
  -2  10  -1  123.89    6.20
  -2  10  -1  131.09    6.70
  -2  10  -1  133.19    6.30
  -2  10  -1  130.09    6.90
   2 -10   1  128.79    6.70
   2 -10   1  124.99    5.80
   2 -10   1  130.29    7.50
   2 -10   1  136.39    7.40
   2 -10   1  123.19    6.80
  -3  10  -1    4.90    1.60
  -3  10  -1    8.70    1.90
   3 -10   1    8.00    1.80
   3 -10   1   12.40    2.40
   3 -10   1    9.70    2.30
   3 -10   1    9.90    2.60
  -4  10  -1    0.60    1.10
  -4  10  -1   -0.20    1.00
   4 -10   1   -1.40    1.10
   4 -10   1   -1.80    1.60
   4 -10   1   -0.60    1.40
   5   9  -1   62.59    4.20
   5   9  -1   61.79    5.90
   5   9  -1   55.19    4.90
   5   9  -1   59.69    5.70
   5   9  -1   46.90    5.40
   5   9  -1   62.59    6.20
  -5  -9   1   76.99    5.80
  -5  -9   1   73.29    5.70
  -5  -9   1   57.19    5.60
  -5  -9   1   59.29    5.60
   4   9  -1    4.30    2.10
   4   9  -1    5.80    2.30
   4   9  -1    4.10    1.90
   4   9  -1    3.70    1.80
   4   9  -1    5.40    1.90
   4   9  -1    4.40    2.10
   4   9  -1    3.00    1.90
  -4  -9   1    5.50    1.90
  -4  -9   1    6.80    2.20
  -4  -9   1    2.40    1.20
  -4  -9   1    6.90    2.20
  -4  -9   1    3.20    1.90
  -4  -9   1    7.80    2.30
   3   9  -1   27.30    3.60
   3   9  -1   26.40    3.70
   3   9  -1   30.30    3.30
   3   9  -1   26.30    2.90
   3   9  -1   35.70    3.70
   3   9  -1   30.40    3.90
   3   9  -1   28.40    3.30
  -3  -9   1   25.50    3.00
  -3  -9   1   26.30    2.70
  -3  -9   1   26.10    3.30
  -3  -9   1   30.60    3.30
  -3  -9   1   31.50    3.10
  -3  -9   1   27.30    3.30
   2   9  -1    5.60    1.70
   2   9  -1    9.00    2.10
   2   9  -1    5.30    1.50
   2   9  -1    7.70    2.10
   2   9  -1    4.80    2.20
   2   9  -1    7.90    2.00
   2   9  -1    6.50    1.80
  -2  -9   1    5.70    1.80
  -2  -9   1    3.60    1.40
  -2  -9   1    6.60    1.40
  -2  -9   1    6.40    1.50
  -2  -9   1    4.40    1.40
  -2  -9   1    6.10    1.80
   1   9  -1    1.20    1.00
   1   9  -1    1.70    1.10
   1   9  -1    0.70    1.40
   1   9  -1    1.70    1.00
   1   9  -1   -0.30    1.10
   1   9  -1    1.30    1.20
   1   9  -1    1.40    1.00
   1   9  -1    0.80    1.10
  -1  -9   1    0.80    0.80
  -1  -9   1    1.10    1.00
  -1  -9   1    1.30    0.70
  -1  -9   1    0.60    0.80
  -1  -9   1    1.00    0.90
  -1  -9   1    2.60    1.20
  -1  -9   1    1.70    0.90
  -1  -9   1    1.60    1.20
   0   9  -1   27.30    2.60
   0   9  -1   28.00    2.40
   0   9  -1   25.20    2.40
   0   9  -1   30.50    2.80
   0   9  -1   26.20    2.90
   0   9  -1   24.60    2.90
   0   9  -1   27.90    2.40
   0   9  -1   26.90    2.00
   0  -9   1   25.50    2.40
   0  -9   1   27.90    1.90
   0  -9   1   24.20    2.00
   0  -9   1   28.70    2.00
   0  -9   1   27.00    2.30
   0  -9   1   28.30    3.00
   0  -9   1   23.90    2.10
   0  -9   1   26.20    2.40
   0  -9   1   28.90    2.40
   0  -9   1   27.90    2.40
  -1   9  -1  327.67   14.40
  -1   9  -1  301.97   13.30
  -1   9  -1  294.57   12.60
  -1   9  -1  315.87   13.40
  -1   9  -1  325.17   13.80
  -1   9  -1  321.47   13.50
  -1   9  -1  330.47   13.30
  -1   9  -1  286.27   13.60
  -1   9  -1  328.17   13.90
   1  -9   1  304.97   13.20
   1  -9   1  306.87   13.00
   1  -9   1  330.77   14.10
   1  -9   1  307.97   13.20
   1  -9   1  314.17   13.50
   1  -9   1  326.27   13.80
   1  -9   1  324.37   14.60
  -2   9  -1   43.30    2.80
  -2   9  -1   46.80    2.90
  -2   9  -1   51.99    3.00
  -2   9  -1   48.90    3.20
  -2   9  -1   45.90    3.40
  -2   9  -1   46.20    3.90
  -2   9  -1   43.00    2.90
  -2   9  -1   44.30    2.70
   2  -9   1   46.70    3.50
   2  -9   1   41.30    3.70
   2  -9   1   45.40    3.20
   2  -9   1   46.10    3.80
  -3   9  -1   20.80    2.10
  -3   9  -1   22.40    2.60
  -3   9  -1   17.50    2.70
  -3   9  -1   15.20    1.50
   3  -9   1   21.10    2.50
   3  -9   1   19.40    2.90
   3  -9   1   23.80    3.40
   3  -9   1   20.70    3.10
  -4   9  -1    1.60    1.20
  -4   9  -1    5.50    1.60
   4  -9   1    4.90    2.30
   4  -9   1    4.00    2.00
   4  -9   1    2.90    1.80
   5   8  -1    1.70    1.40
   5   8  -1    1.00    2.20
   5   8  -1    1.10    2.00
   5   8  -1    0.80    1.50
   5   8  -1    0.60    1.60
   5   8  -1    3.10    2.10
   5   8  -1    1.90    2.10
  -5  -8   1    0.30    0.90
  -5  -8   1    1.10    2.10
  -5  -8   1    1.50    1.80
  -5  -8   1   -1.50    1.60
  -5  -8   1    0.60    1.30
  -5  -8   1    4.90    2.20
   4   8  -1  105.19    6.10
   4   8  -1  108.69    6.80
   4   8  -1  105.69    7.20
   4   8  -1  105.09    7.20
   4   8  -1  100.19    6.40
   4   8  -1   90.59    6.70
   4   8  -1  102.09    7.00
  -4  -8   1  104.29    6.50
  -4  -8   1   84.79    6.00
  -4  -8   1  109.19    6.50
  -4  -8   1  101.59    5.70
  -4  -8   1  108.49    6.60
  -4  -8   1  106.39    6.80
  -4  -8   1  109.89    6.80
   3   8  -1    6.90    1.90
   3   8  -1    6.00    1.90
   3   8  -1    6.30    1.90
   3   8  -1    2.50    1.80
   3   8  -1    7.30    1.90
   3   8  -1    6.90    2.00
   3   8  -1    5.50    1.60
  -3  -8   1    7.50    1.90
  -3  -8   1    7.70    1.80
  -3  -8   1    5.00    1.80
  -3  -8   1    3.40    1.50
  -3  -8   1    6.00    1.40
  -3  -8   1    4.60    1.50
   2   8  -1   29.10    3.00
   2   8  -1   29.00    2.70
   2   8  -1   29.90    3.50
   2   8  -1   31.00    3.00
   2   8  -1   26.40    2.90
   2   8  -1   29.50    3.10
   2   8  -1   31.20    3.70
   2   8  -1   31.10    3.10
  -2  -8   1   31.70    2.60
  -2  -8   1   30.00    2.90
  -2  -8   1   21.80    2.80
  -2  -8   1   30.50    2.90
  -2  -8   1   29.50    2.60
  -2  -8   1   35.20    2.70
   1   8  -1   14.90    2.70
   1   8  -1   10.10    1.80
   1   8  -1   14.40    2.00
   1   8  -1   11.90    2.10
   1   8  -1   18.20    2.20
   1   8  -1   16.40    2.40
   1   8  -1   14.30    1.90
   1   8  -1   15.80    2.20
   1   8  -1   15.10    2.40
  -1  -8   1   15.40    2.20
  -1  -8   1   14.20    2.30
  -1  -8   1   15.20    1.90
  -1  -8   1   14.50    1.60
  -1  -8   1   14.00    1.90
  -1  -8   1   16.80    2.20
  -1  -8   1   13.30    1.60
  -1  -8   1   15.50    1.70
  -1  -8   1   14.20    2.00
   0   8  -1   71.79    4.00
   0   8  -1   69.59    4.10
   0   8  -1   68.79    4.60
   0   8  -1   68.99    4.20
   0   8  -1   70.79    4.00
   0   8  -1   66.49    3.60
   0   8  -1   70.49    4.10
   0   8  -1   66.19    4.40
   0   8  -1   76.59    4.40
   0  -8   1   68.49    4.60
   0  -8   1   74.49    3.80
   0  -8   1   70.39    3.60
   0  -8   1   73.59    4.00
   0  -8   1   65.89    3.90
   0  -8   1   67.99    3.90
   0  -8   1   75.39    3.50
   0  -8   1   67.69    3.70
   0  -8   1   70.29    4.00
   0  -8   1   73.39    4.10
  -1   8  -1   17.10    1.70
  -1   8  -1   17.10    1.70
  -1   8  -1   17.60    2.40
  -1   8  -1   17.00    1.30
  -1   8  -1   17.20    1.70
  -1   8  -1   18.00    1.70
  -1   8  -1   17.50    1.90
  -1   8  -1   18.50    1.90
  -1   8  -1   16.10    1.90
  -1   8  -1   16.80    2.10
   1  -8   1   18.80    2.70
   1  -8   1   16.60    1.70
   1  -8   1   20.10    2.20
   1  -8   1   16.90    1.80
   1  -8   1   18.40    2.10
   1  -8   1   16.20    1.70
   1  -8   1   18.60    2.40
   1  -8   1   16.50    1.50
  -2   8  -1 1282.47   49.90
  -2   8  -1 1303.57   49.40
  -2   8  -1 1145.59   49.10
  -2   8  -1 1341.27   50.79
  -2   8  -1 1284.57   49.30
  -2   8  -1 1334.67   49.40
  -2   8  -1 1299.07   49.20
   2  -8   1 1237.48   50.49
   2  -8   1 1304.47   50.39
   2  -8   1 1253.07   49.90
   2  -8   1 1291.77   50.79
  -3   8  -1   29.80    3.20
  -3   8  -1   24.70    2.40
  -3   8  -1   23.80    2.60
   3  -8   1   26.20    3.50
   3  -8   1   25.20    3.30
   3  -8   1   26.40    3.10
   3  -8   1   25.70    3.30
   3  -8   1   21.50    2.30
  -4   8  -1   25.30    2.70
  -4   8  -1   25.50    2.70
  -4   8  -1   22.90    3.10
   4  -8   1   28.90    3.90
   4  -8   1   29.90    3.80
   4  -8   1   30.40    4.00
   5   7  -1   11.80    3.20
   5   7  -1    6.50    1.50
   5   7  -1    6.70    1.80
   5   7  -1    8.30    2.40
   5   7  -1    6.30    2.60
   5   7  -1    3.50    2.00
   5   7  -1   10.10    3.10
  -5  -7   1    6.50    2.00
  -5  -7   1    6.00    2.20
  -5  -7   1    7.90    2.50
  -5  -7   1   10.30    2.90
  -5  -7   1   12.00    2.70
   4   7  -1  346.87   16.80
   4   7  -1  358.46   15.40
   4   7  -1  350.96   14.90
   4   7  -1  338.07   16.10
   4   7  -1  327.57   14.80
   4   7  -1  330.07   16.60
   4   7  -1  361.06   15.90
   4   7  -1  365.06   16.60
   4   7  -1  364.66   16.70
  -4  -7   1  359.76   16.40
  -4  -7   1  355.36   15.10
  -4  -7   1  376.96   16.10
  -4  -7   1  378.86   16.60
  -4  -7   1  355.46   15.90
  -4  -7   1  370.06   16.10
  -4  -7   1  329.27   15.50
   3   7  -1  155.78    8.40
   3   7  -1  154.48    8.60
   3   7  -1  149.39    7.60
   3   7  -1  158.28    7.80
   3   7  -1  153.98    8.40
   3   7  -1  158.78    8.20
   3   7  -1  153.38    8.20
   3   7  -1  162.88    8.60
  -3  -7   1  162.08    8.20
  -3  -7   1  150.08    7.80
  -3  -7   1  164.38    7.50
  -3  -7   1  158.28    8.10
  -3  -7   1  159.38    8.10
  -3  -7   1  154.88    7.90
   2   7  -1   32.60    3.00
   2   7  -1   28.30    2.70
   2   7  -1   28.50    2.80
   2   7  -1   28.10    2.50
   2   7  -1   28.90    3.40
   2   7  -1   33.00    2.90
   2   7  -1   30.20    2.90
   2   7  -1   27.30    3.20
   2   7  -1   26.90    2.60
  -2  -7   1   30.10    2.80
  -2  -7   1   31.70    2.80
  -2  -7   1   32.20    2.60
  -2  -7   1   27.70    2.50
  -2  -7   1   30.50    2.70
  -2  -7   1   30.40    2.40
  -2  -7   1   29.40    2.30
  -2  -7   1   32.70    2.60
   1   7  -1  125.49    5.90
   1   7  -1  115.39    5.90
   1   7  -1  113.69    6.20
   1   7  -1  115.59    6.60
   1   7  -1  113.99    6.10
   1   7  -1  108.79    5.70
   1   7  -1  115.69    5.70
   1   7  -1  125.39    6.30
   1   7  -1  114.19    5.70
   1   7  -1  124.29    6.50
   1   7  -1  113.29    5.90
  -1  -7   1  116.99    5.90
  -1  -7   1  117.79    5.70
  -1  -7   1  115.99    6.00
  -1  -7   1  119.89    5.70
  -1  -7   1  125.39    6.40
  -1  -7   1  120.59    5.90
  -1  -7   1  113.09    5.50
  -1  -7   1  111.39    5.30
  -1  -7   1  118.79    5.50
  -1  -7   1  115.39    5.90
  -1  -7   1  111.39    5.90
  -1  -7   1  108.89    5.60
   0   7  -1  113.39    6.30
   0   7  -1  132.49    6.00
   0   7  -1  120.79    6.50
   0   7  -1  119.59    6.10
   0   7  -1  122.99    6.30
   0   7  -1  127.49    5.90
   0   7  -1  123.79    6.00
   0   7  -1  123.19    5.50
   0   7  -1  127.49    6.20
   0   7  -1  128.49    6.00
   0   7  -1  126.49    5.90
   0   7  -1  124.39    6.20
   0  -7   1  124.29    5.70
   0  -7   1  125.39    5.60
   0  -7   1  124.89    6.20
   0  -7   1  117.69    5.80
   0  -7   1  121.69    5.90
   0  -7   1  123.39    5.90
   0  -7   1  129.69    5.80
   0  -7   1  131.49    5.40
   0  -7   1  125.49    6.60
   0  -7   1  121.79    6.00
   0  -7   1  130.59    6.00
   0  -7   1  117.59    5.80
   0  -7   1  119.49    5.70
  -1   7  -1   82.19    4.80
  -1   7  -1   87.89    4.30
  -1   7  -1   88.29    4.50
  -1   7  -1   85.59    4.60
  -1   7  -1   83.79    3.80
  -1   7  -1   84.19    4.20
  -1   7  -1   84.79    4.30
  -1   7  -1   82.29    4.10
  -1   7  -1   83.39    4.50
  -1   7  -1   82.19    4.20
   1  -7   1   83.89    4.40
   1  -7   1   81.29    4.20
   1  -7   1   83.99    4.60
   1  -7   1   90.79    4.40
   1  -7   1   86.69    5.10
   1  -7   1   81.39    4.00
   1  -7   1   83.29    4.20
   1  -7   1   82.69    4.10
   1  -7   1   91.29    4.90
  -2   7  -1  428.96   18.10
  -2   7  -1  460.35   18.60
  -2   7  -1  459.55   18.00
  -2   7  -1  482.55   19.30
   2  -7   1  454.45   19.10
   2  -7   1  443.46   19.20
   2  -7   1  456.25   18.70
   2  -7   1  456.65   19.40
   2  -7   1  460.75   19.40
   2  -7   1  457.25   18.60
  -3   7  -1    1.10    1.10
  -3   7  -1    0.80    0.80
  -3   7  -1    3.20    1.20
  -3   7  -1    0.00    1.00
   3  -7   1    1.40    1.40
   3  -7   1    1.10    1.20
   3  -7   1    2.00    1.10
   3  -7   1    0.50    1.30
   3  -7   1    0.70    1.10
  -4   7  -1    2.20    1.30
  -4   7  -1    5.00    1.40
  -4   7  -1    3.30    1.40
  -4   7  -1    3.40    1.20
   4  -7   1    9.50    2.40
   4  -7   1    5.00    1.90
   4  -7   1    7.30    2.20
  -5   7  -1    6.80    1.80
  -5   7  -1   12.70    2.10
  -5   7  -1   12.70    2.40
   5   6  -1    1.90    1.80
   5   6  -1    1.60    1.00
   5   6  -1    1.70    1.70
   5   6  -1   -0.80    1.60
   5   6  -1    1.20    2.10
   5   6  -1    0.00    1.80
  -5  -6   1    3.10    1.80
  -5  -6   1   -0.40    1.50
  -5  -6   1    0.20    1.00
  -5  -6   1   -0.90    1.60
  -5  -6   1   -0.10    1.80
  -5  -6   1    1.60    1.30
   4   6  -1  198.38    8.90
   4   6  -1  203.48    9.70
   4   6  -1  207.48   10.90
   4   6  -1  205.28   10.10
   4   6  -1  184.48    8.60
   4   6  -1  200.28   10.40
   4   6  -1  214.18   10.70
   4   6  -1  194.98   10.70
   4   6  -1  198.98    9.40
  -4  -6   1  211.18   10.00
  -4  -6   1  204.18   10.00
  -4  -6   1  200.58   10.40
  -4  -6   1  207.08    9.20
  -4  -6   1  202.78    9.90
  -4  -6   1  188.08    9.60
  -4  -6   1  203.18   10.50
   3   6  -1  249.38   11.40
   3   6  -1  237.98   11.00
   3   6  -1  235.38   11.40
   3   6  -1  227.08   10.30
   3   6  -1  236.98   10.50
   3   6  -1  237.38   11.40
   3   6  -1  245.98   11.30
   3   6  -1  240.88   11.00
  -3  -6   1  222.68   10.90
  -3  -6   1  219.98   10.50
  -3  -6   1  246.48   10.90
  -3  -6   1  226.18   10.70
  -3  -6   1  218.18   10.70
  -3  -6   1  224.88   10.90
  -3  -6   1  230.08   10.20
   2   6  -1   52.19    3.20
   2   6  -1   50.29    3.60
   2   6  -1   60.29    3.90
   2   6  -1   50.69    3.50
   2   6  -1   56.59    3.80
   2   6  -1   56.39    4.50
   2   6  -1   60.49    3.50
   2   6  -1   64.19    4.30
   2   6  -1   59.19    3.80
   2   6  -1   56.69    4.50
   2   6  -1   55.89    3.80
   2   6  -1   54.29    3.60
  -2  -6   1   55.59    3.60
  -2  -6   1   53.79    3.60
  -2  -6   1   52.49    3.70
  -2  -6   1   52.49    3.50
  -2  -6   1   57.49    3.60
  -2  -6   1   56.09    3.20
  -2  -6   1   51.69    3.60
  -2  -6   1   52.89    3.30
  -2  -6   1   52.39    3.40
  -2  -6   1   57.89    3.60
  -2  -6   1   53.19    3.40
   1   6  -1    3.00    1.00
   1   6  -1    2.00    0.80
   1   6  -1    2.80    0.90
   1   6  -1    1.50    0.70
   1   6  -1    1.50    0.70
   1   6  -1    2.50    0.90
   1   6  -1    2.60    0.90
   1   6  -1    2.50    1.20
   1   6  -1    2.10    1.00
   1   6  -1    2.20    0.80
   1   6  -1    2.90    1.10
   1   6  -1    3.10    1.10
   1   6  -1    2.70    0.60
   1   6  -1    3.20    1.00
  -1  -6   1    2.70    1.10
  -1  -6   1    3.00    0.90
  -1  -6   1    1.20    0.80
  -1  -6   1    2.40    1.00
  -1  -6   1    2.40    1.00
  -1  -6   1    3.10    1.00
  -1  -6   1    1.80    0.70
  -1  -6   1    4.20    1.00
  -1  -6   1    1.30    0.80
  -1  -6   1    3.00    0.70
  -1  -6   1    1.40    0.90
  -1  -6   1    2.70    0.80
  -1  -6   1    3.10    1.00
  -1  -6   1    2.50    0.80
   0   6  -1  503.65   20.60
   0   6  -1  503.75   20.00
   0   6  -1  515.85   20.20
   0   6  -1  494.15   20.30
   0   6  -1  524.85   20.00
   0   6  -1  502.25   20.10
   0   6  -1  501.75   20.10
   0   6  -1  520.65   20.00
   0   6  -1  486.55   19.80
   0   6  -1  508.75   20.40
   0   6  -1  504.55   19.90
   0   6  -1  505.75   20.00
   0   6  -1  494.25   19.60
   0  -6   1  498.05   19.80
   0  -6   1  505.75   19.90
   0  -6   1  511.95   19.50
   0  -6   1  482.05   19.80
   0  -6   1  494.25   19.90
   0  -6   1  515.85   20.00
   0  -6   1  458.75   20.10
   0  -6   1  465.35   20.00
   0  -6   1  491.35   19.90
   0  -6   1  483.35   19.80
   0  -6   1  491.95   19.90
   0  -6   1  510.05   19.70
   0  -6   1  484.75   20.50
  -1   6  -1   84.69    4.10
  -1   6  -1   81.49    3.60
  -1   6  -1   78.99    3.80
  -1   6  -1   79.29    4.00
  -1   6  -1   79.69    4.40
  -1   6  -1   82.19    4.30
  -1   6  -1   78.39    4.60
  -1   6  -1   80.69    4.00
  -1   6  -1   79.39    4.10
  -1   6  -1   81.99    3.90
  -1   6  -1   81.99    4.40
  -1   6  -1   77.49    4.60
  -1   6  -1   86.59    4.00
  -1   6  -1   75.79    4.20
  -1   6  -1   78.19    3.80
   1  -6   1   82.29    4.10
   1  -6   1   79.09    4.20
   1  -6   1   77.79    4.20
   1  -6   1   76.89    3.90
   1  -6   1   83.09    4.70
   1  -6   1   78.59    3.90
   1  -6   1   79.99    3.80
   1  -6   1   78.79    4.40
   1  -6   1   80.89    3.70
   1  -6   1   80.39    4.10
   1  -6   1   77.89    3.60
  -2   6  -1   76.99    3.90
  -2   6  -1   76.79    3.90
  -2   6  -1   85.29    4.20
  -2   6  -1   74.79    4.70
  -2   6  -1   80.49    4.10
  -2   6  -1   76.89    4.30
  -2   6  -1   80.39    4.40
  -2   6  -1   87.09    4.70
  -2   6  -1   78.39    4.70
   2  -6   1   81.59    4.40
   2  -6   1   83.69    4.80
   2  -6   1   78.69    4.70
   2  -6   1   78.89    4.70
   2  -6   1   83.39    4.70
   2  -6   1   82.99    4.20
  -3   6  -1   55.89    3.80
  -3   6  -1   45.60    3.50
  -3   6  -1   51.59    3.40
  -3   6  -1   52.99    3.50
  -3   6  -1   54.19    3.10
   3  -6   1   52.89    4.00
   3  -6   1   41.30    3.60
   3  -6   1   53.99    4.10
   3  -6   1   49.30    3.90
   3  -6   1   52.59    4.00
   3  -6   1   48.50    3.20
   3  -6   1   47.40    4.00
  -4   6  -1    8.10    1.70
  -4   6  -1   12.50    2.10
  -4   6  -1   12.10    2.10
  -4   6  -1   16.10    2.40
  -4   6  -1   12.60    2.00
   4  -6   1   13.90    2.90
   4  -6   1   13.80    2.70
   4  -6   1    9.30    2.40
   4  -6   1   12.70    2.50
   4  -6   1   11.70    2.50
  -5   6  -1   30.20    3.30
  -5   6  -1   23.00    2.80
  -5   6  -1   30.30    3.00
   5   5  -1   41.70    3.90
   5   5  -1   53.09    4.30
   5   5  -1   41.50    4.60
   5   5  -1   42.50    4.60
   5   5  -1   43.70    4.50
   5   5  -1   50.79    5.00
  -5  -5   1   37.80    3.00
  -5  -5   1   33.40    3.40
  -5  -5   1   47.60    4.80
  -5  -5   1   56.79    4.30
  -5  -5   1   46.40    4.70
  -5  -5   1   40.40    3.70
   4   5  -1  136.39    6.50
   4   5  -1  151.28    8.20
   4   5  -1  123.99    6.70
   4   5  -1  137.29    8.30
   4   5  -1  145.19    7.10
   4   5  -1  158.38    8.70
   4   5  -1  142.39    7.60
   4   5  -1  148.19    7.00
   4   5  -1  143.69    8.00
  -4  -5   1  134.89    7.20
  -4  -5   1  152.68    8.30
  -4  -5   1  124.69    7.40
  -4  -5   1  146.59    7.50
  -4  -5   1  146.69    6.80
  -4  -5   1  147.89    7.50
  -4  -5   1  144.39    8.20
  -4  -5   1  141.39    7.50
   3   5  -1   58.89    3.80
   3   5  -1   62.69    4.70
   3   5  -1   62.89    3.60
   3   5  -1   70.09    4.70
   3   5  -1   64.69    4.30
   3   5  -1   66.49    4.20
   3   5  -1   67.79    3.90
   3   5  -1   66.19    4.70
   3   5  -1   65.89    4.50
  -3  -5   1   63.99    3.90
  -3  -5   1   54.99    4.10
  -3  -5   1   72.39    4.30
  -3  -5   1   68.89    4.10
  -3  -5   1   63.79    3.70
  -3  -5   1   72.09    4.60
  -3  -5   1   62.69    4.10
   2   5  -1  374.36   15.60
   2   5  -1  389.46   16.00
   2   5  -1  365.66   15.50
   2   5  -1  363.76   15.70
   2   5  -1  386.26   16.00
   2   5  -1  375.86   15.60
   2   5  -1  378.66   16.10
   2   5  -1  381.46   15.90
   2   5  -1  361.76   15.90
   2   5  -1  386.16   15.70
   2   5  -1  383.66   16.10
  -2  -5   1  361.46   16.10
  -2  -5   1  365.56   16.40
  -2  -5   1  373.46   15.90
  -2  -5   1  387.06   15.60
  -2  -5   1  372.06   15.50
  -2  -5   1  379.26   15.80
  -2  -5   1  378.36   15.90
  -2  -5   1  385.26   15.70
  -2  -5   1  380.36   15.90
  -2  -5   1  357.36   15.70
  -2  -5   1  391.06   15.80
  -2  -5   1  377.86   15.30
  -2  -5   1  383.16   15.70
   1   5  -1  389.66   16.00
   1   5  -1  377.46   16.50
   1   5  -1  396.26   16.30
   1   5  -1  386.36   16.20
   1   5  -1  389.86   16.00
   1   5  -1  400.86   15.30
   1   5  -1  400.66   15.90
   1   5  -1  388.66   15.70
   1   5  -1  395.46   16.10
   1   5  -1  405.56   15.90
   1   5  -1  387.06   16.20
   1   5  -1  394.46   16.10
   1   5  -1  388.16   16.00
   1   5  -1  391.06   16.00
  -1  -5   1  381.06   16.00
  -1  -5   1  376.26   16.20
  -1  -5   1  381.96   16.10
  -1  -5   1  407.96   15.80
  -1  -5   1  396.06   15.40
  -1  -5   1  398.56   15.90
  -1  -5   1  388.66   16.10
  -1  -5   1  396.56   16.20
  -1  -5   1  389.56   15.90
  -1  -5   1  391.16   16.10
  -1  -5   1  389.96   16.00
  -1  -5   1  400.66   15.80
  -1  -5   1  385.96   15.80
  -1  -5   1  379.96   16.10
   0   5  -1   91.79    4.00
   0   5  -1   87.59    4.50
   0   5  -1   93.09    4.30
   0   5  -1   90.69    4.60
   0   5  -1   91.49    4.40
   0   5  -1   88.99    4.20
   0   5  -1   92.19    4.20
   0   5  -1   95.09    4.40
   0   5  -1   91.29    4.30
   0   5  -1   87.69    4.20
   0   5  -1   89.39    4.70
   0   5  -1   91.09    4.40
   0   5  -1   88.29    4.40
   0  -5   1   92.59    4.20
   0  -5   1   87.69    4.20
   0  -5   1   86.69    4.40
   0  -5   1   92.89    4.40
   0  -5   1   81.99    4.10
   0  -5   1   88.09    3.90
   0  -5   1   90.69    4.20
   0  -5   1   94.29    4.30
   0  -5   1   86.39    4.70
   0  -5   1   88.59    4.10
   0  -5   1   87.39    4.20
   0  -5   1   84.09    4.20
   0  -5   1   85.99    4.30
  -1   5  -1    0.60    0.40
  -1   5  -1    0.20    0.50
  -1   5  -1    0.50    0.50
  -1   5  -1    0.80    0.60
  -1   5  -1    0.70    0.50
  -1   5  -1    1.20    0.60
  -1   5  -1   -0.50    0.40
  -1   5  -1    0.30    0.60
  -1   5  -1    0.10    0.70
  -1   5  -1    0.70    0.40
  -1   5  -1    0.70    0.70
  -1   5  -1    0.20    0.40
  -1   5  -1    1.20    0.70
  -1   5  -1    0.70    0.50
  -1   5  -1    1.00    0.60
  -1   5  -1    0.40    0.80
   1  -5   1    0.20    0.20
   1  -5   1   -0.20    0.50
   1  -5   1    1.20    0.60
   1  -5   1    1.50    0.70
   1  -5   1    0.30    0.60
   1  -5   1    0.00    0.50
   1  -5   1   -0.20    0.60
   1  -5   1    0.60    0.40
   1  -5   1    0.50    0.70
   1  -5   1    1.50    0.50
   1  -5   1    0.20    0.50
   1  -5   1    0.00    0.40
  -2   5  -1   24.60    2.00
  -2   5  -1   27.00    2.30
  -2   5  -1   24.00    1.90
  -2   5  -1   28.30    4.60
  -2   5  -1   25.40    2.10
  -2   5  -1   24.10    1.90
  -2   5  -1   24.70    2.20
  -2   5  -1   23.60    2.20
  -2   5  -1   24.40    2.30
  -2   5  -1   26.70    2.10
  -2   5  -1   27.80    1.80
   2  -5   1   23.70    2.20
   2  -5   1   23.50    2.10
   2  -5   1   26.00    2.40
   2  -5   1   23.20    2.30
   2  -5   1   28.30    2.50
   2  -5   1   27.50    2.40
   2  -5   1   26.80    2.40
   2  -5   1   26.30    1.90
  -3   5  -1  849.32   31.00
  -3   5  -1  808.82   30.90
  -3   5  -1  744.43   31.10
  -3   5  -1  719.63   30.50
  -3   5  -1  734.73   30.90
  -3   5  -1  731.73   30.70
  -3   5  -1  835.72   31.50
  -3   5  -1  810.12   31.10
   3  -5   1  769.22   31.70
   3  -5   1  801.12   31.90
   3  -5   1  776.72   31.90
   3  -5   1  785.42   31.80
   3  -5   1  773.52   30.80
   3  -5   1  792.22   31.50
   3  -5   1  763.12   31.60
  -4   5  -1   13.90    2.10
  -4   5  -1   16.30    2.40
  -4   5  -1   18.10    2.70
  -4   5  -1   14.20    2.20
  -4   5  -1   11.40    1.70
  -4   5  -1   12.00    1.70
   4  -5   1   15.50    3.10
   4  -5   1   13.10    2.70
   4  -5   1   13.00    2.60
   4  -5   1   13.40    2.60
   4  -5   1   13.30    2.40
  -5   5  -1   13.20    2.60
  -5   5  -1   12.90    2.30
  -5   5  -1   16.50    2.60
   6   4  -1   -0.10    2.10
   6   4  -1   -0.50    2.00
   6   4  -1    0.60    2.10
  -6  -4   1    1.20    1.20
  -6  -4   1   -0.50    1.70
  -6  -4   1    0.10    1.20
  -6  -4   1   -0.10    1.70
   5   4  -1    0.70    1.90
   5   4  -1    0.10    1.80
   5   4  -1    0.20    1.50
   5   4  -1    1.40    1.10
   5   4  -1    2.60    1.70
   5   4  -1   -0.40    1.70
  -5  -4   1    0.00    1.10
  -5  -4   1    1.20    1.30
  -5  -4   1   -0.30    1.70
  -5  -4   1   -1.40    1.50
  -5  -4   1   -0.30    0.90
  -5  -4   1   -0.70    1.20
  -5  -4   1   -0.20    1.10
   4   4  -1   10.10    1.40
   4   4  -1    7.80    2.30
   4   4  -1    8.00    2.10
   4   4  -1   10.20    1.90
   4   4  -1    9.40    2.40
   4   4  -1   10.50    2.30
  -4  -4   1    8.90    1.80
  -4  -4   1   11.20    2.00
  -4  -4   1    8.00    1.40
  -4  -4   1   10.00    2.30
  -4  -4   1    8.60    1.60
  -4  -4   1   10.60    2.50
  -4  -4   1    9.60    2.00
  -4  -4   1   10.20    2.00
   3   4  -1   88.19    4.20
   3   4  -1   88.79    5.40
   3   4  -1   86.89    5.40
   3   4  -1   75.49    4.30
   3   4  -1   86.09    4.50
   3   4  -1   87.89    5.20
   3   4  -1   88.69    5.40
   3   4  -1   83.79    4.80
   3   4  -1   88.69    4.70
   3   4  -1   80.69    4.10
  -3  -4   1   82.49    4.60
  -3  -4   1   84.69    4.30
  -3  -4   1   89.59    5.30
  -3  -4   1   87.79    4.90
  -3  -4   1   77.49    4.90
  -3  -4   1   87.99    4.80
  -3  -4   1   88.59    4.80
  -3  -4   1   91.89    4.90
   2   4  -1 2513.15   93.99
   2   4  -1 2471.75   93.39
   2   4  -1 2376.86   93.59
   2   4  -1 2431.56   93.99
   2   4  -1 2311.37   93.29
   2   4  -1 2342.17   93.49
   2   4  -1 2473.25   93.79
   2   4  -1 2480.55   93.99
   2   4  -1 2347.86   93.89
   2   4  -1 2442.76   94.09
   2   4  -1 2506.25   93.59
   2   4  -1 2486.05   93.79
  -2  -4   1 2433.56   93.69
  -2  -4   1 2503.15   93.69
  -2  -4   1 2434.76   93.79
  -2  -4   1 2465.25   93.49
  -2  -4   1 2387.56   93.89
  -2  -4   1 2314.37   93.69
  -2  -4   1 2530.85   93.79
  -2  -4   1 2370.66   94.09
  -2  -4   1 2482.45   93.59
  -2  -4   1 2551.64   93.89
  -2  -4   1 2369.06   94.39
  -2  -4   1 2547.84   93.29
  -2  -4   1 2461.75   93.59
   1   4  -1   40.40    2.50
   1   4  -1   41.40    2.40
   1   4  -1   39.40    2.50
   1   4  -1   38.90    2.50
   1   4  -1   39.60    2.20
   1   4  -1   36.50    2.70
   1   4  -1   40.50    2.40
   1   4  -1   40.50    2.50
   1   4  -1   39.20    2.40
   1   4  -1   37.50    2.30
   1   4  -1   39.60    2.90
   1   4  -1   40.40    2.50
   1   4  -1   42.90    2.60
  -1  -4   1   38.30    2.40
  -1  -4   1   40.30    2.40
  -1  -4   1   39.50    2.50
  -1  -4   1   41.00    2.50
  -1  -4   1   37.40    2.30
  -1  -4   1   37.70    2.40
  -1  -4   1   43.20    2.50
  -1  -4   1   39.90    2.80
  -1  -4   1   40.20    2.50
  -1  -4   1   40.30    2.40
  -1  -4   1   39.70    2.60
  -1  -4   1   38.30    2.20
  -1  -4   1   39.60    2.50
   0   4  -1  472.95   18.10
   0   4  -1  462.15   18.10
   0   4  -1  464.45   18.10
   0   4  -1  459.85   17.90
   0   4  -1  467.95   18.60
   0   4  -1  468.25   18.30
   0   4  -1  466.05   18.20
   0   4  -1  467.15   18.10
   0   4  -1  453.25   18.40
   0   4  -1  470.05   18.20
   0   4  -1  479.75   18.20
   0   4  -1  461.75   18.30
   0  -4   1  452.25   18.20
   0  -4   1  454.65   18.10
   0  -4   1  437.06   18.50
   0  -4   1  442.46   18.00
   0  -4   1  455.25   18.30
   0  -4   1  449.16   18.10
   0  -4   1  472.75   17.90
   0  -4   1  466.75   18.20
   0  -4   1  440.76   18.10
   0  -4   1  450.05   18.00
   0  -4   1  453.05   18.10
   0  -4   1  470.35   18.00
  -1   4  -1    0.90    0.60
  -1   4  -1    1.10    0.50
  -1   4  -1    0.30    0.70
  -1   4  -1    1.20    0.70
  -1   4  -1    1.00    0.60
  -1   4  -1    0.70    0.60
  -1   4  -1    1.20    0.60
  -1   4  -1    1.20    0.40
  -1   4  -1    1.20    0.60
  -1   4  -1    1.30    0.40
  -1   4  -1    1.50    0.60
  -1   4  -1    1.70    0.60
  -1   4  -1    1.00    0.50
  -1   4  -1    1.40    0.50
  -1   4  -1    1.30    0.60
   1  -4   1    0.90    0.60
   1  -4   1    1.00    0.50
   1  -4   1    1.70    0.70
   1  -4   1    1.20    0.50
   1  -4   1    1.00    0.50
   1  -4   1    1.60    0.70
   1  -4   1    1.00    0.40
   1  -4   1    0.70    0.70
   1  -4   1    0.80    0.60
   1  -4   1    1.00    0.60
   1  -4   1    0.70    0.40
  -2   4  -1  557.94   23.30
  -2   4  -1  554.44   22.90
  -2   4  -1  550.84   22.80
  -2   4  -1  566.64   23.30
  -2   4  -1  597.84   22.50
  -2   4  -1  575.34   22.80
  -2   4  -1  573.84   22.70
  -2   4  -1  584.54   22.50
  -2   4  -1  561.54   22.60
  -2   4  -1  564.84   22.40
  -2   4  -1  552.44   22.50
  -2   4  -1  559.84   23.00
  -2   4  -1  555.74   22.50
   2  -4   1  574.04   22.80
   2  -4   1  571.24   23.10
   2  -4   1  582.14   23.20
   2  -4   1  572.24   22.50
   2  -4   1  564.64   23.10
   2  -4   1  584.24   23.20
   2  -4   1  593.44   23.10
  -3   4  -1    2.50    1.10
  -3   4  -1    3.00    1.20
  -3   4  -1    1.80    1.00
  -3   4  -1    2.60    1.00
  -3   4  -1    2.40    1.10
  -3   4  -1    2.80    1.20
  -3   4  -1    3.80    1.10
  -3   4  -1    2.00    0.80
  -3   4  -1    1.70    1.00
   3  -4   1    3.50    1.30
   3  -4   1    2.80    1.40
   3  -4   1    2.90    1.40
   3  -4   1    3.50    1.60
   3  -4   1    3.30    1.40
   3  -4   1    1.50    1.30
  -4   4  -1    7.90    1.90
  -4   4  -1    8.40    1.90
  -4   4  -1    5.90    1.10
  -4   4  -1    5.00    1.20
  -4   4  -1    6.70    1.60
  -4   4  -1    8.10    1.70
   4  -4   1    6.20    1.80
   4  -4   1   10.10    2.40
   4  -4   1    7.10    2.10
   4  -4   1    9.20    2.30
  -5   4  -1    1.00    1.20
  -5   4  -1    2.00    1.50
  -5   4  -1    1.70    1.40
   5  -4   1    2.40    1.90
   5  -4   1    2.30    2.20
   6   3  -1    1.80    2.30
   6   3  -1    1.60    2.10
   6   3  -1    3.50    2.30
   6   3  -1    2.60    2.60
  -6  -3   1    4.10    2.50
  -6  -3   1    1.00    1.30
  -6  -3   1    4.60    1.50
  -6  -3   1    1.90    2.20
  -6  -3   1    2.80    1.20
   5   3  -1   13.50    1.80
   5   3  -1   14.30    3.00
   5   3  -1   13.10    2.70
   5   3  -1   13.10    2.30
   5   3  -1   14.80    3.20
   5   3  -1   13.70    3.20
  -5  -3   1   14.60    2.20
  -5  -3   1   17.40    3.20
  -5  -3   1   13.60    2.30
  -5  -3   1   13.90    2.30
  -5  -3   1   13.70    1.80
  -5  -3   1   12.60    2.20
  -5  -3   1   14.90    2.90
   4   3  -1   12.70    2.10
   4   3  -1   10.50    2.40
   4   3  -1   10.70    1.60
   4   3  -1   11.60    2.50
   4   3  -1   13.60    2.70
   4   3  -1   13.60    2.50
   4   3  -1   12.60    1.30
  -4  -3   1    9.60    1.80
  -4  -3   1   12.70    2.00
  -4  -3   1   12.20    2.50
  -4  -3   1   16.10    2.80
  -4  -3   1   11.80    1.80
  -4  -3   1   13.00    1.90
  -4  -3   1   13.50    2.10
  -4  -3   1   11.80    1.50
   3   3  -1    1.70    1.20
   3   3  -1   -0.40    0.80
   3   3  -1   -0.20    1.20
   3   3  -1    1.00    0.60
   3   3  -1    1.20    0.80
   3   3  -1   -0.10    1.00
   3   3  -1    1.50    1.20
   3   3  -1    0.40    0.30
   3   3  -1    1.30    0.70
  -3  -3   1    0.80    0.70
  -3  -3   1    0.90    0.70
  -3  -3   1    1.80    1.00
  -3  -3   1    0.40    0.70
  -3  -3   1    0.70    0.80
  -3  -3   1    0.00    1.00
  -3  -3   1    0.40    0.90
  -3  -3   1    1.40    1.00
  -3  -3   1    0.40    1.00
  -3  -3   1   -0.20    0.90
   2   3  -1  164.78    7.40
   2   3  -1  182.28    7.60
   2   3  -1  167.08    8.10
   2   3  -1  163.48    7.60
   2   3  -1  179.28    8.20
   2   3  -1  173.28    8.20
   2   3  -1  180.18    8.10
   2   3  -1  182.18    7.90
   2   3  -1  176.98    7.70
   2   3  -1  189.08    8.30
   2   3  -1  173.08    7.80
   2   3  -1  171.28    7.50
  -2  -3   1  173.68    7.90
  -2  -3   1  177.68    7.40
  -2  -3   1  184.88    7.90
  -2  -3   1  168.98    8.10
  -2  -3   1  176.38    8.60
  -2  -3   1  178.98    7.70
  -2  -3   1  170.98    8.20
  -2  -3   1  181.78    7.80
  -2  -3   1  179.08    7.90
  -2  -3   1  176.38    8.00
  -2  -3   1  181.08    7.80
  -2  -3   1  184.38    8.10
  -2  -3   1  174.28    7.80
  -2  -3   1  174.78    7.90
   1   3  -1  807.82   30.10
   1   3  -1  801.12   30.20
   1   3  -1  776.42   29.90
   1   3  -1  761.22   30.30
   1   3  -1  760.02   30.20
   1   3  -1  762.92   30.00
   1   3  -1  763.62   30.60
   1   3  -1  759.52   30.00
   1   3  -1  789.12   30.20
   1   3  -1  778.42   29.80
   1   3  -1  777.32   30.00
   1   3  -1  755.02   30.10
   1   3  -1  784.92   30.10
  -1  -3   1  736.23   30.20
  -1  -3   1  781.82   30.20
  -1  -3   1  771.82   30.10
  -1  -3   1  778.02   30.00
  -1  -3   1  773.92   30.00
  -1  -3   1  764.12   30.10
  -1  -3   1  787.12   30.10
  -1  -3   1  798.12   29.80
  -1  -3   1  771.12   30.20
  -1  -3   1  749.23   29.90
  -1  -3   1  778.12   30.10
  -1  -3   1  749.42   30.00
   0   3  -1 2169.28   85.99
   0   3  -1 2127.79   84.69
   0   3  -1 2068.39  126.69
   0   3  -1 2187.98  121.19
   0  -3   1 2146.29  126.39
   0  -3   1 2008.90   84.19
  -1   3  -1  160.88    7.00
  -1   3  -1  168.08    6.70
  -1   3  -1  162.88    7.20
  -1   3  -1  164.98    7.10
  -1   3  -1  160.58    6.90
  -1   3  -1  165.98    6.50
  -1   3  -1  160.88    6.70
  -1   3  -1  165.88    7.10
  -1   3  -1  159.98    6.90
  -1   3  -1  163.98    6.70
  -1   3  -1  164.88    6.80
  -1   3  -1  170.58    6.90
  -1   3  -1  157.88    6.80
  -1   3  -1  164.48    6.50
   1  -3   1  155.08    6.80
   1  -3   1  165.08    7.00
   1  -3   1  165.48    6.40
   1  -3   1  166.98    7.00
   1  -3   1  163.08    7.10
   1  -3   1  163.18    6.80
   1  -3   1  156.28    7.00
   1  -3   1  161.38    6.70
   1  -3   1  159.68    6.50
   1  -3   1  169.38    7.10
   1  -3   1  151.88    6.60
   1  -3   1  165.48    7.00
  -2   3  -1   57.09    3.20
  -2   3  -1   58.69    3.30
  -2   3  -1   57.99    3.20
  -2   3  -1   61.09    3.70
  -2   3  -1   57.59    3.10
  -2   3  -1   62.29    2.90
  -2   3  -1   56.59    2.90
  -2   3  -1   60.19    3.10
  -2   3  -1   59.29    3.10
  -2   3  -1   54.69    3.50
  -2   3  -1   56.19    3.10
  -2   3  -1   56.89    3.40
  -2   3  -1   57.89    3.10
  -2   3  -1   58.89    3.30
   2  -3   1   55.89    3.30
   2  -3   1   58.99    3.00
   2  -3   1   58.19    3.60
   2  -3   1   58.69    3.50
   2  -3   1   59.79    3.70
   2  -3   1   57.99    3.00
   2  -3   1   55.99    3.50
   2  -3   1   56.99    3.40
   2  -3   1   56.09    3.00
  -3   3  -1   47.50    2.80
  -3   3  -1   50.69    2.90
  -3   3  -1   47.80    3.30
  -3   3  -1   52.19    3.30
  -3   3  -1   53.99    3.50
  -3   3  -1   55.49    3.20
  -3   3  -1   50.99    3.40
  -3   3  -1   51.79    3.60
  -3   3  -1   47.40    2.80
   3  -3   1   48.50    3.00
   3  -3   1   49.40    3.70
   3  -3   1   51.09    3.50
   3  -3   1   50.09    3.30
   3  -3   1   56.29    4.00
   3  -3   1   53.59    3.90
   3  -3   1   52.29    3.80
   3  -3   1   53.49    3.70
  -4   3  -1   80.19    4.90
  -4   3  -1   67.79    4.30
  -4   3  -1   71.99    3.70
  -4   3  -1   79.89    5.30
  -4   3  -1   81.89    5.10
   4  -3   1   79.29    4.90
   4  -3   1   77.19    4.30
   4  -3   1   79.19    5.40
   4  -3   1   76.99    4.90
   4  -3   1   75.19    5.20
   4  -3   1   78.59    5.80
  -5   3  -1   32.20    3.30
  -5   3  -1   23.90    3.40
   5  -3   1   35.00    3.10
   5  -3   1   41.90    4.20
   5  -3   1   39.10    4.70
   6   2  -1    0.70    2.50
   6   2  -1    0.30    2.30
   6   2  -1    0.10    2.20
   6   2  -1   -1.30    1.80
  -6  -2   1    1.50    1.00
  -6  -2   1    0.10    1.60
  -6  -2   1   -0.50    1.70
  -6  -2   1    1.20    1.00
  -6  -2   1    1.10    1.30
   5   2  -1    5.40    2.20
   5   2  -1    9.40    2.60
   5   2  -1    8.20    2.30
   5   2  -1    5.70    1.60
   5   2  -1    7.00    2.60
  -5  -2   1    4.00    2.10
  -5  -2   1    6.20    1.50
  -5  -2   1    6.60    1.30
  -5  -2   1    4.70    1.60
  -5  -2   1    2.90    1.50
  -5  -2   1    6.90    1.70
  -5  -2   1    6.90    1.60
  -5  -2   1    6.50    1.70
  -5  -2   1    6.20    2.20
   4   2  -1   36.00    2.40
   4   2  -1   33.70    3.60
   4   2  -1   36.90    3.50
   4   2  -1   34.40    3.60
   4   2  -1   39.40    2.90
   4   2  -1   35.00    2.10
   4   2  -1   38.40    3.90
  -4  -2   1   38.40    2.70
  -4  -2   1   42.30    2.90
  -4  -2   1   38.90    2.90
  -4  -2   1   37.90    2.90
  -4  -2   1   41.00    2.90
  -4  -2   1   35.00    3.60
  -4  -2   1   37.40    2.40
  -4  -2   1   37.10    3.60
   3   2  -1  120.49    6.30
   3   2  -1  111.59    4.90
   3   2  -1  112.79    6.20
   3   2  -1  125.69    6.50
   3   2  -1  102.69    5.20
   3   2  -1  106.89    5.00
   3   2  -1  112.09    5.40
   3   2  -1  113.89    6.00
  -3  -2   1  108.39    5.80
  -3  -2   1  112.99    5.40
  -3  -2   1  107.39    6.00
  -3  -2   1  107.69    5.40
  -3  -2   1  108.39    5.70
  -3  -2   1  108.69    5.40
  -3  -2   1  108.79    5.20
  -3  -2   1   94.69    6.40
  -3  -2   1  104.79    5.50
  -3  -2   1  111.79    5.40
  -3  -2   1  112.39    5.00
   2   2  -1    0.10    0.20
   2   2  -1   -0.10    0.80
   2   2  -1   -0.40    0.50
   2   2  -1   -0.20    0.70
   2   2  -1    0.50    0.50
   2   2  -1   -0.30    0.50
   2   2  -1    0.40    0.40
   2   2  -1    0.30    0.70
   2   2  -1    0.30    0.50
   2   2  -1    0.50    0.50
   2   2  -1   -0.50    0.60
   2   2  -1   -0.20    0.50
   2   2  -1    0.20    0.40
  -2  -2   1   -0.30    0.60
  -2  -2   1   -0.60    0.40
  -2  -2   1   -0.10    0.60
  -2  -2   1   -0.10    0.80
  -2  -2   1   -0.10    0.40
  -2  -2   1   -0.10    0.50
  -2  -2   1    0.10    0.60
  -2  -2   1    1.00    0.80
  -2  -2   1   -0.10    0.60
  -2  -2   1   -0.40    0.60
  -2  -2   1   -1.10    0.50
  -2  -2   1   -0.60    0.60
  -2  -2   1    0.00    0.90
  -2  -2   1   -0.20    0.40
   1   2  -1 9623.04  411.36
   1   2  -1 9622.74  365.46
   1   2  -1 9564.84  421.66
   1   2  -1 9605.84  363.96
  -1  -2   1 9887.61  363.96
  -1  -2   1 9999.00  423.56
  -1  -2   1 8997.00  412.36
  -1  -2   1 8559.94  365.06
   0   2  -1    2.60    0.50
   0   2  -1    3.00    0.50
   0   2  -1    2.80    0.50
   0   2  -1    2.70    0.50
   0   2  -1    2.60    0.60
   0   2  -1    2.50    0.40
   0   2  -1    2.80    0.50
   0   2  -1    3.20    0.60
   0   2  -1    2.20    0.50
   0   2  -1    2.40    0.40
   0   2  -1    2.30    0.60
   0   2  -1    2.50    0.50
   0  -2   1    2.00    0.50
   0  -2   1    2.90    0.50
   0  -2   1    2.50    0.50
   0  -2   1    2.30    0.50
   0  -2   1    2.70    0.50
   0  -2   1    3.80    0.50
   0  -2   1    2.40    0.50
   0  -2   1    2.90    0.60
   0  -2   1    1.90    0.60
   0  -2   1    2.20    0.40
   0  -2   1    2.70    0.40
  -1   2  -1 1403.86   54.79
  -1   2  -1 1467.75   54.99
  -1   2  -1 1438.46   54.89
  -1   2  -1 1425.26   54.99
  -1   2  -1 1450.75   54.59
  -1   2  -1 1408.26   54.69
  -1   2  -1 1442.66   54.99
  -1   2  -1 1374.96   54.69
  -1   2  -1 1391.06   54.69
   1  -2   1 1443.86   54.99
   1  -2   1 1446.26   54.99
   1  -2   1 1475.25   54.99
   1  -2   1 1442.86   54.79
   1  -2   1 1404.86   54.79
   1  -2   1 1478.15   54.99
  -2   2  -1   93.69    4.00
  -2   2  -1   85.39    4.00
  -2   2  -1   87.59    4.00
  -2   2  -1   92.59    4.20
  -2   2  -1   89.39    4.70
  -2   2  -1   81.69    4.60
  -2   2  -1   81.69    4.50
  -2   2  -1   89.29    3.90
  -2   2  -1   86.19    4.50
  -2   2  -1   88.59    4.40
  -2   2  -1   90.29    4.30
  -2   2  -1   85.79    4.30
  -2   2  -1   84.69    4.40
   2  -2   1   80.89    4.60
   2  -2   1   89.09    4.60
   2  -2   1   86.69    4.40
   2  -2   1   80.59    4.30
   2  -2   1   85.49    4.10
   2  -2   1   87.89    4.50
   2  -2   1   93.59    4.10
   2  -2   1   90.49    4.60
   2  -2   1   89.69    4.80
  -3   2  -1   44.90    2.50
  -3   2  -1   42.30    2.30
  -3   2  -1   40.50    2.80
  -3   2  -1   44.50    3.00
  -3   2  -1   46.30    3.20
  -3   2  -1   41.70    2.80
  -3   2  -1   44.90    3.50
  -3   2  -1   48.00    3.40
  -3   2  -1   46.90    3.30
   3  -2   1   43.40    3.40
   3  -2   1   40.70    3.10
   3  -2   1   43.50    3.30
   3  -2   1   43.10    2.80
   3  -2   1   43.40    3.00
   3  -2   1   39.50    3.30
   3  -2   1   47.20    3.70
  -4   2  -1    0.10    0.70
  -4   2  -1   -0.10    1.30
  -4   2  -1    0.30    1.20
  -4   2  -1    0.90    1.10
  -4   2  -1   -0.40    1.00
   4  -2   1    0.30    1.30
   4  -2   1    1.60    1.50
   4  -2   1   -0.20    1.00
   4  -2   1    0.00    1.20
   4  -2   1    1.20    1.40
  -5   2  -1   90.19    6.40
  -5   2  -1   85.49    6.00
   5  -2   1   95.59    7.10
   5  -2   1   93.79    6.50
   5  -2   1   86.49    6.10
   5  -2   1   94.89    5.30
  -6  -1   1   58.39    5.30
  -6  -1   1   50.19    5.10
  -6  -1   1   54.89    4.10
   5   1  -1   20.30    3.40
   5   1  -1   15.90    2.80
   5   1  -1   18.80    3.30
   5   1  -1   17.20    3.60
   5   1  -1   13.30    1.90
  -5  -1   1   15.60    2.10
  -5  -1   1   19.90    2.10
  -5  -1   1   17.00    3.10
  -5  -1   1   19.90    3.40
  -5  -1   1   22.00    2.30
  -5  -1   1   18.40    1.90
  -5  -1   1   21.40    2.50
  -5  -1   1   14.50    1.90
   4   1  -1   19.90    3.30
   4   1  -1   25.00    3.40
   4   1  -1   20.60    3.10
   4   1  -1   27.80    2.90
   4   1  -1   21.10    1.50
   4   1  -1   26.10    2.10
   4   1  -1   23.40    1.70
  -4  -1   1   23.50    2.20
  -4  -1   1   22.90    2.00
  -4  -1   1   19.40    2.00
  -4  -1   1   22.80    3.10
  -4  -1   1   23.60    2.10
  -4  -1   1   22.40    1.80
  -4  -1   1   20.50    1.80
  -4  -1   1   19.20    2.20
  -4  -1   1   22.40    2.10
  -4  -1   1   26.70    3.10
   3   1  -1   78.59    5.00
   3   1  -1   82.29    4.70
   3   1  -1   75.29    4.80
   3   1  -1   80.69    4.90
   3   1  -1   73.09    3.90
   3   1  -1   80.59    3.70
   3   1  -1   80.69    4.00
   3   1  -1   78.69    3.80
   3   1  -1   80.99    3.60
  -3  -1   1   75.49    4.60
  -3  -1   1   75.49    4.10
  -3  -1   1   79.99    4.10
  -3  -1   1   82.69    4.00
  -3  -1   1   83.29    4.10
  -3  -1   1   79.19    4.70
  -3  -1   1   80.39    4.00
  -3  -1   1   78.09    4.70
  -3  -1   1   79.79    4.80
  -3  -1   1   84.19    4.90
  -3  -1   1   80.69    4.00
  -3  -1   1   77.29    3.80
  -3  -1   1   76.49    4.50
   2   1  -1   14.00    1.20
   2   1  -1   13.30    1.20
   2   1  -1   14.70    1.10
   2   1  -1   15.40    1.80
   2   1  -1   14.20    1.30
   2   1  -1   14.00    1.10
   2   1  -1   12.30    1.70
   2   1  -1   15.90    1.70
   2   1  -1   15.30    1.60
   2   1  -1   13.20    1.00
  -2  -1   1   14.80    1.60
  -2  -1   1   16.30    1.90
  -2  -1   1   13.00    1.60
  -2  -1   1   15.80    1.30
  -2  -1   1   15.00    1.30
  -2  -1   1   14.50    1.20
  -2  -1   1   12.90    1.30
  -2  -1   1   13.40    1.60
  -2  -1   1   14.70    1.40
  -2  -1   1   14.70    1.70
  -2  -1   1   16.90    1.70
  -2  -1   1   15.40    1.60
  -2  -1   1   14.80    1.00
  -2  -1   1   13.40    1.20
  -2  -1   1   16.30    1.80
   1   1  -1 1281.37   50.19
   1   1  -1 1351.06   50.09
   1   1  -1 1310.77   50.19
   1   1  -1 1329.57   50.49
   1   1  -1 1312.07   50.39
   1   1  -1 1352.66   50.29
   1   1  -1 1320.27   49.99
   1   1  -1 1313.97   50.49
   1   1  -1 1296.87   50.19
  -1  -1   1 1304.47   49.99
  -1  -1   1 1340.47   50.39
  -1  -1   1 1303.87   50.49
  -1  -1   1 1391.96   50.49
  -1  -1   1 1323.07   50.09
  -1  -1   1 1332.27   50.29
  -1  -1   1 1284.87   50.19
  -1  -1   1 1314.37   50.39
  -1  -1   1 1313.67   50.19
  -1  -1   1 1322.87   50.19
  -1  -1   1 1333.67   50.49
  -1  -1   1 1297.27   50.19
  -1  -1   1 1190.38   50.29
   0   1  -1    0.20    0.10
   0   1  -1   -0.10    0.10
   0  -1   1    0.10    0.10
   0  -1   1   -0.10    0.10
   0  -1   1    0.00    0.10
   0  -1   1    0.10    0.10
   0  -1   1    0.00    0.10
  -2   1  -1  346.37   13.40
  -2   1  -1  341.77   14.50
  -2   1  -1  354.16   14.20
  -2   1  -1  346.87   14.00
  -2   1  -1  358.76   13.90
  -2   1  -1  343.77   14.30
  -2   1  -1  327.37   14.30
  -2   1  -1  358.36   13.70
  -2   1  -1  350.76   14.30
  -2   1  -1  339.57   14.20
  -2   1  -1  353.26   14.00
  -2   1  -1  355.46   14.20
  -2   1  -1  345.77   13.40
   2  -1   1  329.57   14.10
   2  -1   1  366.26   14.30
   2  -1   1  342.17   14.30
   2  -1   1  331.17   14.40
   2  -1   1  352.26   14.00
   2  -1   1  352.76   14.60
   2  -1   1  331.87   14.00
   2  -1   1  321.97   13.40
   2  -1   1  334.67   14.20
   2  -1   1  350.86   13.80
  -3   1  -1   99.89    4.70
  -3   1  -1  101.79    5.70
  -3   1  -1  100.79    5.10
  -3   1  -1  100.79    5.50
  -3   1  -1   93.69    5.10
  -3   1  -1   98.99    5.10
   3  -1   1  103.09    5.50
   3  -1   1  106.29    5.70
   3  -1   1  100.29    5.90
   3  -1   1  103.69    5.80
   3  -1   1  100.09    5.50
   3  -1   1  100.89    5.00
   3  -1   1  105.59    5.10
   3  -1   1  100.19    5.30
  -4   1  -1    0.30    1.00
  -4   1  -1   -0.20    1.10
  -4   1  -1   -0.40    1.30
  -4   1  -1    1.10    0.80
   4  -1   1    0.30    1.60
   4  -1   1    1.20    1.40
   4  -1   1   -0.30    1.00
   4  -1   1    0.40    1.30
   4  -1   1   -0.10    1.10
  -5   1  -1   10.50    2.70
  -5   1  -1    7.40    2.50
   5  -1   1    9.50    2.00
   5  -1   1    6.40    2.50
   5  -1   1   11.50    2.60
   5  -1   1    5.10    2.10
  -6   1  -1    2.10    1.90
  -6   1  -1   -0.60    1.50
   6  -1   1    0.50    2.30
   6  -1   1    1.20    2.20
   6  -1   1   -1.30    1.90
   6  -1   1   -0.50    1.60
   6   0  -1    1.50    2.00
   6   0  -1    0.30    2.30
   6   0  -1    1.10    2.30
   6   0  -1    0.60    2.20
  -6   0   1   -0.70    1.40
  -6   0   1    1.10    1.50
  -6   0   1    0.10    1.90
   5   0  -1   21.80    3.90
   5   0  -1   25.10    3.20
   5   0  -1   23.50    3.80
   5   0  -1   21.50    3.50
  -5   0   1   24.70    2.50
  -5   0   1   18.90    1.90
  -5   0   1   22.10    3.60
  -5   0   1   27.50    3.80
   4   0  -1  138.39    8.00
   4   0  -1  126.39    5.70
   4   0  -1  138.89    7.70
   4   0  -1  140.49    7.10
   4   0  -1  133.99    7.70
  -4   0   1  143.99    6.20
  -4   0   1  135.69    6.10
  -4   0   1  137.79    6.20
  -4   0   1  130.59    6.20
  -4   0   1  143.89    7.60
  -4   0   1  134.69    7.60
  -4   0   1  141.69    6.40
  -4   0   1  126.59    6.50
   3   0  -1  185.78    7.50
   3   0  -1  187.38    8.10
   3   0  -1  175.08    7.70
   3   0  -1  200.08    9.10
   3   0  -1  196.18    9.30
   3   0  -1  187.48    8.60
   3   0  -1  177.58    7.60
   3   0  -1  191.38    9.00
  -3   0   1  177.68    7.70
  -3   0   1  181.68    7.80
  -3   0   1  185.88    8.70
  -3   0   1  183.48    8.90
  -3   0   1  179.98    8.60
  -3   0   1  180.68    7.90
  -3   0   1  195.08    7.80
  -3   0   1  190.58    7.90
  -3   0   1  188.38    8.00
  -3   0   1  190.78    7.90
  -3   0   1  182.68    8.50
  -3   0   1  191.08    8.90
  -3   0   1  180.38    8.60
  -3   0   1  182.18    8.90
   2   0  -1   32.50    1.90
   2   0  -1   35.00    2.50
   2   0  -1   34.60    2.30
   2   0  -1   32.80    1.70
   2   0  -1   31.00    2.20
   2   0  -1   37.10    2.60
   2   0  -1   31.10    1.60
   2   0  -1   31.40    2.30
   2   0  -1   30.20    1.70
   2   0  -1   29.40    1.70
  -2   0   1   35.00    2.40
  -2   0   1   31.90    1.70
  -2   0   1   30.10    2.30
  -2   0   1   32.10    1.90
  -2   0   1   32.80    1.90
  -2   0   1   32.20    1.70
  -2   0   1   31.80    2.40
  -2   0   1   30.40    1.80
  -2   0   1   31.90    2.50
  -2   0   1   32.80    2.40
  -2   0   1   30.40    2.20
  -2   0   1   31.60    2.30
  -2   0   1   34.40    1.80
  -2   0   1   34.10    2.40
  -2   0   1   30.30    2.20
  -2   0   1   31.10    1.80
  -2   0   1   36.50    2.30
   1   0  -1   38.30    1.80
   1   0  -1   36.90    1.80
   1   0  -1   38.70    1.70
   1   0  -1   40.70    2.30
   1   0  -1   41.10    2.10
   1   0  -1   38.90    2.20
   1   0  -1   38.80    2.10
   1   0  -1   38.60    1.80
   1   0  -1   38.20    2.10
   1   0  -1   34.00    1.70
  -1   0   1   40.30    2.10
  -1   0   1   39.80    2.10
  -1   0   1   38.30    2.00
  -1   0   1   39.70    1.80
  -1   0   1   39.20    2.10
  -1   0   1   38.60    1.80
  -1   0   1   37.70    2.10
  -1   0   1   38.80    2.10
  -1   0   1   38.40    1.70
  -1   0   1   33.40    2.10
  -1   0   1   36.70    1.80
  -1   0   1   39.00    1.80
  -1   0   1   36.80    1.80
  -1   0   1   39.40    1.80
  -1   0   1   36.70    1.70
  -1   0   1   40.70    2.20
  -1   0  -1 1657.63   62.59
  -1   0  -1 1705.73   62.59
  -1   0  -1 1595.74   62.89
  -1   0  -1 1639.94   62.49
  -1   0  -1 1610.74   62.89
  -1   0  -1 1664.53   62.49
  -1   0  -1 1694.93   62.89
  -1   0  -1 1667.23   62.79
  -1   0  -1 1696.33   62.69
   1   0   1 1622.54   62.89
   1   0   1 1674.63   62.89
   1   0   1 1614.24   62.49
   1   0   1 1562.24   62.89
  -2   0  -1  379.76   16.20
  -2   0  -1  406.26   16.10
  -2   0  -1  406.46   15.40
  -2   0  -1  386.96   16.20
  -2   0  -1  410.26   16.20
  -2   0  -1  395.66   16.10
  -2   0  -1  388.46   16.40
  -2   0  -1  380.76   15.50
  -2   0  -1  399.86   15.50
  -2   0  -1  419.86   15.80
  -2   0  -1  410.66   15.80
  -2   0  -1  389.66   16.00
  -2   0  -1  400.86   15.50
   2   0   1  411.16   16.20
   2   0   1  396.56   15.30
   2   0   1  365.76   15.40
   2   0   1  400.46   15.70
   2   0   1  417.76   16.60
   2   0   1  377.26   15.30
   2   0   1  380.96   16.10
   2   0   1  393.46   16.20
   2   0   1  389.46   16.20
   2   0   1  380.66   16.10
   2   0   1  400.86   15.80
  -3   0  -1    2.20    0.70
  -3   0  -1    2.10    0.70
  -3   0  -1    2.50    1.20
  -3   0  -1    2.40    1.00
  -3   0  -1    3.30    1.20
  -3   0  -1    2.90    0.80
  -3   0  -1    2.40    1.20
  -3   0  -1    2.50    0.70
  -3   0  -1    1.20    0.70
  -3   0  -1    2.50    1.40
  -3   0  -1    2.40    0.80
  -3   0  -1    1.70    1.00
   3   0   1    1.90    1.10
   3   0   1    4.40    1.20
   3   0   1    1.40    1.20
   3   0   1    2.20    0.70
   3   0   1    1.70    1.10
   3   0   1    3.30    1.40
   3   0   1    2.30    1.10
  -4   0  -1   27.30    2.10
  -4   0  -1   19.90    2.00
  -4   0  -1   28.20    2.00
  -4   0  -1   21.20    2.00
  -4   0  -1   22.70    2.00
  -4   0  -1   31.50    3.30
  -4   0  -1   24.70    1.80
  -4   0  -1   25.40    2.10
  -4   0  -1   24.90    2.20
  -4   0  -1   24.50    2.50
   4   0   1   23.00    3.50
   4   0   1   30.50    3.20
   4   0   1   28.40    3.10
   4   0   1   23.20    3.10
   4   0   1   23.10    2.50
  -5   0  -1    3.90    2.10
  -5   0  -1    7.00    2.40
  -5   0  -1    6.30    1.60
   5   0   1    6.30    2.60
   5   0   1    4.30    1.70
   5   0   1    5.90    2.20
   5   0   1    6.10    2.30
  -6   0  -1   -0.50    1.50
  -6   0  -1   -0.30    1.50
  -6   0  -1   -0.40    1.50
   6   0   1    0.40    2.10
   6   0   1    0.90    2.10
   6   0   1    1.00    2.20
   6   0   1    1.70    1.80
   6  -1  -1    2.00    1.90
   6  -1  -1    0.60    2.20
   6  -1  -1    0.80    2.20
  -6   1   1    0.60    1.40
  -6   1   1   -0.50    1.70
  -6   1   1    1.50    1.50
   5  -1  -1   43.50    3.90
   5  -1  -1   50.19    4.90
   5  -1  -1   52.09    4.70
  -5   1   1   51.09    4.70
  -5   1   1   56.99    4.80
   4  -1  -1   43.70    3.20
   4  -1  -1   42.40    4.00
   4  -1  -1   47.70    3.90
   4  -1  -1   47.60    4.30
   4  -1  -1   38.50    3.40
   4  -1  -1   41.00    2.40
  -4   1   1   47.40    3.90
  -4   1   1   45.00    3.80
   3  -1  -1    0.50    1.00
   3  -1  -1    0.50    1.00
   3  -1  -1   -0.40    1.00
   3  -1  -1   -0.40    0.50
   3  -1  -1    0.10    1.20
   3  -1  -1   -0.50    0.90
   3  -1  -1    0.30    0.70
  -3   1   1    0.30    0.80
  -3   1   1    0.40    0.50
  -3   1   1    0.00    0.80
  -3   1   1    0.70    1.00
  -3   1   1    0.00    0.60
  -3   1   1    0.30    0.50
  -3   1   1   -0.50    0.80
  -3   1   1    0.50    0.70
  -3   1   1   -0.50    0.90
  -3   1   1   -0.80    1.00
  -3   1   1    0.30    0.90
   2  -1  -1   38.30    2.30
   2  -1  -1   40.30    1.90
   2  -1  -1   35.60    2.60
   2  -1  -1   38.80    2.60
   2  -1  -1   38.60    2.50
   2  -1  -1   39.50    2.80
   2  -1  -1   40.70    2.80
   2  -1  -1   40.10    2.10
  -2   1   1   37.60    2.80
  -2   1   1   40.30    2.60
  -2   1   1   39.40    2.20
  -2   1   1   40.30    2.50
  -2   1   1   41.00    1.90
  -2   1   1   37.50    1.90
  -2   1   1   39.10    1.90
  -2   1   1   38.40    2.80
  -2   1   1   37.30    2.00
  -2   1   1   41.40    2.60
  -2   1   1   38.00    2.70
  -2   1   1   40.90    2.60
  -2   1   1   39.70    2.60
  -2   1   1   39.50    2.40
  -2   1   1   38.50    2.40
  -2   1   1   38.40    1.80
   1  -1  -1   29.50    1.70
   1  -1  -1   34.50    1.90
   1  -1  -1   30.80    1.90
   1  -1  -1   31.40    1.90
   1  -1  -1   29.40    1.70
   1  -1  -1   26.20    1.60
   1  -1  -1   30.60    1.40
   1  -1  -1   31.60    1.80
   1  -1  -1   31.30    1.70
   1  -1  -1   30.50    2.00
   1  -1  -1   27.30    1.50
  -1   1   1   28.30    1.70
  -1   1   1   30.20    1.90
  -1   1   1   29.00    1.90
  -1   1   1   28.90    1.60
  -1   1   1   28.90    1.50
  -1   1   1   29.40    1.90
  -1   1   1   30.50    1.40
  -1   1   1   29.00    1.80
  -1   1   1   28.40    1.60
  -1   1   1   34.70    1.90
  -1   1   1   29.40    1.70
  -1   1   1   35.00    1.70
   0  -1  -1    1.10    0.30
   0  -1  -1    0.80    0.20
   0  -1  -1    0.90    0.20
   0  -1  -1    0.30    0.20
   0  -1  -1    0.70    0.20
   0  -1  -1    1.30    0.20
   0  -1  -1    0.80    0.20
   0   1   1    0.80    0.20
   0   1   1    1.10    0.20
   0   1   1    0.70    0.20
   0   1   1    0.40    0.20
   0   1   1    0.50    0.20
   0   1   1    0.60    0.20
   0   1   1    1.70    0.30
   0   1   1    1.00    0.30
   0   1   1    0.40    0.20
   1   1   1    0.00    0.10
  -2  -1  -1   31.30    2.30
  -2  -1  -1   30.40    2.20
  -2  -1  -1   29.20    2.20
  -2  -1  -1   34.30    1.80
  -2  -1  -1   31.30    1.80
  -2  -1  -1   31.30    1.80
  -2  -1  -1   28.30    1.80
  -2  -1  -1   32.60    1.90
  -2  -1  -1   30.00    2.30
  -2  -1  -1   28.10    1.80
  -2  -1  -1   31.30    1.90
  -2  -1  -1   30.00    2.50
  -2  -1  -1   28.80    1.90
   2   1   1   29.30    1.80
   2   1   1   30.30    1.70
   2   1   1   33.20    2.30
   2   1   1   29.10    2.30
   2   1   1   29.50    2.30
   2   1   1   30.30    1.90
   2   1   1   29.20    1.70
   2   1   1   31.10    2.10
   2   1   1   29.50    2.30
   2   1   1   33.30    2.50
  -3  -1  -1   85.69    3.90
  -3  -1  -1   81.39    5.20
  -3  -1  -1   80.99    4.30
  -3  -1  -1   78.89    4.00
  -3  -1  -1   77.99    4.90
  -3  -1  -1   77.69    4.00
  -3  -1  -1   74.79    4.00
  -3  -1  -1   82.19    4.10
  -3  -1  -1   80.49    4.70
  -3  -1  -1   68.89    4.60
  -3  -1  -1   78.89    3.90
  -3  -1  -1   80.19    4.00
  -3  -1  -1   80.69    4.70
   3   1   1   80.79    4.80
   3   1   1   84.09    5.20
   3   1   1   84.49    4.80
   3   1   1   79.59    4.40
   3   1   1   81.29    4.00
   3   1   1   78.89    4.80
   3   1   1   81.29    3.70
   3   1   1   74.59    4.70
   3   1   1   75.69    3.80
  -4  -1  -1  129.89    6.00
  -4  -1  -1  127.39    5.90
  -4  -1  -1  116.89    6.10
  -4  -1  -1  122.59    5.90
  -4  -1  -1  118.89    5.80
  -4  -1  -1  106.59    6.60
  -4  -1  -1  131.69    7.30
  -4  -1  -1  107.49    5.70
  -4  -1  -1  121.19    5.80
  -4  -1  -1  124.69    5.70
   4   1   1  127.39    7.20
   4   1   1  115.39    6.30
   4   1   1  118.59    6.90
   4   1   1  134.89    7.70
  -5  -1  -1    7.10    2.40
  -5  -1  -1    5.30    1.40
  -5  -1  -1    8.40    2.40
  -5  -1  -1    6.00    1.50
  -5  -1  -1    8.30    1.80
  -5  -1  -1    6.80    1.60
  -5  -1  -1    4.70    1.30
  -5  -1  -1    4.30    1.20
   5   1   1    5.70    2.20
   5   1   1    6.10    1.80
   5   1   1    8.70    2.80
   5   1   1    6.30    2.30
  -6  -1  -1    0.00    1.70
  -6  -1  -1   -0.20    1.40
  -6  -1  -1    1.10    1.30
  -6  -1  -1   -0.50    1.70
   6   1   1   -0.90    1.80
   6   1   1    0.90    1.80
   6   1   1   -1.80    1.80
   6   1   1   -2.10    1.70
   5  -2  -1  231.48   11.50
   5  -2  -1  225.88   12.00
   5  -2  -1  217.68   10.10
  -5   2   1  177.98   10.30
  -5   2   1  202.08   10.60
  -5   2   1  197.58   10.80
   4  -2  -1    1.00    1.50
   4  -2  -1    0.70    1.30
   4  -2  -1    0.00    1.30
   4  -2  -1   -2.50    0.90
   4  -2  -1   -0.20    0.70
   4  -2  -1    2.60    1.40
  -4   2   1    0.30    0.90
  -4   2   1    0.40    1.20
  -4   2   1    0.00    1.20
  -4   2   1   -1.00    0.60
  -4   2   1    2.40    1.40
   3  -2  -1  160.98    7.00
   3  -2  -1  168.08    8.40
   3  -2  -1  169.48    7.90
   3  -2  -1  172.98    8.20
   3  -2  -1  166.38    8.30
   3  -2  -1  167.08    7.70
   3  -2  -1  173.88    7.70
  -3   2   1  158.98    8.00
  -3   2   1  157.78    7.70
  -3   2   1  155.88    7.50
  -3   2   1  158.48    7.00
  -3   2   1  159.88    7.80
  -3   2   1  167.38    8.00
  -3   2   1  163.38    7.70
  -3   2   1  167.78    7.60
   2  -2  -1   13.10    1.80
   2  -2  -1   13.30    1.50
   2  -2  -1   13.80    1.90
   2  -2  -1   13.10    1.70
   2  -2  -1   12.00    1.50
   2  -2  -1   12.50    1.40
   2  -2  -1   13.00    1.20
   2  -2  -1   14.40    1.50
   2  -2  -1   11.40    1.10
  -2   2   1   13.80    1.40
  -2   2   1   12.80    1.80
  -2   2   1   14.30    1.70
  -2   2   1   11.40    1.10
  -2   2   1   13.10    1.50
  -2   2   1   11.10    1.20
  -2   2   1   15.70    1.70
  -2   2   1   11.20    0.90
  -2   2   1   11.50    1.20
  -2   2   1   13.40    1.80
  -2   2   1   10.40    1.20
  -2   2   1   13.10    1.60
  -2   2   1   13.90    1.40
  -2   2   1   12.90    1.70
   1  -2  -1 2375.56   94.79
   1  -2  -1 2475.25   94.79
   1  -2  -1 2508.15   94.99
  -1   2   1 2470.75   94.79
  -1   2   1 2580.24   94.59
  -1   2   1 2533.45   94.89
  -1   2   1 2500.55   94.79
  -1   2   1 2491.75   94.99
   0  -2  -1   52.69    2.60
   0  -2  -1   53.39    2.60
   0  -2  -1   56.89    2.60
   0  -2  -1   57.09    2.50
   0  -2  -1   56.49    2.40
   0  -2  -1   60.99    2.50
   0  -2  -1   56.99    2.60
   0  -2  -1   57.09    2.50
   0  -2  -1   57.59    2.60
   0  -2  -1   60.59    2.70
   0  -2  -1   56.09    2.50
   0  -2  -1   55.79    2.50
   0  -2  -1   56.49    2.50
   0   2   1   58.09    2.60
   0   2   1   57.99    2.40
   0   2   1   53.69    2.40
   0   2   1   57.69    2.60
   0   2   1   54.39    2.50
   0   2   1   56.19    2.60
   0   2   1   57.09    2.50
   0   2   1   60.39    2.50
   0   2   1   57.69    2.70
   0   2   1   58.59    2.50
   0   2   1   59.69    2.60
   0   2   1   58.19    2.50
   0   2   1   57.29    2.60
   0   2   1   56.09    2.60
  -1  -2  -1 1034.10   41.10
  -1  -2  -1 1103.19   41.30
  -1  -2  -1 1025.90   41.10
  -1  -2  -1 1084.29   40.90
  -1  -2  -1 1091.29   41.00
  -1  -2  -1 1056.19   40.90
  -1  -2  -1 1120.59   40.90
  -1  -2  -1 1061.39   40.80
  -1  -2  -1 1115.49   41.00
  -1  -2  -1 1053.39   41.00
  -1  -2  -1 1034.40   41.00
  -1  -2  -1 1061.59   40.90
  -1  -2  -1 1076.69   40.90
  -1  -2  -1 1081.69   40.80
  -1  -2  -1 1050.99   40.80
   1   2   1 1059.89   40.90
   1   2   1 1056.39   40.80
   1   2   1 1028.30   41.20
   1   2   1 1072.99   40.90
   1   2   1 1036.00   40.90
   1   2   1 1076.39   41.00
   1   2   1 1055.89   41.40
   1   2   1 1031.40   41.00
   1   2   1 1042.80   41.00
   1   2   1 1040.20   40.90
   1   2   1 1096.09   40.90
   1   2   1 1040.00   40.60
   1   2   1 1062.69   40.90
   1   2   1 1191.28   40.90
   1   2   1 1026.80   41.10
  -2  -2  -1  149.49    6.60
  -2  -2  -1  147.19    7.00
  -2  -2  -1  142.39    6.50
  -2  -2  -1  159.38    6.70
  -2  -2  -1  146.49    6.90
  -2  -2  -1  152.78    6.70
  -2  -2  -1  146.89    6.80
  -2  -2  -1  155.98    6.50
  -2  -2  -1  150.28    7.30
  -2  -2  -1  150.78    7.10
  -2  -2  -1  146.89    6.10
  -2  -2  -1  153.98    6.60
  -2  -2  -1  148.69    6.90
  -2  -2  -1  150.28    6.60
   2   2   1  157.58    7.20
   2   2   1  146.69    6.00
   2   2   1  152.18    6.70
   2   2   1  146.79    6.40
   2   2   1  146.39    7.10
   2   2   1  154.98    6.70
   2   2   1  150.98    7.10
   2   2   1  154.18    6.50
   2   2   1  147.39    6.80
   2   2   1  153.38    6.40
   2   2   1  143.09    6.50
   2   2   1  152.98    6.70
  -3  -2  -1   94.29    5.00
  -3  -2  -1   96.69    5.00
  -3  -2  -1   90.79    6.90
  -3  -2  -1   99.19    5.60
  -3  -2  -1  106.39    4.90
  -3  -2  -1   98.39    5.10
  -3  -2  -1   99.59    6.00
  -3  -2  -1  107.89    5.10
  -3  -2  -1  103.49    5.80
  -3  -2  -1   97.89    5.00
  -3  -2  -1  100.09    5.00
  -3  -2  -1   98.29    4.50
  -3  -2  -1  104.99    5.00
   3   2   1  100.99    5.80
   3   2   1   97.79    4.70
   3   2   1  100.59    5.50
   3   2   1  108.19    5.40
   3   2   1  103.49    5.70
   3   2   1   98.19    5.00
   3   2   1   86.09    4.70
   3   2   1  101.69    6.00
   3   2   1   97.69    5.50
  -4  -2  -1   79.79    4.40
  -4  -2  -1   89.49    5.80
  -4  -2  -1   82.49    4.60
  -4  -2  -1   84.69    4.70
  -4  -2  -1   86.19    4.70
  -4  -2  -1   78.99    4.10
  -4  -2  -1   89.89    4.70
   4   2   1   88.59    5.70
   4   2   1   75.59    5.30
   4   2   1   84.29    4.10
   4   2   1   86.19    6.00
   4   2   1   85.19    5.10
   4   2   1   74.19    4.40
  -5  -2  -1    3.50    1.30
  -5  -2  -1    3.30    1.20
  -5  -2  -1    3.30    1.40
  -5  -2  -1    1.40    1.30
  -5  -2  -1    2.40    1.10
  -5  -2  -1    1.30    1.80
  -5  -2  -1    2.40    1.40
  -5  -2  -1    0.00    1.70
   5   2   1    0.90    0.80
   5   2   1    5.00    1.90
   5   2   1    6.10    2.50
   5   2   1    2.30    1.90
   5   2   1    2.60    2.00
  -6  -2  -1    2.80    1.40
  -6  -2  -1    3.70    2.20
  -6  -2  -1    4.00    1.20
  -6  -2  -1    2.60    1.10
  -6  -2  -1    1.10    1.20
  -6  -2  -1    3.60    2.30
   6   2   1    3.00    2.30
   6   2   1    2.70    2.70
   6   2   1    4.70    2.70
   6   2   1    1.00    1.90
   5  -3  -1  102.69    6.00
   5  -3  -1  119.29    7.90
   5  -3  -1  121.59    7.50
  -5   3   1   87.99    6.40
  -5   3   1   97.59    5.90
   4  -3  -1  277.07   12.10
   4  -3  -1  303.27   14.30
   4  -3  -1  311.37   13.30
   4  -3  -1  302.87   12.90
   4  -3  -1  315.77   14.00
  -4   3   1  291.57   13.30
  -4   3   1  258.77   11.80
  -4   3   1  286.57   12.70
  -4   3   1  272.37   12.10
  -4   3   1  302.27   13.30
  -4   3   1  322.47   13.70
   3  -3  -1   10.30    1.70
   3  -3  -1   12.90    2.30
   3  -3  -1   11.60    2.10
   3  -3  -1   11.50    1.40
   3  -3  -1   15.30    2.30
   3  -3  -1   10.50    2.10
   3  -3  -1   10.40    1.70
  -3   3   1    9.00    1.70
  -3   3   1   10.20    1.10
  -3   3   1    9.30    1.20
  -3   3   1   16.90    2.30
  -3   3   1   14.30    1.70
  -3   3   1   10.60    1.70
  -3   3   1   12.50    1.50
  -3   3   1   10.00    1.80
  -3   3   1    9.10    1.60
   2  -3  -1  282.97   11.90
   2  -3  -1  293.07   12.40
   2  -3  -1  275.77   12.20
   2  -3  -1  282.57   11.80
   2  -3  -1  279.47   12.10
   2  -3  -1  300.67   12.40
   2  -3  -1  283.47   12.00
   2  -3  -1  280.97   11.40
   2  -3  -1  267.07   11.70
   2  -3  -1  287.37   11.70
  -2   3   1  277.57   12.20
  -2   3   1  285.47   11.80
  -2   3   1  295.97   12.00
  -2   3   1  292.27   12.00
  -2   3   1  299.37   12.60
  -2   3   1  292.77   11.80
  -2   3   1  282.57   11.80
  -2   3   1  285.47   11.70
  -2   3   1  272.07   11.60
  -2   3   1  282.97   11.30
  -2   3   1  288.77   12.00
  -2   3   1  282.77   12.40
  -2   3   1  294.17   11.90
  -2   3   1  285.87   11.90
   1  -3  -1  196.18    8.10
   1  -3  -1  184.78    7.60
   1  -3  -1  188.68    8.10
   1  -3  -1  188.98    7.90
   1  -3  -1  194.78    7.80
   1  -3  -1  203.38    7.70
   1  -3  -1  188.18    8.10
   1  -3  -1  190.48    8.20
   1  -3  -1  198.18    8.20
   1  -3  -1  206.68    8.40
   1  -3  -1  189.88    8.30
  -1   3   1  203.48    8.50
  -1   3   1  197.58    8.00
  -1   3   1  188.58    8.10
  -1   3   1  188.48    8.10
  -1   3   1  208.18    7.70
  -1   3   1  194.78    8.20
  -1   3   1  189.18    8.10
  -1   3   1  204.28    8.10
  -1   3   1  195.08    8.30
  -1   3   1  195.98    7.80
  -1   3   1  193.28    8.40
  -1   3   1  200.98    7.80
  -1   3   1  197.58    7.80
  -1   3   1  191.28    7.80
  -1   3   1  201.38    7.80
  -1   3   1  193.08    8.10
   0  -3  -1    5.50    1.00
   0  -3  -1    5.50    0.70
   0  -3  -1    5.40    0.70
   0  -3  -1    4.70    0.80
   0  -3  -1    5.20    0.80
   0  -3  -1    5.10    0.70
   0  -3  -1    6.40    0.80
   0  -3  -1    5.60    0.80
   0  -3  -1    5.60    0.90
   0  -3  -1    5.40    0.80
   0  -3  -1    4.30    0.70
   0  -3  -1    5.40    0.80
   0  -3  -1    5.50    0.60
   0   3   1    6.60    0.90
   0   3   1    5.50    0.70
   0   3   1    5.00    0.80
   0   3   1    5.30    0.70
   0   3   1    4.70    0.90
   0   3   1    3.70    0.80
   0   3   1    4.30    0.50
   0   3   1    5.00    1.00
   0   3   1    5.30    0.70
   0   3   1    4.00    0.60
   0   3   1    4.80    0.70
   0   3   1    5.70    0.90
   0   3   1    5.60    0.70
   0   3   1    5.20    0.70
   0   3   1    4.30    0.70
   0   3   1    5.20    0.70
  -1  -3  -1  185.98    7.30
  -1  -3  -1  169.38    7.60
  -1  -3  -1  173.18    7.40
  -1  -3  -1  177.88    7.60
  -1  -3  -1  174.68    7.50
  -1  -3  -1  183.88    7.50
  -1  -3  -1  172.68    7.80
  -1  -3  -1  172.38    7.40
  -1  -3  -1  188.18    7.40
  -1  -3  -1  177.68    7.50
  -1  -3  -1  173.38    7.50
  -1  -3  -1  177.58    7.60
  -1  -3  -1  183.88    7.50
  -1  -3  -1  172.78    7.50
   1   3   1  176.18    7.60
   1   3   1  174.48    7.50
   1   3   1  178.88    7.60
   1   3   1  173.68    7.20
   1   3   1  177.98    7.50
   1   3   1  181.08    7.50
   1   3   1  174.98    7.60
   1   3   1  185.98    7.50
   1   3   1  177.08    7.50
   1   3   1  178.98    7.70
   1   3   1  169.08    7.50
   1   3   1  177.48    7.50
   1   3   1  176.18    7.90
  -2  -3  -1  896.91   36.00
  -2  -3  -1  901.31   36.50
  -2  -3  -1  895.81   36.30
  -2  -3  -1  944.31   35.70
  -2  -3  -1  925.31   36.00
  -2  -3  -1  919.91   36.30
  -2  -3  -1  906.01   35.50
  -2  -3  -1  916.91   35.90
  -2  -3  -1  894.81   35.90
  -2  -3  -1  907.21   35.90
  -2  -3  -1  937.01   36.00
  -2  -3  -1  928.11   36.20
  -2  -3  -1  931.71   35.80
  -2  -3  -1  958.50   35.90
  -2  -3  -1  977.90   35.70
   2   3   1  895.71   36.20
   2   3   1  895.01   35.80
   2   3   1  936.01   36.00
   2   3   1  890.51   36.40
   2   3   1  907.81   35.70
   2   3   1  879.21   36.30
   2   3   1  940.61   35.70
   2   3   1  926.01   35.90
   2   3   1  931.71   36.00
   2   3   1  924.61   36.00
   2   3   1  930.11   35.70
  -3  -3  -1    9.50    1.60
  -3  -3  -1    9.20    1.40
  -3  -3  -1   10.40    1.60
  -3  -3  -1    9.80    1.60
  -3  -3  -1   11.50    1.90
  -3  -3  -1   11.20    1.70
  -3  -3  -1   13.10    1.60
  -3  -3  -1    9.10    1.50
  -3  -3  -1   13.10    1.80
  -3  -3  -1   12.50    2.20
  -3  -3  -1   11.50    1.70
   3   3   1   10.70    1.30
   3   3   1   13.40    2.00
   3   3   1   12.70    1.50
   3   3   1   10.30    2.20
   3   3   1    8.70    1.90
   3   3   1   10.40    1.60
   3   3   1   11.70    2.20
   3   3   1   12.80    1.10
   3   3   1   13.30    2.00
  -4  -3  -1   31.60    2.60
  -4  -3  -1   36.60    3.70
  -4  -3  -1   34.60    2.90
  -4  -3  -1   35.30    2.90
  -4  -3  -1   35.70    2.60
  -4  -3  -1   30.10    2.80
  -4  -3  -1   31.40    3.20
  -4  -3  -1   33.20    2.90
   4   3   1   30.30    3.30
   4   3   1   34.00    3.30
   4   3   1   36.50    2.50
   4   3   1   34.10    3.60
   4   3   1   38.50    2.90
   4   3   1   30.60    3.70
  -5  -3  -1    3.00    1.50
  -5  -3  -1    1.40    1.40
  -5  -3  -1    1.20    1.40
  -5  -3  -1    3.50    2.10
  -5  -3  -1   -0.40    1.00
  -5  -3  -1    2.00    1.30
  -5  -3  -1    0.60    1.70
  -5  -3  -1    0.30    1.10
   5   3   1    3.20    1.10
   5   3   1    1.80    1.90
   5   3   1    1.70    1.80
   5   3   1    1.30    1.70
   5   3   1    2.40    1.40
   5   3   1    2.30    1.90
  -6  -3  -1  125.99    8.40
  -6  -3  -1   97.89    5.90
  -6  -3  -1   90.39    7.60
   6   3   1  115.29    8.60
   6   3   1  107.29    7.50
   6   3   1  107.89    6.80
   6   3   1  105.29    8.00
   5  -4  -1   20.90    3.60
   5  -4  -1   12.90    2.30
   5  -4  -1   19.10    2.90
   5  -4  -1   13.60    3.20
  -5   4   1    6.70    2.00
  -5   4   1   13.30    2.30
  -5   4   1   10.10    2.30
  -5   4   1    7.10    1.90
   4  -4  -1  251.67   12.00
   4  -4  -1  229.48   11.50
   4  -4  -1  236.08   10.40
   4  -4  -1  227.88   10.90
  -4   4   1  236.98   10.70
  -4   4   1  234.68   11.00
  -4   4   1  212.48    9.90
  -4   4   1  199.98    9.50
  -4   4   1  240.48   10.60
  -4   4   1  230.58   10.80
   3  -4  -1  191.08    8.40
   3  -4  -1  186.88    8.90
   3  -4  -1  192.68    9.30
   3  -4  -1  188.48    8.90
   3  -4  -1  190.68    9.40
   3  -4  -1  180.28    8.10
   3  -4  -1  190.58    9.10
  -3   4   1  183.38    8.60
  -3   4   1  172.58    8.00
  -3   4   1  191.08    8.70
  -3   4   1  177.48    8.10
  -3   4   1  182.38    8.40
  -3   4   1  186.58    8.60
  -3   4   1  200.38    8.60
  -3   4   1  176.18    7.70
  -3   4   1  171.68    8.60
   2  -4  -1  103.29    4.90
   2  -4  -1  100.89    5.30
   2  -4  -1  101.99    5.00
   2  -4  -1  105.29    4.60
   2  -4  -1   99.79    5.20
   2  -4  -1  107.19    5.50
   2  -4  -1   95.69    5.20
   2  -4  -1  106.99    5.50
   2  -4  -1  103.39    5.10
   2  -4  -1  101.39    4.90
  -2   4   1  104.59    4.80
  -2   4   1  100.09    4.80
  -2   4   1  109.49    5.10
  -2   4   1  101.79    5.00
  -2   4   1  105.59    4.90
  -2   4   1  105.39    5.70
  -2   4   1  100.59    5.10
  -2   4   1   98.19    5.20
  -2   4   1  102.59    5.50
  -2   4   1   97.59    5.10
  -2   4   1  105.79    5.20
  -2   4   1  107.29    4.90
  -2   4   1   97.79    4.50
  -2   4   1   98.39    4.90
   1  -4  -1  130.49    5.30
   1  -4  -1  124.79    5.40
   1  -4  -1  126.49    5.70
   1  -4  -1  117.49    5.90
   1  -4  -1  124.09    5.60
   1  -4  -1  127.99    5.80
   1  -4  -1  129.29    6.00
   1  -4  -1  134.99    6.10
   1  -4  -1  125.99    5.50
   1  -4  -1  126.99    5.40
   1  -4  -1  126.49    5.70
  -1   4   1  131.59    6.00
  -1   4   1  132.49    5.70
  -1   4   1  126.49    5.80
  -1   4   1  135.59    5.30
  -1   4   1  133.79    5.50
  -1   4   1  125.99    5.80
  -1   4   1  132.09    5.30
  -1   4   1  132.79    5.90
  -1   4   1  131.89    5.80
  -1   4   1  129.39    6.10
  -1   4   1  126.79    6.00
  -1   4   1  132.19    5.50
  -1   4   1  131.79    5.40
  -1   4   1  131.69    5.40
  -1   4   1  129.99    5.70
   0  -4  -1  597.84   24.10
   0  -4  -1  589.44   23.60
   0  -4  -1  616.84   24.00
   0  -4  -1  612.24   24.00
   0  -4  -1  613.44   23.90
   0  -4  -1  606.14   23.90
   0  -4  -1  612.54   24.40
   0  -4  -1  616.64   24.10
   0  -4  -1  596.14   24.10
   0  -4  -1  635.14   24.10
   0  -4  -1  598.64   24.10
   0  -4  -1  621.84   23.90
   0  -4  -1  607.34   23.90
   0   4   1  603.24   23.70
   0   4   1  621.64   24.00
   0   4   1  630.44   24.00
   0   4   1  621.44   24.00
   0   4   1  632.24   24.30
   0   4   1  611.14   24.20
   0   4   1  624.84   24.40
   0   4   1  615.64   24.00
   0   4   1  633.54   24.00
   0   4   1  603.84   23.60
   0   4   1  624.44   24.00
   0   4   1  631.54   23.90
   0   4   1  627.24   23.80
   0   4   1  626.04   24.10
   0   4   1  620.64   24.10
  -1  -4  -1  879.51   35.00
  -1  -4  -1  900.21   35.40
  -1  -4  -1  929.21   34.90
  -1  -4  -1  914.61   35.10
  -1  -4  -1  871.31   34.90
  -1  -4  -1  901.41   35.20
  -1  -4  -1  882.81   34.90
  -1  -4  -1  952.20   34.60
  -1  -4  -1  909.91   35.20
  -1  -4  -1  916.61   35.10
  -1  -4  -1  898.61   35.10
  -1  -4  -1  872.11   35.20
  -1  -4  -1  907.91   34.90
  -1  -4  -1  930.51   35.20
   1   4   1  918.31   35.20
   1   4   1  881.01   35.00
   1   4   1  920.31   35.30
   1   4   1  882.81   35.10
   1   4   1  906.71   35.30
   1   4   1  922.51   34.90
   1   4   1  924.51   35.10
   1   4   1  894.71   35.00
   1   4   1  911.71   35.20
   1   4   1  881.51   35.60
   1   4   1  864.31   34.80
   1   4   1  889.21   35.10
   1   4   1  890.91   35.20
   1   4   1  886.21   35.00
  -2  -4  -1  200.18    8.60
  -2  -4  -1  198.58    8.90
  -2  -4  -1  205.18    8.90
  -2  -4  -1  200.88    9.00
  -2  -4  -1  199.18    9.10
  -2  -4  -1  208.88    8.70
  -2  -4  -1  208.48    8.80
  -2  -4  -1  192.18    9.40
  -2  -4  -1  197.58    8.80
  -2  -4  -1  198.08    8.90
  -2  -4  -1  209.98    8.90
  -2  -4  -1  214.08    8.60
  -2  -4  -1  198.88    9.20
  -2  -4  -1  200.18    9.00
  -2  -4  -1  196.08    8.90
   2   4   1  211.28    9.90
   2   4   1  210.18    8.80
   2   4   1  192.58    8.30
   2   4   1  197.18    9.00
   2   4   1  196.48    9.00
   2   4   1  197.78    9.30
   2   4   1  197.68    9.20
   2   4   1  205.98    9.00
   2   4   1  194.48    9.00
   2   4   1  199.18    8.70
   2   4   1  199.88    8.80
   2   4   1  201.88    8.60
   2   4   1  207.78    9.00
   2   4   1  198.68    8.80
  -3  -4  -1   35.40    2.80
  -3  -4  -1   41.80    3.00
  -3  -4  -1   41.60    3.10
  -3  -4  -1   39.60    2.80
  -3  -4  -1   42.00    3.00
  -3  -4  -1   36.00    3.00
  -3  -4  -1   41.90    3.50
  -3  -4  -1   32.10    2.90
  -3  -4  -1   44.30    2.70
   3   4   1   41.10    3.20
   3   4   1   39.00    3.40
   3   4   1   39.60    2.30
   3   4   1   42.70    3.60
   3   4   1   39.10    3.00
   3   4   1   38.00    2.20
   3   4   1   39.70    2.80
   3   4   1   41.80    2.80
   3   4   1   37.90    2.60
   3   4   1   41.50    3.40
   3   4   1   40.60    3.50
  -4  -4  -1    0.00    1.00
  -4  -4  -1    0.40    0.90
  -4  -4  -1   -0.60    1.00
  -4  -4  -1   -1.10    0.80
  -4  -4  -1    1.50    1.20
  -4  -4  -1   -0.20    1.20
  -4  -4  -1   -1.20    0.90
   4   4   1    2.40    1.60
   4   4   1    1.50    1.40
   4   4   1    2.20    1.20
   4   4   1   -0.30    1.30
   4   4   1   -0.40    1.30
  -5  -4  -1   39.70    3.60
  -5  -4  -1   50.09    4.90
  -5  -4  -1   36.90    3.40
  -5  -4  -1   34.90    3.00
  -5  -4  -1   48.90    3.90
  -5  -4  -1   46.70    4.70
  -5  -4  -1   39.60    3.40
   5   4   1   39.50    3.10
   5   4   1   41.30    4.20
   5   4   1   40.80    4.80
   5   4   1   39.70    4.60
   5   4   1   47.40    3.80
   5   4   1   43.50    4.20
  -6  -4  -1    1.60    1.40
  -6  -4  -1    6.30    2.60
  -6  -4  -1    7.20    1.90
  -6  -4  -1    4.60    2.70
  -6  -4  -1    2.10    1.40
  -6  -4  -1    3.00    1.30
   6   4   1    5.80    2.90
   6   4   1    3.60    2.20
   6   4   1    3.70    2.40
   6   4   1    4.10    2.70
   5  -5  -1    9.90    2.70
   5  -5  -1   10.80    2.50
   5  -5  -1   11.30    3.20
  -5   5   1    5.00    1.60
  -5   5   1    6.20    2.00
  -5   5   1    3.90    1.60
  -5   5   1    5.20    1.80
   4  -5  -1   -0.80    1.50
   4  -5  -1    0.20    1.40
   4  -5  -1   -0.70    1.10
   4  -5  -1   -0.10    1.10
  -4   5   1    0.00    1.30
  -4   5   1   -0.10    0.70
  -4   5   1    0.80    1.10
  -4   5   1    0.20    1.10
  -4   5   1    1.10    0.90
  -4   5   1   -0.30    1.20
   3  -5  -1    7.80    1.50
   3  -5  -1   10.50    2.30
   3  -5  -1    6.70    1.90
   3  -5  -1    4.70    1.60
   3  -5  -1    8.70    1.30
   3  -5  -1    8.10    1.50
   3  -5  -1    9.00    1.90
   3  -5  -1    7.60    1.70
  -3   5   1    5.60    1.50
  -3   5   1    8.00    1.50
  -3   5   1    6.90    1.70
  -3   5   1    8.70    1.60
  -3   5   1    6.30    1.10
  -3   5   1    6.80    1.50
  -3   5   1    6.10    1.60
  -3   5   1    8.40    1.60
   2  -5  -1  248.78   10.70
   2  -5  -1  244.98   11.20
   2  -5  -1  252.97   11.00
   2  -5  -1  249.48   10.90
   2  -5  -1  244.08   11.00
   2  -5  -1  243.38   11.10
   2  -5  -1  257.17   10.30
  -2   5   1  266.47   10.50
  -2   5   1  244.38   11.30
  -2   5   1  243.98   10.70
  -2   5   1  253.47   10.90
  -2   5   1  250.17   10.90
  -2   5   1  252.97   10.30
  -2   5   1  253.87   10.30
  -2   5   1  251.77   10.90
  -2   5   1  248.48   10.70
  -2   5   1  248.68   10.60
  -2   5   1  242.18   10.80
   1  -5  -1   54.49    3.20
   1  -5  -1   50.89    3.00
   1  -5  -1   47.50    2.60
   1  -5  -1   50.69    2.50
   1  -5  -1   51.99    2.80
   1  -5  -1   53.09    2.90
   1  -5  -1   51.29    3.30
   1  -5  -1   54.09    2.90
   1  -5  -1   52.39    2.70
   1  -5  -1   51.29    2.40
  -1   5   1   49.99    2.90
  -1   5   1   55.09    2.60
  -1   5   1   49.30    3.10
  -1   5   1   54.09    3.00
  -1   5   1   52.39    3.20
  -1   5   1   54.09    2.60
  -1   5   1   54.59    2.60
  -1   5   1   48.50    3.00
  -1   5   1   50.89    2.70
  -1   5   1   53.49    3.20
  -1   5   1   53.99    3.40
  -1   5   1   52.89    2.70
  -1   5   1   52.19    2.70
  -1   5   1   51.09    2.60
  -1   5   1   56.99    3.10
  -1   5   1   51.19    2.70
   0  -5  -1  199.98    7.90
   0  -5  -1  188.58    8.50
   0  -5  -1  197.68    8.30
   0  -5  -1  204.88    8.50
   0  -5  -1  199.18    8.60
   0  -5  -1  202.38    8.30
   0  -5  -1  208.58    8.40
   0  -5  -1  199.88    8.90
   0  -5  -1  199.98    7.90
   0  -5  -1  205.78    8.50
   0  -5  -1  189.28    8.50
   0  -5  -1  202.28    8.50
   0  -5  -1  198.38    8.30
   0   5   1  199.78    8.00
   0   5   1  195.88    8.90
   0   5   1  204.68    8.50
   0   5   1  196.08    8.70
   0   5   1  209.28    8.50
   0   5   1  201.98    8.40
   0   5   1  204.38    8.40
   0   5   1  197.08    8.40
   0   5   1  198.58    8.60
   0   5   1  207.48    8.60
   0   5   1  200.98    8.80
   0   5   1  199.28    8.20
   0   5   1  199.18    8.50
   0   5   1  202.78    8.60
   0   5   1  200.48    8.30
  -1  -5  -1 1630.94   63.59
  -1  -5  -1 1611.74   63.69
  -1  -5  -1 1660.33   63.39
  -1  -5  -1 1668.23   63.69
  -1  -5  -1 1704.13   63.69
  -1  -5  -1 1620.44   63.89
  -1  -5  -1 1609.64   63.59
  -1  -5  -1 1631.84   63.69
  -1  -5  -1 1659.43   63.79
  -1  -5  -1 1639.94   63.39
  -1  -5  -1 1708.23   63.49
  -1  -5  -1 1691.03   63.09
  -1  -5  -1 1613.84   63.29
  -1  -5  -1 1644.64   63.39
  -1  -5  -1 1703.33   63.59
   1   5   1 1653.33   63.79
   1   5   1 1652.03   63.39
   1   5   1 1649.23   63.79
   1   5   1 1658.83   63.79
   1   5   1 1606.44   63.39
   1   5   1 1666.93   63.79
   1   5   1 1642.14   63.79
   1   5   1 1656.43   63.59
   1   5   1 1626.14   63.59
   1   5   1 1623.84   63.49
   1   5   1 1689.43   63.59
   1   5   1 1670.23   63.49
   1   5   1 1644.64   63.59
   1   5   1 1631.14   64.19
  -2  -5  -1   61.19    3.40
  -2  -5  -1   57.99    3.80
  -2  -5  -1   56.89    3.60
  -2  -5  -1   55.79    3.30
  -2  -5  -1   63.89    3.70
  -2  -5  -1   59.29    3.50
  -2  -5  -1   56.39    3.60
  -2  -5  -1   56.19    3.30
  -2  -5  -1   59.89    3.50
  -2  -5  -1   56.89    4.00
  -2  -5  -1   56.89    3.60
  -2  -5  -1   62.89    3.50
  -2  -5  -1   59.49    3.60
  -2  -5  -1   60.69    3.70
  -2  -5  -1   55.99    3.50
   2   5   1   57.69    4.40
   2   5   1   58.69    3.70
   2   5   1   57.89    3.90
   2   5   1   60.69    3.90
   2   5   1   59.79    3.70
   2   5   1   57.99    3.40
   2   5   1   57.19    3.50
   2   5   1   61.89    3.50
   2   5   1   60.09    3.50
   2   5   1   58.99    3.50
   2   5   1   53.89    3.10
   2   5   1   60.69    3.70
   2   5   1   55.99    3.80
   2   5   1   59.49    3.60
  -3  -5  -1  206.18    9.50
  -3  -5  -1  221.08   10.30
  -3  -5  -1  212.48    9.90
  -3  -5  -1  222.78    9.50
  -3  -5  -1  223.88    9.90
  -3  -5  -1  196.28    9.60
  -3  -5  -1  216.98    9.20
  -3  -5  -1  212.78    9.80
  -3  -5  -1  211.28    9.90
  -3  -5  -1  205.18    9.70
   3   5   1  221.18   10.10
   3   5   1  227.88   10.20
   3   5   1  193.68    9.40
   3   5   1  210.88   10.50
   3   5   1  220.98    9.60
   3   5   1  216.98   10.00
   3   5   1  202.68    8.90
   3   5   1  214.98    9.80
   3   5   1  207.28    9.10
   3   5   1  205.78   10.40
   3   5   1  218.98   10.60
  -4  -5  -1  147.59    7.60
  -4  -5  -1  152.48    7.70
  -4  -5  -1  123.29    7.00
  -4  -5  -1  123.39    7.40
  -4  -5  -1  142.99    7.50
  -4  -5  -1  153.08    7.10
  -4  -5  -1  154.18    8.40
   4   5   1  152.48    7.20
   4   5   1  131.09    6.10
   4   5   1  136.19    8.50
   4   5   1  151.98    8.50
   4   5   1  156.38    7.70
   4   5   1  140.19    6.20
   4   5   1  152.88    7.10
   4   5   1  143.89    7.90
   4   5   1  144.69    7.90
  -5  -5  -1   15.80    3.30
  -5  -5  -1   14.10    3.20
  -5  -5  -1    8.90    1.70
  -5  -5  -1   14.40    2.50
  -5  -5  -1   10.20    2.20
  -5  -5  -1   10.10    2.20
   5   5   1   15.20    3.00
   5   5   1   16.10    2.70
   5   5   1   11.10    3.10
   5   5   1   18.10    2.30
   5   5   1   14.50    3.30
   5   5   1   14.90    2.90
   5  -6  -1    4.00    2.00
   5  -6  -1    5.40    2.40
  -5   6   1    1.50    1.40
  -5   6   1    1.40    1.30
  -5   6   1    1.50    1.30
  -5   6   1    0.00    1.10
   4  -6  -1   32.90    3.60
   4  -6  -1   38.30    4.10
   4  -6  -1   33.30    3.80
   4  -6  -1   34.70    3.60
  -4   6   1   36.10    3.20
  -4   6   1   39.50    3.50
  -4   6   1   39.50    3.10
  -4   6   1   43.50    3.70
   3  -6  -1   -0.20    0.90
   3  -6  -1    0.60    1.30
   3  -6  -1    0.10    1.10
   3  -6  -1    1.60    0.90
   3  -6  -1    1.60    1.30
   3  -6  -1    0.50    1.20
  -3   6   1   -0.50    0.80
  -3   6   1    0.60    1.10
  -3   6   1    1.00    0.90
  -3   6   1    1.20    1.10
  -3   6   1    1.20    1.30
  -3   6   1    1.00    0.90
  -3   6   1    0.20    0.70
   2  -6  -1 1268.97   49.60
   2  -6  -1 1332.07   50.59
   2  -6  -1 1287.17   50.29
   2  -6  -1 1301.17   50.69
   2  -6  -1 1301.37   50.29
   2  -6  -1 1299.47   50.69
  -2   6   1 1366.96   50.39
  -2   6   1 1307.87   49.99
  -2   6   1 1350.46   49.60
  -2   6   1 1238.58   50.09
  -2   6   1 1267.17   50.19
  -2   6   1 1289.77   49.30
  -2   6   1 1226.08   50.09
  -2   6   1 1261.97   50.39
  -2   6   1 1197.08   49.60
   1  -6  -1   -0.40    0.60
   1  -6  -1    0.40    0.50
   1  -6  -1    0.30    0.60
   1  -6  -1    0.80    0.90
   1  -6  -1    0.60    0.80
   1  -6  -1    0.20    0.50
   1  -6  -1    0.40    0.70
   1  -6  -1    0.20    0.60
   1  -6  -1   -0.10    0.50
   1  -6  -1    0.00    0.40
   1  -6  -1    0.10    0.50
  -1   6   1   -0.50    0.60
  -1   6   1   -0.20    0.70
  -1   6   1    0.60    0.60
  -1   6   1    0.30    0.50
  -1   6   1   -0.70    0.40
  -1   6   1    1.00    0.80
  -1   6   1    0.00    0.50
  -1   6   1    0.70    0.80
  -1   6   1    1.40    0.60
  -1   6   1    0.20    0.70
  -1   6   1   -0.20    0.40
  -1   6   1    0.70    0.90
  -1   6   1    0.50    0.50
  -1   6   1    0.00    0.50
  -1   6   1   -1.10    0.60
   0  -6  -1   -0.40    0.50
   0  -6  -1   -0.30    0.70
   0  -6  -1    0.30    0.60
   0  -6  -1    0.30    0.50
   0  -6  -1   -0.40    0.50
   0  -6  -1    0.40    0.60
   0  -6  -1    0.00    0.40
   0  -6  -1    0.20    0.40
   0  -6  -1   -0.70    0.40
   0  -6  -1   -0.20    0.50
   0  -6  -1   -0.70    0.40
   0  -6  -1    0.10    0.60
   0  -6  -1   -0.20    0.50
   0   6   1   -0.60    0.60
   0   6   1    0.20    0.50
   0   6   1    0.70    0.70
   0   6   1   -0.30    0.60
   0   6   1    0.60    0.70
   0   6   1    0.20    0.50
   0   6   1    0.10    0.50
   0   6   1   -0.10    0.40
   0   6   1   -0.60    0.50
   0   6   1   -0.30    0.60
   0   6   1   -0.40    0.70
   0   6   1    0.10    0.50
   0   6   1   -0.70    0.60
   0   6   1    0.10    0.40
   0   6   1   -0.60    0.50
  -1  -6  -1   38.40    2.30
  -1  -6  -1   33.90    2.50
  -1  -6  -1   35.00    2.20
  -1  -6  -1   36.00    2.70
  -1  -6  -1   31.10    2.30
  -1  -6  -1   34.40    2.60
  -1  -6  -1   33.00    2.30
  -1  -6  -1   35.40    2.50
  -1  -6  -1   33.20    2.00
  -1  -6  -1   34.40    2.60
  -1  -6  -1   33.70    2.50
  -1  -6  -1   35.00    2.50
  -1  -6  -1   29.90    2.40
  -1  -6  -1   35.70    2.30
  -1  -6  -1   33.70    2.30
   1   6   1   32.80    2.70
   1   6   1   35.10    2.30
   1   6   1   34.50    2.60
   1   6   1   33.40    2.40
   1   6   1   33.80    2.40
   1   6   1   32.50    2.40
   1   6   1   34.30    2.40
   1   6   1   33.80    2.60
   1   6   1   33.30    2.50
   1   6   1   37.20    2.70
   1   6   1   36.40    3.00
   1   6   1   33.60    2.40
   1   6   1   34.70    2.70
   1   6   1   31.70    2.20
  -2  -6  -1   -1.30    0.70
  -2  -6  -1    1.10    0.90
  -2  -6  -1    0.10    0.80
  -2  -6  -1    0.80    0.90
  -2  -6  -1   -0.70    0.60
  -2  -6  -1   -0.50    0.80
  -2  -6  -1    0.80    0.90
  -2  -6  -1   -0.80    0.70
  -2  -6  -1    0.50    0.80
  -2  -6  -1   -0.30    0.70
  -2  -6  -1    1.50    0.90
  -2  -6  -1    0.00    0.80
   2   6   1   -0.20    0.60
   2   6   1   -0.20    0.90
   2   6   1   -0.20    0.70
   2   6   1    0.20    0.90
   2   6   1    1.00    1.10
   2   6   1   -0.50    1.20
   2   6   1   -1.20    0.60
   2   6   1   -0.90    0.70
   2   6   1    0.60    0.90
   2   6   1    2.10    1.10
   2   6   1   -0.40    0.70
   2   6   1    0.20    0.70
   2   6   1   -0.30    0.70
  -3  -6  -1    0.90    0.90
  -3  -6  -1    2.60    1.40
  -3  -6  -1   -0.20    1.10
  -3  -6  -1    2.50    1.30
  -3  -6  -1    0.90    1.10
  -3  -6  -1    1.60    1.20
  -3  -6  -1    0.30    1.00
  -3  -6  -1    1.60    1.00
  -3  -6  -1    2.60    1.30
   3   6   1    1.30    1.30
   3   6   1    0.10    1.10
   3   6   1    3.50    1.40
   3   6   1    1.80    1.40
   3   6   1    1.10    1.20
   3   6   1    2.20    1.10
   3   6   1    2.10    1.00
   3   6   1   -1.00    1.30
   3   6   1    2.50    1.00
  -4  -6  -1  317.07   14.20
  -4  -6  -1  292.67   13.70
  -4  -6  -1  307.57   14.80
  -4  -6  -1  318.27   13.60
  -4  -6  -1  323.97   14.30
  -4  -6  -1  326.27   14.30
   4   6   1  314.47   15.30
   4   6   1  319.97   13.90
   4   6   1  309.27   12.90
   4   6   1  292.27   12.80
   4   6   1  310.57   14.20
   4   6   1  314.17   14.50
   4   6   1  320.97   14.60
   4   6   1  328.47   13.80
   4   6   1  320.27   15.20
   4   6   1  293.77   12.80
  -5  -6  -1    2.50    1.60
  -5  -6  -1    2.10    1.90
  -5  -6  -1    3.50    1.80
  -5  -6  -1    3.70    2.30
  -5  -6  -1    0.70    1.20
  -5  -6  -1    0.90    1.20
   5   6   1    3.10    1.90
   5   6   1    3.20    2.10
   5   6   1    0.90    2.00
   5   6   1    2.60    2.10
   5   6   1    1.10    1.20
   5   6   1    2.20    2.00
   5  -7  -1    0.20    1.80
   5  -7  -1    2.40    2.00
  -5   7   1    0.40    1.10
  -5   7   1   -1.70    0.90
  -5   7   1   -0.10    1.10
  -5   7   1   -0.30    1.30
   4  -7  -1   59.49    4.60
   4  -7  -1   58.69    4.80
   4  -7  -1   55.29    4.60
  -4   7   1   45.50    3.70
  -4   7   1   49.30    4.10
  -4   7   1   42.70    3.20
   3  -7  -1   11.00    2.00
   3  -7  -1   11.40    2.20
   3  -7  -1   12.90    2.40
   3  -7  -1   11.70    1.70
   3  -7  -1   17.70    2.60
   3  -7  -1   12.70    2.30
  -3   7   1   10.40    1.40
  -3   7   1   14.10    2.10
  -3   7   1   10.50    2.10
  -3   7   1   13.40    1.60
   2  -7  -1  243.18   11.40
   2  -7  -1  248.98   11.50
   2  -7  -1  244.78   11.10
   2  -7  -1  247.48   11.00
   2  -7  -1  226.08   10.40
  -2   7   1  244.88   10.80
  -2   7   1  251.37   10.90
  -2   7   1  259.97   10.10
  -2   7   1  253.37   10.00
  -2   7   1  234.98   10.50
  -2   7   1  262.07   11.40
  -2   7   1  247.18   10.10
   1  -7  -1   32.30    2.30
   1  -7  -1   32.30    2.10
   1  -7  -1   34.30    2.50
   1  -7  -1   32.80    2.30
   1  -7  -1   35.00    2.90
   1  -7  -1   36.00    2.20
   1  -7  -1   32.10    2.70
   1  -7  -1   32.50    2.40
  -1   7   1   36.00    2.30
  -1   7   1   32.10    2.20
  -1   7   1   27.90    2.60
  -1   7   1   36.30    2.40
  -1   7   1   33.30    2.30
  -1   7   1   38.90    3.00
  -1   7   1   33.30    2.60
  -1   7   1   34.00    2.20
  -1   7   1   37.30    2.80
  -1   7   1   34.80    2.40
  -1   7   1   36.40    2.30
   0  -7  -1    4.90    1.10
   0  -7  -1    3.60    0.90
   0  -7  -1    4.40    0.90
   0  -7  -1    4.80    1.10
   0  -7  -1    5.20    1.40
   0  -7  -1    4.30    1.00
   0  -7  -1    5.20    1.20
   0  -7  -1    4.90    1.10
   0  -7  -1    4.20    1.10
   0  -7  -1    3.10    1.00
   0  -7  -1    3.80    0.90
   0  -7  -1    4.30    0.90
   0  -7  -1    5.90    0.80
   0   7   1    4.10    1.10
   0   7   1    4.20    1.00
   0   7   1    5.10    1.50
   0   7   1    3.90    1.00
   0   7   1    6.50    1.30
   0   7   1    3.50    1.10
   0   7   1    4.10    1.30
   0   7   1    3.90    0.70
   0   7   1    3.60    0.90
   0   7   1    5.00    1.20
   0   7   1    4.10    1.00
   0   7   1    4.30    1.20
   0   7   1    4.70    1.30
  -1  -7  -1   87.39    4.30
  -1  -7  -1   93.69    5.00
  -1  -7  -1   94.39    4.90
  -1  -7  -1   86.39    4.80
  -1  -7  -1   88.49    4.60
  -1  -7  -1   93.59    4.60
  -1  -7  -1   94.89    4.40
  -1  -7  -1   89.19    4.60
  -1  -7  -1   97.89    5.30
  -1  -7  -1   85.99    4.70
  -1  -7  -1   85.49    4.80
  -1  -7  -1   88.79    4.40
  -1  -7  -1   81.19    4.90
  -1  -7  -1   86.49    4.80
  -1  -7  -1   91.79    4.30
   1   7   1   90.19    5.10
   1   7   1   91.59    4.90
   1   7   1   81.69    5.00
   1   7   1   84.19    4.60
   1   7   1   87.29    4.70
   1   7   1   85.39    4.50
   1   7   1   90.99    4.70
   1   7   1   82.39    4.90
   1   7   1   80.69    5.30
   1   7   1  100.79    5.50
   1   7   1   95.29    5.00
   1   7   1   87.49    5.00
   1   7   1   93.09    4.80
  -2  -7  -1  152.18    7.20
  -2  -7  -1  157.58    7.70
  -2  -7  -1  163.68    7.50
  -2  -7  -1  145.09    7.30
  -2  -7  -1  147.99    7.60
  -2  -7  -1  159.18    7.70
  -2  -7  -1  155.18    7.50
   2   7   1  161.28    7.50
   2   7   1  159.28    8.70
   2   7   1  150.38    7.50
   2   7   1  156.58    8.00
   2   7   1  159.38    7.80
   2   7   1  145.09    7.50
   2   7   1  146.79    7.50
   2   7   1  158.58    7.80
   2   7   1  151.78    7.80
   2   7   1  148.49    7.10
   2   7   1  151.28    7.80
  -3  -7  -1  123.39    6.80
  -3  -7  -1  134.19    6.60
  -3  -7  -1  126.09    6.30
  -3  -7  -1  124.79    6.90
  -3  -7  -1  129.69    7.00
  -3  -7  -1  122.89    6.70
  -3  -7  -1  119.39    6.50
  -3  -7  -1  120.39    6.40
   3   7   1  120.69    7.20
   3   7   1  120.59    6.90
   3   7   1  124.19    6.50
   3   7   1  134.49    7.30
   3   7   1  128.29    7.00
   3   7   1  130.49    7.10
   3   7   1  119.39    6.30
   3   7   1  121.89    6.00
  -4  -7  -1  555.24   22.40
  -4  -7  -1  518.25   22.20
  -4  -7  -1  532.25   22.90
  -4  -7  -1  495.65   21.80
  -4  -7  -1  527.65   21.60
  -4  -7  -1  536.55   22.40
   4   7   1  519.15   22.60
   4   7   1  518.65   22.10
   4   7   1  505.05   23.20
   4   7   1  501.65   22.50
   4   7   1  477.15   20.90
   4   7   1  535.15   21.80
   4   7   1  522.85   22.40
   4   7   1  528.45   23.30
  -5  -7  -1    4.20    2.30
  -5  -7  -1    7.50    2.20
  -5  -7  -1    5.20    2.60
  -5  -7  -1    2.90    1.40
  -5  -7  -1    4.70    1.90
  -5  -7  -1    3.80    1.70
   5   7   1    8.50    2.60
   5   7   1    3.30    2.20
   5   7   1    4.30    2.20
   5   7   1    6.90    1.80
   5   7   1    5.40    2.30
   5   7   1    5.00    2.40
   4  -8  -1    1.40    1.60
   4  -8  -1    1.00    1.50
  -4   8   1   -0.20    1.00
  -4   8   1    1.10    1.00
  -4   8   1   -0.30    1.10
  -4   8   1    1.50    1.20
   3  -8  -1    1.50    1.20
   3  -8  -1    1.00    1.30
   3  -8  -1    1.20    1.00
   3  -8  -1    0.80    1.20
   3  -8  -1    0.40    1.30
  -3   8   1    1.60    1.40
  -3   8   1    2.00    1.30
  -3   8   1    0.90    0.80
   2  -8  -1  158.08    8.40
   2  -8  -1  162.88    8.10
   2  -8  -1  166.08    8.40
   2  -8  -1  162.48    7.50
   2  -8  -1  147.49    7.70
  -2   8   1  168.48    7.10
  -2   8   1  168.78    7.10
  -2   8   1  167.98    7.40
  -2   8   1  164.48    8.30
  -2   8   1  162.78    7.90
  -2   8   1  154.48    7.20
  -2   8   1  164.58    7.00
   1  -8  -1 2816.42  107.39
   1  -8  -1 2812.12  106.99
   1  -8  -1 2835.22  106.79
   1  -8  -1 2712.93  106.39
   1  -8  -1 2639.24  106.69
   1  -8  -1 2903.01  106.59
   1  -8  -1 2824.32  107.89
  -1   8   1 2708.43  106.69
  -1   8   1 2630.94  106.59
  -1   8   1 2823.12  106.89
  -1   8   1 2681.73  107.19
  -1   8   1 2850.31  107.29
  -1   8   1 2864.91  106.59
  -1   8   1 2835.52  106.79
  -1   8   1 2790.62  106.59
  -1   8   1 2863.41  107.59
   0  -8  -1   59.29    3.20
   0  -8  -1   58.49    3.50
   0  -8  -1   60.79    3.50
   0  -8  -1   56.79    3.50
   0  -8  -1   58.89    3.50
   0  -8  -1   51.59    3.40
   0  -8  -1   51.69    4.00
   0  -8  -1   54.79    3.10
   0   8   1   54.69    3.50
   0   8   1   57.49    3.50
   0   8   1   58.59    3.50
   0   8   1   57.59    4.00
   0   8   1   59.29    3.70
   0   8   1   58.69    3.80
   0   8   1   55.09    4.00
  -1  -8  -1  235.28   10.30
  -1  -8  -1  213.58   10.00
  -1  -8  -1  225.28    9.50
  -1  -8  -1  207.98    9.50
  -1  -8  -1  227.08    9.90
  -1  -8  -1  230.28   10.70
  -1  -8  -1  234.78   10.00
  -1  -8  -1  238.58    9.70
  -1  -8  -1  219.18    9.40
  -1  -8  -1  223.08   10.20
   1   8   1  208.88   10.10
   1   8   1  238.78   10.20
   1   8   1  232.08   10.70
   1   8   1  223.68   10.10
   1   8   1  226.48   10.40
   1   8   1  224.88   10.50
   1   8   1  214.38   10.90
   1   8   1  213.58    9.70
   1   8   1  219.38   10.10
  -2  -8  -1    1.20    1.20
  -2  -8  -1   -0.60    0.80
  -2  -8  -1    2.10    1.10
  -2  -8  -1    0.90    1.00
  -2  -8  -1    0.80    0.90
  -2  -8  -1    0.60    0.90
  -2  -8  -1    1.50    1.20
  -2  -8  -1    0.40    1.00
   2   8   1    0.20    1.40
   2   8   1   -0.30    0.90
   2   8   1    1.20    1.10
   2   8   1    0.80    1.20
   2   8   1    1.30    1.10
   2   8   1   -0.20    1.30
   2   8   1    1.30    1.20
   2   8   1    1.20    1.10
  -3  -8  -1   38.00    3.20
  -3  -8  -1   33.50    2.90
  -3  -8  -1   33.60    3.20
  -3  -8  -1   33.80    3.40
  -3  -8  -1   36.50    3.30
  -3  -8  -1   41.40    3.10
  -3  -8  -1   35.80    3.20
  -3  -8  -1   36.50    3.40
   3   8   1   42.00    3.90
   3   8   1   41.60    4.00
   3   8   1   34.90    3.50
   3   8   1   33.60    3.40
   3   8   1   36.30    3.20
   3   8   1   38.20    3.60
  -4  -8  -1   -0.10    1.30
  -4  -8  -1   -0.90    1.40
  -4  -8  -1    0.10    1.40
  -4  -8  -1   -1.00    1.30
  -4  -8  -1   -0.40    1.40
  -4  -8  -1    0.70    1.20
   4   8   1    2.00    1.50
   4   8   1    1.30    1.70
   4   8   1   -0.50    1.20
   4   8   1   -0.90    1.40
   4   8   1   -0.90    1.50
   4   8   1   -1.30    1.30
   4   8   1    0.00    1.50
  -5  -8  -1   12.40    2.80
  -5  -8  -1   17.00    3.20
  -5  -8  -1   11.40    3.10
  -5  -8  -1   12.80    3.20
  -5  -8  -1    6.10    2.00
   5   8   1    9.70    1.60
   5   8   1   13.20    3.00
   5   8   1    8.40    2.60
   5   8   1   12.40    3.30
   5   8   1   10.50    2.80
   5   8   1   12.40    2.90
   5   8   1   11.50    2.30
   4  -9  -1   20.50    3.30
   4  -9  -1   17.70    3.20
  -4   9   1   11.90    2.10
  -4   9   1    6.70    1.90
   3  -9  -1    0.70    1.40
   3  -9  -1    0.90    1.30
   3  -9  -1    0.50    1.00
   3  -9  -1    2.60    1.40
  -3   9   1    1.80    1.40
  -3   9   1    1.00    1.40
   2  -9  -1  132.09    7.50
   2  -9  -1  135.49    7.20
   2  -9  -1  134.89    6.80
   2  -9  -1  135.59    7.50
   2  -9  -1  132.79    6.60
  -2   9   1  139.79    7.60
  -2   9   1  136.99    7.00
  -2   9   1  138.09    6.30
  -2   9   1  119.59    6.30
  -2   9   1  130.89    6.10
  -2   9   1  139.39    6.20
  -2   9   1  133.19    6.40
  -2   9   1  141.09    6.70
   1  -9  -1    9.10    1.50
   1  -9  -1   11.80    1.70
   1  -9  -1   10.70    2.30
   1  -9  -1   10.30    2.00
   1  -9  -1   10.20    1.50
   1  -9  -1   10.80    1.90
  -1   9   1   12.90    1.90
  -1   9   1    9.50    2.00
  -1   9   1   11.30    1.60
  -1   9   1   11.40    1.70
  -1   9   1   13.10    2.20
  -1   9   1    8.00    1.50
  -1   9   1    9.90    1.90
   0  -9  -1   63.89    3.60
   0  -9  -1   74.69    4.20
   0  -9  -1   76.59    4.30
   0  -9  -1   67.99    4.00
   0  -9  -1   67.09    3.70
   0  -9  -1   66.89    4.80
   0  -9  -1   67.19    4.00
   0   9   1   72.79    4.50
   0   9   1   70.39    4.30
   0   9   1   72.09    4.50
   0   9   1   71.19    4.80
   0   9   1   66.69    4.10
   0   9   1   75.29    4.90
   0   9   1   70.99    4.10
  -1  -9  -1    2.00    0.80
  -1  -9  -1    1.70    0.80
  -1  -9  -1    2.10    0.80
  -1  -9  -1    1.30    0.80
  -1  -9  -1    1.40    0.80
  -1  -9  -1    0.60    0.90
  -1  -9  -1    0.30    0.90
  -1  -9  -1    2.00    1.00
  -1  -9  -1    1.80    1.20
  -1  -9  -1    0.60    0.90
   1   9   1    0.60    0.80
   1   9   1    1.40    1.20
   1   9   1    1.50    1.00
   1   9   1    1.30    1.20
   1   9   1    0.40    1.10
   1   9   1    1.20    1.10
   1   9   1    1.30    1.00
   1   9   1    0.80    1.30
  -2  -9  -1   97.09    5.90
  -2  -9  -1  100.39    5.50
  -2  -9  -1   95.39    5.80
  -2  -9  -1  103.69    5.80
  -2  -9  -1  103.79    5.50
  -2  -9  -1  105.79    6.20
   2   9   1  104.79    6.20
   2   9   1  108.39    7.20
   2   9   1  101.29    5.70
   2   9   1   96.89    6.10
   2   9   1   98.39    6.30
   2   9   1  100.59    6.10
   2   9   1  106.69    6.20
  -3  -9  -1    2.00    1.40
  -3  -9  -1    4.50    1.60
  -3  -9  -1    1.90    1.40
  -3  -9  -1    3.00    1.50
  -3  -9  -1    4.10    1.70
  -3  -9  -1    2.80    1.30
   3   9   1   -0.20    1.30
   3   9   1    1.40    1.30
   3   9   1    2.60    1.30
   3   9   1    2.40    1.60
   3   9   1    2.00    1.40
   3   9   1    3.30    1.80
  -4  -9  -1    0.50    1.50
  -4  -9  -1    0.30    1.40
  -4  -9  -1    0.30    1.60
  -4  -9  -1    0.30    1.10
  -4  -9  -1    1.20    1.50
   4   9   1    2.00    1.90
   4   9   1    3.20    1.90
   4   9   1    2.10    1.80
   4   9   1    1.40    1.50
   4   9   1    1.00    1.40
   4   9   1    0.30    1.40
   4   9   1    2.40    2.00
  -5  -9  -1    2.40    2.00
  -5  -9  -1   -0.70    0.90
  -5  -9  -1    0.20    1.30
  -5  -9  -1    0.00    1.70
  -5  -9  -1    1.90    2.30
  -5  -9  -1   -0.40    1.90
   5   9   1   -0.50    1.60
   5   9   1    2.00    2.40
   5   9   1   -0.20    2.00
   5   9   1    4.50    2.50
   5   9   1   -0.60    1.80
   5   9   1   -0.40    1.20
   5   9   1    1.10    1.50
   4 -10  -1    6.30    2.50
   4 -10  -1    4.00    1.90
  -4  10   1    2.10    1.20
  -4  10   1    2.00    1.50
   3 -10  -1   12.00    2.70
   3 -10  -1   13.30    2.60
   3 -10  -1   12.30    2.00
  -3  10   1   10.90    2.40
  -3  10   1    9.80    2.10
   2 -10  -1   -0.10    1.10
   2 -10  -1    0.10    1.20
   2 -10  -1    0.00    0.60
   2 -10  -1   -0.50    0.80
   2 -10  -1   -0.60    1.00
  -2  10   1    0.00    1.30
  -2  10   1   -0.10    0.80
  -2  10   1   -1.00    0.80
  -2  10   1    1.50    1.30
  -2  10   1   -0.20    0.70
  -2  10   1    0.10    0.90
  -2  10   1   -0.20    0.90
   1 -10  -1   14.30    1.60
   1 -10  -1   13.60    2.10
   1 -10  -1   15.30    2.00
   1 -10  -1   12.50    2.50
   1 -10  -1   13.80    2.40
   1 -10  -1   16.70    2.00
  -1  10   1   11.40    2.20
  -1  10   1   12.20    1.80
  -1  10   1   17.00    2.70
  -1  10   1   11.10    1.80
  -1  10   1    9.80    1.80
  -1  10   1   15.70    2.10
  -1  10   1   14.70    2.20
   0 -10  -1   48.50    2.90
   0 -10  -1   51.19    3.60
   0 -10  -1   47.20    3.30
   0 -10  -1   46.20    3.40
   0 -10  -1   48.20    4.10
   0 -10  -1   48.10    3.30
   0 -10  -1   45.60    2.90
   0  10   1   49.60    3.80
   0  10   1   47.00    3.50
   0  10   1   47.00    4.20
   0  10   1   49.80    4.10
   0  10   1   51.79    3.90
   0  10   1   48.80    3.40
   0  10   1   46.30    3.40
  -1 -10  -1   59.49    4.60
  -1 -10  -1   63.49    3.40
  -1 -10  -1   62.09    4.00
  -1 -10  -1   58.29    4.10
  -1 -10  -1   62.99    4.30
  -1 -10  -1   64.69    3.90
  -1 -10  -1   66.69    3.80
  -1 -10  -1   60.19    3.50
   1  10   1   65.09    4.20
   1  10   1   57.39    4.20
   1  10   1   56.79    4.00
   1  10   1   59.69    4.70
   1  10   1   67.89    4.60
   1  10   1   59.89    3.70
   1  10   1   60.79    4.50
   1  10   1   64.89    5.10
  -2 -10  -1  421.96   18.40
  -2 -10  -1  408.76   18.30
  -2 -10  -1  425.36   18.80
  -2 -10  -1  418.36   17.60
  -2 -10  -1  413.36   17.90
  -2 -10  -1  419.36   18.10
   2  10   1  418.26   18.90
   2  10   1  412.46   18.10
   2  10   1  416.56   18.80
   2  10   1  441.86   20.00
   2  10   1  414.06   18.60
   2  10   1  424.86   18.70
   2  10   1  417.06   18.50
  -3 -10  -1   -0.10    1.30
  -3 -10  -1    1.10    1.20
  -3 -10  -1   -0.20    1.30
  -3 -10  -1    0.80    1.40
  -3 -10  -1   -0.60    1.10
  -3 -10  -1    0.50    1.10
   3  10   1    0.10    1.20
   3  10   1   -0.60    1.30
   3  10   1    0.20    1.40
   3  10   1    0.20    2.00
   3  10   1   -1.10    1.30
   3  10   1    0.00    1.20
   3  10   1   -0.30    1.60
  -4 -10  -1   -0.40    1.40
  -4 -10  -1    0.20    1.20
  -4 -10  -1    0.60    1.50
  -4 -10  -1    0.20    1.60
  -4 -10  -1    0.80    1.10
   4  10   1    0.90    1.60
   4  10   1    0.90    1.60
   4  10   1    1.90    1.90
   4  10   1    0.90    1.40
   4  10   1    1.70    1.60
   4  10   1    0.00    1.90
   4  10   1    0.70    1.50
  -5 -10  -1   15.00    3.40
  -5 -10  -1    8.80    2.40
  -5 -10  -1    8.10    2.40
  -5 -10  -1    9.30    2.80
  -5 -10  -1   13.10    3.20
   5  10   1    4.30    2.40
   5  10   1    4.70    2.40
   5  10   1   14.20    3.50
   5  10   1   10.90    2.70
   5  10   1   10.00    3.10
   5  10   1   12.80    3.40
   3 -11  -1   59.59    5.10
   3 -11  -1   64.49    4.20
   3 -11  -1   66.79    5.30
  -3  11   1   54.89    4.40
  -3  11   1   55.39    4.90
   2 -11  -1   19.10    3.00
   2 -11  -1   17.70    2.80
   2 -11  -1   21.20    2.50
   2 -11  -1   19.30    3.20
  -2  11   1   22.10    3.30
  -2  11   1   20.70    2.70
  -2  11   1   16.50    2.60
  -2  11   1   19.10    2.40
  -2  11   1   21.40    1.90
  -2  11   1   18.50    2.00
  -2  11   1   20.10    2.20
   1 -11  -1   35.50    3.10
   1 -11  -1   29.40    3.40
   1 -11  -1   29.10    2.70
   1 -11  -1   24.20    2.20
   1 -11  -1   31.50    3.20
   1 -11  -1   27.60    2.40
  -1  11   1   28.90    2.60
  -1  11   1   32.70    3.60
  -1  11   1   30.90    3.40
  -1  11   1   33.20    2.60
  -1  11   1   30.50    2.90
  -1  11   1   27.20    2.90
  -1  11   1   23.60    2.70
   0 -11  -1   11.80    1.60
   0 -11  -1   12.80    2.20
   0 -11  -1   11.30    2.50
   0 -11  -1   11.80    2.00
   0 -11  -1   12.60    2.00
   0 -11  -1   11.00    2.00
   0 -11  -1   10.20    1.50
   0  11   1   11.00    2.40
   0  11   1   11.50    2.60
   0  11   1    7.80    1.80
   0  11   1   10.60    1.90
   0  11   1    8.80    2.00
   0  11   1    6.90    1.80
   0  11   1   11.10    2.20
  -1 -11  -1  101.29    5.50
  -1 -11  -1  103.09    5.60
  -1 -11  -1  100.79    6.60
  -1 -11  -1  104.59    5.80
  -1 -11  -1  105.99    5.00
  -1 -11  -1   99.19    5.90
  -1 -11  -1  105.29    6.10
   1  11   1  109.49    6.00
   1  11   1  104.29    6.60
   1  11   1  105.69    6.40
   1  11   1   97.69    6.90
   1  11   1   96.29    6.00
   1  11   1  106.69    6.80
   1  11   1   91.49    5.20
   1  11   1  106.29    6.00
  -2 -11  -1   43.20    3.80
  -2 -11  -1   42.90    4.10
  -2 -11  -1   43.40    3.50
  -2 -11  -1   40.20    3.80
  -2 -11  -1   41.60    3.40
  -2 -11  -1   40.70    2.80
  -2 -11  -1   41.80    3.20
   2  11   1   43.80    4.10
   2  11   1   41.40    4.00
   2  11   1   45.00    3.70
   2  11   1   44.20    4.80
   2  11   1   46.80    4.60
   2  11   1   44.20    3.90
   2  11   1   45.70    4.10
  -3 -11  -1    0.10    1.10
  -3 -11  -1    1.10    1.30
  -3 -11  -1   -0.10    1.30
  -3 -11  -1    0.00    1.50
  -3 -11  -1   -0.10    1.10
   3  11   1    0.70    1.70
   3  11   1    0.70    1.60
   3  11   1    1.00    1.40
   3  11   1    1.30    1.90
   3  11   1   -1.00    1.20
   3  11   1    1.40    1.70
   3  11   1   -1.00    1.90
  -4 -11  -1    3.00    2.00
  -4 -11  -1    5.80    2.20
  -4 -11  -1    5.90    2.20
  -4 -11  -1    8.20    2.50
  -4 -11  -1    1.60    1.20
  -4 -11  -1    5.30    2.20
   4  11   1    4.40    2.20
   4  11   1    3.80    2.50
   4  11   1    4.00    2.10
   4  11   1    5.70    1.90
   4  11   1    3.20    1.90
   4  11   1    8.30    2.70
   4  11   1    1.40    1.40
   3 -12  -1  100.99    5.90
   3 -12  -1  102.89    7.10
   3 -12  -1  106.89    7.20
  -3  12   1   94.79    5.90
   2 -12  -1   10.90    2.50
   2 -12  -1   13.90    3.00
   2 -12  -1   10.00    2.00
   2 -12  -1   13.40    2.60
  -2  12   1    7.90    2.00
  -2  12   1    8.80    1.90
  -2  12   1   11.90    1.60
  -2  12   1    8.40    1.60
  -2  12   1   15.10    2.00
  -2  12   1    9.40    2.40
   1 -12  -1   52.69    4.30
   1 -12  -1   55.89    3.90
   1 -12  -1   54.99    3.60
   1 -12  -1   55.29    4.80
   1 -12  -1   51.19    3.30
   1 -12  -1   52.99    4.10
  -1  12   1   42.90    4.40
  -1  12   1   42.20    4.10
  -1  12   1   58.69    4.10
  -1  12   1   50.59    3.60
  -1  12   1   49.99    3.70
  -1  12   1   42.10    3.80
  -1  12   1   54.29    4.80
   0 -12  -1   26.30    3.40
   0 -12  -1   22.80    1.90
   0 -12  -1   18.70    1.90
   0 -12  -1   26.10    3.20
   0 -12  -1   26.00    2.60
   0 -12  -1   21.60    2.80
   0 -12  -1   21.60    2.40
   0  12   1   18.60    3.00
   0  12   1   19.00    2.90
   0  12   1   22.60    3.40
   0  12   1   27.40    4.00
   0  12   1   17.30    2.50
   0  12   1   21.50    2.70
  -1 -12  -1   33.20    3.00
  -1 -12  -1   33.60    3.30
  -1 -12  -1   29.30    3.60
  -1 -12  -1   32.30    2.30
  -1 -12  -1   32.70    2.90
  -1 -12  -1   34.10    3.80
   1  12   1   37.10    3.90
   1  12   1   28.80    3.10
   1  12   1   32.30    3.50
   1  12   1   36.30    4.30
   1  12   1   36.10    4.10
   1  12   1   25.60    3.30
   1  12   1   26.90    3.00
  -2 -12  -1   10.30    2.10
  -2 -12  -1   11.60    2.50
  -2 -12  -1   12.90    1.80
  -2 -12  -1   10.20    2.10
  -2 -12  -1   11.70    1.90
  -2 -12  -1   15.30    3.00
  -2 -12  -1    8.80    2.20
   2  12   1   13.80    2.80
   2  12   1   13.60    2.40
   2  12   1   15.10    3.50
   2  12   1    8.60    2.20
   2  12   1   12.00    2.80
   2  12   1    9.80    2.30
   2  12   1    9.50    2.60
  -3 -12  -1   35.90    3.50
  -3 -12  -1   40.40    3.70
  -3 -12  -1   50.69    4.60
  -3 -12  -1   43.00    4.30
  -3 -12  -1   40.90    3.90
   3  12   1   43.20    4.10
   3  12   1   48.00    4.80
   3  12   1   43.50    4.60
   3  12   1   47.70    4.80
   3  12   1   30.60    4.30
   3  12   1   46.20    5.30
  -4 -12  -1    1.70    1.80
  -4 -12  -1    2.00    1.90
  -4 -12  -1    1.10    1.70
  -4 -12  -1   -0.40    1.50
  -4 -12  -1    0.60    1.30
  -4 -12  -1   -0.50    1.00
   4  12   1   -0.60    1.90
   4  12   1    0.00    1.20
   4  12   1    1.50    2.10
   4  12   1    0.20    1.60
   4  12   1    0.20    2.10
   4  12   1    2.20    2.10
   4  12   1   -0.40    1.10
   2 -13  -1   65.39    5.10
  -2  13   1   45.60    4.30
  -2  13   1   59.89    5.20
  -2  13   1   66.09    3.70
  -2  13   1   43.90    4.10
   1 -13  -1   18.80    2.80
   1 -13  -1   20.00    3.60
   1 -13  -1   25.10    2.70
   1 -13  -1   24.10    2.80
   1 -13  -1   16.60    2.90
  -1  13   1   23.40    2.50
  -1  13   1   21.40    3.60
  -1  13   1   21.00    2.90
  -1  13   1   15.30    2.70
   0 -13  -1   28.30    2.90
   0 -13  -1   29.80    2.80
   0 -13  -1   29.60    3.70
   0 -13  -1   28.60    3.00
   0 -13  -1   31.40    3.10
   0 -13  -1   22.90    2.70
   0  13   1   26.30    4.10
   0  13   1   26.40    3.70
   0  13   1   29.00    3.60
   0  13   1   33.70    3.10
   0  13   1   36.00    4.60
  -1 -13  -1    9.50    2.70
  -1 -13  -1   13.30    1.70
  -1 -13  -1    8.50    2.10
  -1 -13  -1    5.30    1.40
  -1 -13  -1    8.80    2.10
  -1 -13  -1   12.30    2.10
  -1 -13  -1    9.50    2.00
   1  13   1   10.80    2.70
   1  13   1    7.50    1.90
   1  13   1   13.00    2.70
   1  13   1    8.90    2.60
   1  13   1    7.10    2.60
  -2 -13  -1   40.30    4.00
  -2 -13  -1   37.20    3.60
  -2 -13  -1   33.60    4.10
  -2 -13  -1   44.50    3.20
  -2 -13  -1   45.50    4.30
  -2 -13  -1   42.20    3.30
  -2 -13  -1   45.00    3.70
  -2 -13  -1   39.80    3.20
   2  13   1   46.10    4.60
   2  13   1   47.40    4.70
   2  13   1   32.70    5.20
   2  13   1   44.70    5.10
   2  13   1   45.20    4.10
   2  13   1   52.49    4.80
  -3 -13  -1    2.50    1.50
  -3 -13  -1    0.50    1.50
  -3 -13  -1    0.80    1.30
  -3 -13  -1    2.00    1.90
  -3 -13  -1    1.10    1.30
  -3 -13  -1    2.20    1.70
   3  13   1    0.40    1.20
   3  13   1    5.00    2.40
   3  13   1    0.60    2.20
   3  13   1    2.40    1.70
   3  13   1    2.10    1.70
   3  13   1    1.50    2.00
   1 -14  -1   68.29    5.90
   1 -14  -1   66.49    4.70
   1 -14  -1   59.69    4.90
  -1  14   1   58.49    5.60
  -1  14   1   62.79    4.30
   0 -14  -1    2.00    1.40
   0 -14  -1    3.80    1.50
   0 -14  -1    3.90    1.70
   0 -14  -1    1.10    1.00
   0 -14  -1    2.90    1.80
   0  14   1    0.40    1.00
   0  14   1    1.90    1.90
   0  14   1    3.80    1.60
   0  14   1    2.30    1.70
   0  14   1    0.40    1.10
  -1 -14  -1    3.10    1.90
  -1 -14  -1    3.60    1.90
  -1 -14  -1    0.80    0.90
  -1 -14  -1    2.10    1.10
  -1 -14  -1    1.80    1.30
  -1 -14  -1    3.70    1.10
  -1 -14  -1    1.90    1.30
   1  14   1    4.80    1.80
   1  14   1    2.40    1.80
   1  14   1    0.90    1.50
   1  14   1    5.30    2.40
   1  14   1    4.50    2.10
   1  14   1    2.40    1.70
  -2 -14  -1    7.70    1.70
  -2 -14  -1    8.90    2.60
  -2 -14  -1    9.10    2.50
  -2 -14  -1   11.20    2.20
   2  14   1    6.50    2.60
   2  14   1    7.80    2.60
   2  14   1   10.70    3.10
   2  14   1    9.70    2.50
   2  14   1    3.20    2.20
   2  14   1    8.40    2.80
  -3 -14  -1   84.59    6.00
  -3 -14  -1   77.79    5.40
  -3 -14  -1   95.09    6.80
  -3 -14  -1   95.79    6.80
  -3 -14  -1   85.49    5.60
   3  14   1   70.79    6.50
   3  14   1   75.29    6.70
   3  14   1   89.79    6.30
   3  14   1  102.39    7.30
   3  14   1   92.59    7.90
   0 -15  -1   14.00    2.80
   0 -15  -1   10.90    2.40
   0 -15  -1   13.00    2.40
   0 -15  -1    3.50    1.50
   0  15   1    3.90    2.00
   0  15   1    6.50    1.80
   0  15   1   14.00    3.30
   0  15   1    9.70    2.30
   0  15   1    6.00    2.10
  -1 -15  -1   13.00    2.10
  -1 -15  -1   13.30    2.40
  -1 -15  -1   16.00    3.10
   1  15   1   15.70    3.40
   1  15   1   10.70    3.00
   1  15   1   13.30    2.70
   1  15   1   14.20    3.20
   2  15   1    1.70    1.90
   1  15  -2   94.19    7.60
   1  15  -2  109.09    7.70
   1  15  -2  112.19    8.50
   1  15  -2  109.09    7.80
  -1 -15   2  101.09    6.70
  -1 -15   2  125.69    6.20
  -1 -15   2  107.99    6.80
  -1 -15   2  132.69    7.70
   0  15  -2    5.20    2.10
   0  15  -2    8.50    2.40
   0  15  -2    5.50    2.50
   0  15  -2    2.10    1.60
   0  15  -2    2.70    1.90
   0  15  -2    3.90    1.50
   0 -15   2    5.20    1.60
   0 -15   2    5.80    1.90
   2  14  -2  137.89    9.20
   2  14  -2  170.88   10.00
   2  14  -2  155.88    8.70
   2  14  -2  157.88    9.90
   2  14  -2  127.79    9.70
  -2 -14   2  146.79    8.10
  -2 -14   2  148.79    7.70
  -2 -14   2  168.58    8.60
  -2 -14   2  171.78    9.50
  -2 -14   2  155.08    8.90
   1  14  -2    1.70    1.80
   1  14  -2    0.90    1.40
   1  14  -2   -1.20    1.50
   1  14  -2    0.30    1.30
   1  14  -2   -0.20    1.40
   1  14  -2    0.40    2.10
  -1 -14   2   -0.20    1.40
  -1 -14   2   -0.20    0.90
  -1 -14   2    1.00    1.10
  -1 -14   2    0.60    1.00
  -1 -14   2    1.30    1.20
   0  14  -2   -0.10    1.20
   0  14  -2    0.70    1.30
   0  14  -2    0.90    1.50
   0  14  -2    0.90    1.00
   0  14  -2    2.10    2.10
   0  14  -2    1.40    1.30
   0 -14   2    2.10    1.60
   0 -14   2    1.40    1.40
   0 -14   2    1.50    1.40
   0 -14   2   -0.60    0.70
  -1  14  -2    0.50    1.00
  -1  14  -2    0.60    1.20
  -1  14  -2    0.00    1.00
  -1  14  -2    0.50    1.00
  -1  14  -2    1.70    1.70
   1 -14   2    0.20    1.30
   1 -14   2    0.10    1.10
   1 -14   2    0.50    1.20
   3  13  -2   27.70    4.50
   3  13  -2   43.60    4.20
   3  13  -2   45.50    5.60
   3  13  -2   28.30    4.70
  -3 -13   2   35.30    3.40
  -3 -13   2   34.70    3.70
  -3 -13   2   39.40    4.70
  -3 -13   2   42.10    5.00
  -3 -13   2   37.10    3.70
   2  13  -2    1.60    1.80
   2  13  -2   -0.10    1.10
   2  13  -2    0.10    1.30
   2  13  -2   -1.10    1.80
   2  13  -2   -0.30    1.50
   2  13  -2   -0.50    1.40
  -2 -13   2    1.50    1.60
  -2 -13   2    2.00    1.60
  -2 -13   2    0.00    1.00
  -2 -13   2    0.80    1.10
  -2 -13   2   -0.10    1.10
   1  13  -2    4.10    2.10
   1  13  -2    7.00    2.40
   1  13  -2    6.50    2.20
   1  13  -2    7.70    2.40
   1  13  -2    7.10    2.20
   1  13  -2    3.20    1.60
  -1 -13   2    7.50    1.70
  -1 -13   2    5.30    1.60
  -1 -13   2    5.80    1.80
  -1 -13   2    8.30    1.60
  -1 -13   2    2.50    1.70
   0  13  -2   28.90    4.10
   0  13  -2   24.10    3.70
   0  13  -2   29.00    2.90
   0  13  -2   27.60    4.20
   0  13  -2   34.60    3.70
   0 -13   2   27.90    3.20
   0 -13   2   26.40    3.30
   0 -13   2   30.20    3.10
   0 -13   2   30.90    2.90
   0 -13   2   31.60    3.30
  -1  13  -2   77.99    5.60
  -1  13  -2   82.09    5.40
  -1  13  -2   70.59    5.50
  -1  13  -2   84.29    6.50
   1 -13   2   90.69    5.50
   1 -13   2   79.49    5.60
   1 -13   2   73.59    4.80
   1 -13   2   90.89    5.80
  -2  13  -2    3.30    1.10
  -2  13  -2    2.40    1.60
  -2  13  -2    2.30    1.20
  -2  13  -2    2.30    1.10
  -2  13  -2    5.90    2.00
   2 -13   2    3.70    1.80
   2 -13   2    5.80    1.80
   2 -13   2    6.70    2.20
   4  12  -2    4.40    2.30
   4  12  -2    1.50    1.80
   4  12  -2    7.10    2.50
   4  12  -2    2.90    2.50
   4  12  -2    0.90    1.40
   4  12  -2    5.80    2.10
   4  12  -2   10.10    3.00
  -4 -12   2    8.00    2.50
  -4 -12   2    1.80    1.30
  -4 -12   2    6.80    2.50
  -4 -12   2    5.60    2.20
  -4 -12   2    3.40    2.00
   3  12  -2   19.60    3.50
   3  12  -2   14.20    3.30
   3  12  -2   16.00    2.80
   3  12  -2   19.30    3.50
   3  12  -2   16.80    3.50
   3  12  -2   13.10    2.70
  -3 -12   2   16.10    2.60
  -3 -12   2   18.20    2.60
  -3 -12   2   15.30    3.10
  -3 -12   2   13.90    2.90
  -3 -12   2   12.00    2.10
   2  12  -2   38.80    4.80
   2  12  -2   30.50    3.30
   2  12  -2   35.40    4.50
   2  12  -2   26.20    3.10
   2  12  -2   33.80    4.00
   2  12  -2   33.70    4.30
  -2 -12   2   35.20    3.00
  -2 -12   2   35.30    3.30
  -2 -12   2   39.10    3.80
  -2 -12   2   32.60    4.10
  -2 -12   2   31.80    2.60
  -2 -12   2   34.40    3.20
   1  12  -2   97.09    6.50
   1  12  -2  103.89    6.70
   1  12  -2   87.19    6.10
   1  12  -2  103.09    6.00
   1  12  -2  104.59    7.20
   1  12  -2   84.49    6.70
   1  12  -2  107.29    6.90
  -1 -12   2   99.09    5.20
  -1 -12   2  100.59    6.00
  -1 -12   2   98.89    5.50
  -1 -12   2  103.89    6.30
  -1 -12   2  100.49    5.80
   0  12  -2  143.79    8.00
   0  12  -2  112.79    6.20
   0  12  -2  115.69    7.00
   0  12  -2  122.49    7.70
   0  12  -2  134.69    8.30
   0  12  -2  134.79    6.90
   0  12  -2  138.39    7.60
   0 -12   2  119.29    6.90
   0 -12   2  134.09    6.00
   0 -12   2  133.49    7.00
   0 -12   2  135.89    7.10
   0 -12   2  128.39    7.10
   0 -12   2  120.99    6.70
  -1  12  -2   17.20    2.60
  -1  12  -2   14.60    2.30
  -1  12  -2   12.30    2.50
  -1  12  -2   11.90    2.30
  -1  12  -2   14.40    2.90
  -1  12  -2   14.50    2.10
   1 -12   2   14.90    2.20
   1 -12   2   13.60    1.90
   1 -12   2   16.60    2.80
   1 -12   2   13.30    2.20
   1 -12   2   16.10    2.80
  -2  12  -2    9.50    2.50
  -2  12  -2    8.30    1.40
  -2  12  -2    8.50    2.00
  -2  12  -2   10.90    1.90
   2 -12   2   12.90    2.60
   2 -12   2   10.20    2.10
   2 -12   2   11.30    2.70
  -3  12  -2   -0.20    1.10
   3 -12   2    1.50    2.00
   3 -12   2    0.20    1.30
   3 -12   2   -0.20    1.50
   3 -12   2    1.20    1.60
   4  11  -2   58.29    4.70
   4  11  -2   64.79    5.80
   4  11  -2   47.30    4.90
   4  11  -2   45.20    5.20
  -4 -11   2   44.00    4.60
  -4 -11   2   53.99    4.70
  -4 -11   2   52.69    4.60
  -4 -11   2   60.79    5.40
  -4 -11   2   63.19    5.40
   3  11  -2   22.20    3.20
   3  11  -2   10.40    2.30
   3  11  -2   15.50    2.80
   3  11  -2   19.80    3.50
   3  11  -2   13.00    3.00
   3  11  -2   21.60    3.50
   3  11  -2   15.70    3.20
  -3 -11   2   19.90    3.20
  -3 -11   2   19.60    3.20
  -3 -11   2   16.80    2.50
  -3 -11   2   15.80    2.50
  -3 -11   2   13.80    2.50
  -3 -11   2   18.40    2.80
   2  11  -2    0.50    1.40
   2  11  -2    0.00    1.60
   2  11  -2   -0.60    1.20
   2  11  -2    0.70    1.40
   2  11  -2    1.30    1.30
   2  11  -2   -0.40    1.30
  -2 -11   2    0.20    1.30
  -2 -11   2    0.10    0.90
  -2 -11   2   -0.10    1.20
  -2 -11   2    0.50    0.90
   1  11  -2   65.49    5.00
   1  11  -2   66.29    4.80
   1  11  -2   67.99    5.00
   1  11  -2   61.39    5.30
   1  11  -2   67.89    5.50
   1  11  -2   61.39    4.30
   1  11  -2   57.19    4.40
  -1 -11   2   64.09    3.70
  -1 -11   2   64.59    4.40
  -1 -11   2   59.09    3.90
  -1 -11   2   64.99    4.00
  -1 -11   2   61.19    4.20
  -1 -11   2   61.89    4.50
   0  11  -2   99.19    5.60
   0  11  -2  106.49    6.20
   0  11  -2  119.39    7.30
   0  11  -2  115.79    6.60
   0  11  -2  111.79    6.00
   0  11  -2  104.29    6.20
   0  11  -2  116.99    6.90
   0  11  -2  114.19    6.80
   0  11  -2   99.99    5.50
   0 -11   2  111.69    6.10
   0 -11   2  118.99    6.30
   0 -11   2  112.99    6.10
   0 -11   2  109.29    5.90
   0 -11   2  108.69    6.20
   0 -11   2  108.89    5.50
   0 -11   2  111.29    5.30
   0 -11   2  102.79    5.50
   0 -11   2  113.69    5.30
  -1  11  -2   15.60    2.90
  -1  11  -2    7.70    1.70
  -1  11  -2   10.40    1.70
  -1  11  -2   12.10    2.40
  -1  11  -2   12.20    2.20
  -1  11  -2   10.60    1.80
  -1  11  -2    8.30    1.90
   1 -11   2    9.40    1.80
   1 -11   2    9.40    1.70
   1 -11   2    8.60    1.50
   1 -11   2   10.60    2.20
   1 -11   2   12.20    2.40
  -2  11  -2   49.70    4.30
  -2  11  -2   41.50    2.80
  -2  11  -2   47.10    3.70
  -2  11  -2   37.80    3.00
  -2  11  -2   36.80    2.90
  -2  11  -2   40.00    3.00
  -2  11  -2   36.70    3.30
   2 -11   2   41.50    2.70
   2 -11   2   45.60    3.50
   2 -11   2   45.10    4.00
   2 -11   2   39.60    3.40
   2 -11   2   42.60    4.00
   3 -11   2   18.90    2.70
   3 -11   2   19.00    3.30
   3 -11   2   13.90    2.70
   3 -11   2   18.90    3.20
   4  10  -2   37.60    4.70
   4  10  -2   42.00    3.90
   4  10  -2   42.50    4.70
   4  10  -2   25.10    4.10
   4  10  -2   31.00    4.40
   4  10  -2   38.20    4.20
  -4 -10   2   46.70    4.40
  -4 -10   2   37.70    3.90
  -4 -10   2   44.70    4.40
  -4 -10   2   40.60    4.10
  -4 -10   2   36.00    3.70
  -4 -10   2   29.60    3.10
   3  10  -2    1.60    1.40
   3  10  -2    1.20    1.50
   3  10  -2   -0.30    1.50
   3  10  -2    1.60    1.70
   3  10  -2    1.00    1.60
   3  10  -2   -0.80    1.10
   3  10  -2    0.40    1.80
  -3 -10   2   -1.70    1.10
  -3 -10   2   -0.20    1.00
  -3 -10   2    0.80    1.40
  -3 -10   2   -0.30    1.10
  -3 -10   2    0.00    1.20
  -3 -10   2   -0.50    1.10
   2  10  -2    2.40    1.40
   2  10  -2    0.60    1.30
   2  10  -2    3.10    2.00
   2  10  -2    3.60    1.50
   2  10  -2    2.60    1.80
   2  10  -2    4.10    1.70
   2  10  -2    1.70    1.30
  -2 -10   2    2.40    1.50
  -2 -10   2    2.20    1.40
  -2 -10   2    3.80    1.40
  -2 -10   2    3.10    1.30
  -2 -10   2    3.00    1.20
  -2 -10   2    2.30    1.30
   1  10  -2  224.38   10.80
   1  10  -2  202.78    9.80
   1  10  -2  208.28   10.40
   1  10  -2  188.48   10.00
   1  10  -2  203.98   10.80
   1  10  -2  213.78   10.50
   1  10  -2  219.98   11.10
   1  10  -2  217.98    9.70
  -1 -10   2  212.98    9.80
  -1 -10   2  220.58    9.50
  -1 -10   2  202.78    9.90
  -1 -10   2  193.48    9.00
  -1 -10   2  217.68    9.30
  -1 -10   2  204.58   10.10
  -1 -10   2  215.88    9.60
   0  10  -2   34.30    2.60
   0  10  -2   35.00    3.00
   0  10  -2   39.40    3.30
   0  10  -2   37.30    3.10
   0  10  -2   39.40    3.90
   0  10  -2   37.50    2.70
   0  10  -2   41.70    3.50
   0  10  -2   42.70    3.10
   0  10  -2   39.70    3.70
   0 -10   2   36.50    2.60
   0 -10   2   35.70    3.00
   0 -10   2   36.00    2.70
   0 -10   2   39.10    3.00
   0 -10   2   40.90    2.50
   0 -10   2   39.10    2.50
   0 -10   2   37.30    2.90
   0 -10   2   41.20    3.20
  -1  10  -2   71.89    4.20
  -1  10  -2   77.59    4.90
  -1  10  -2   66.29    3.70
  -1  10  -2   78.89    4.90
  -1  10  -2   85.19    5.50
  -1  10  -2   74.39    4.40
  -1  10  -2   69.99    4.40
  -1  10  -2   77.89    4.70
  -1  10  -2   71.39    4.30
   1 -10   2   77.89    4.60
   1 -10   2   69.89    4.10
   1 -10   2   75.19    4.80
   1 -10   2   73.49    4.00
   1 -10   2   76.19    4.90
   1 -10   2   75.79    4.30
  -2  10  -2  175.78    7.90
  -2  10  -2  178.78    8.50
  -2  10  -2  177.48    9.30
  -2  10  -2  165.88    7.80
  -2  10  -2  182.78    8.00
  -2  10  -2  179.88    8.50
  -2  10  -2  167.28    7.60
   2 -10   2  161.58    9.00
   2 -10   2  182.18    9.40
   2 -10   2  165.88    8.60
   2 -10   2  171.18    8.40
  -3  10  -2   39.90    3.30
  -3  10  -2   43.70    3.10
  -3  10  -2   33.90    3.70
   3 -10   2   42.10    3.50
   3 -10   2   40.40    4.10
   3 -10   2   45.10    4.30
   3 -10   2   45.20    4.00
  -4  10  -2    0.40    1.20
   4 -10   2    0.20    1.60
   4 -10   2    5.50    2.50
   5   9  -2   22.50    4.00
   5   9  -2   25.70    4.30
   5   9  -2   22.20    3.40
   5   9  -2   20.30    2.70
   5   9  -2   15.60    3.50
   5   9  -2   21.10    3.70
  -5  -9   2   12.70    2.70
  -5  -9   2   20.20    3.60
  -5  -9   2   27.60    4.00
  -5  -9   2   31.70    4.10
  -5  -9   2   29.10    4.20
   4   9  -2    5.20    1.90
   4   9  -2    6.70    2.30
   4   9  -2    7.80    2.60
   4   9  -2    7.00    2.40
   4   9  -2   11.60    3.10
   4   9  -2    9.50    2.40
   4   9  -2   10.50    2.20
  -4  -9   2    7.10    2.20
  -4  -9   2   12.00    2.70
  -4  -9   2    8.70    2.20
  -4  -9   2    9.00    2.50
  -4  -9   2    5.60    1.50
  -4  -9   2    8.70    2.30
   3   9  -2    1.70    1.30
   3   9  -2    6.30    1.90
   3   9  -2    3.80    2.10
   3   9  -2    1.70    1.50
   3   9  -2    3.70    1.80
   3   9  -2    2.00    1.70
   3   9  -2    3.30    1.90
  -3  -9   2    2.80    1.40
  -3  -9   2    2.00    1.20
  -3  -9   2    3.30    1.70
  -3  -9   2    3.40    1.40
  -3  -9   2    4.50    1.60
  -3  -9   2    3.70    1.60
   2   9  -2   69.69    5.00
   2   9  -2   81.49    5.00
   2   9  -2   67.69    5.00
   2   9  -2   74.59    4.70
   2   9  -2   76.89    5.70
   2   9  -2   71.19    5.20
  -2  -9   2   77.59    4.50
  -2  -9   2   74.79    4.40
  -2  -9   2   79.29    4.50
  -2  -9   2   74.09    4.60
  -2  -9   2   75.19    4.90
  -2  -9   2   75.69    4.90
   1   9  -2   -0.30    1.10
   1   9  -2    0.30    1.30
   1   9  -2    1.40    1.00
   1   9  -2    0.30    1.00
   1   9  -2    0.50    0.90
   1   9  -2    0.10    0.80
   1   9  -2    1.20    1.00
   1   9  -2    0.70    1.10
   1   9  -2   -0.60    1.00
  -1  -9   2   -0.50    0.70
  -1  -9   2   -0.10    0.80
  -1  -9   2   -0.20    0.80
  -1  -9   2    0.90    0.90
  -1  -9   2    0.60    0.70
  -1  -9   2    0.30    0.70
  -1  -9   2    1.10    0.90
   0   9  -2    1.10    1.00
   0   9  -2    0.00    0.80
   0   9  -2   -0.30    0.70
   0   9  -2    1.70    1.00
   0   9  -2    0.00    1.10
   0   9  -2    1.20    1.10
   0   9  -2   -0.50    0.60
   0   9  -2    0.80    1.30
   0  -9   2    0.70    0.80
   0  -9   2    1.50    0.90
   0  -9   2    1.20    0.80
   0  -9   2    0.20    0.90
   0  -9   2    0.60    0.70
   0  -9   2    0.00    0.60
   0  -9   2    0.20    0.70
   0  -9   2   -0.10    0.90
   0  -9   2    0.70    0.90
   0  -9   2    0.20    0.80
   0  -9   2    0.90    0.70
  -1   9  -2  338.07   14.60
  -1   9  -2  332.97   14.50
  -1   9  -2  353.16   15.10
  -1   9  -2  322.17   14.60
  -1   9  -2  359.96   15.00
  -1   9  -2  357.16   14.40
  -1   9  -2  363.26   15.60
  -1   9  -2  321.97   13.90
  -1   9  -2  379.36   14.90
   1  -9   2  336.97   14.30
   1  -9   2  356.66   15.30
   1  -9   2  349.07   14.80
   1  -9   2  347.27   15.00
   1  -9   2  336.17   14.20
   1  -9   2  354.96   14.60
   1  -9   2  328.57   14.40
  -2   9  -2   54.49    3.30
  -2   9  -2   51.59    3.00
  -2   9  -2   58.49    4.50
  -2   9  -2   59.19    3.40
  -2   9  -2   68.09    3.60
  -2   9  -2   61.99    3.20
  -2   9  -2   63.09    3.90
  -2   9  -2   60.99    3.80
   2  -9   2   59.19    4.50
   2  -9   2   58.59    4.40
   2  -9   2   56.89    3.80
   2  -9   2   62.99    4.20
  -3   9  -2   34.50    2.80
  -3   9  -2   26.60    3.10
  -3   9  -2   28.70    2.60
  -3   9  -2   23.20    2.00
   3  -9   2   30.30    3.50
   3  -9   2   29.30    3.60
   3  -9   2   32.90    2.90
   3  -9   2   26.70    3.60
   3  -9   2   25.70    3.00
  -4   9  -2    5.80    1.80
  -4   9  -2    8.70    1.80
  -4   9  -2   11.80    1.90
   4  -9   2   11.40    2.70
   4  -9   2   17.70    3.60
   4  -9   2   19.00    3.30
   4  -9   2   17.80    3.10
   5   8  -2   64.59    6.10
   5   8  -2   66.69    5.10
   5   8  -2   75.09    4.50
   5   8  -2   87.49    6.90
   5   8  -2   76.99    6.00
  -5  -8   2   80.89    5.90
  -5  -8   2   77.19    6.10
  -5  -8   2   67.99    5.90
  -5  -8   2   58.99    5.10
  -5  -8   2   84.59    5.90
   4   8  -2  122.09    7.90
   4   8  -2  119.79    6.70
   4   8  -2  127.09    8.20
   4   8  -2  114.39    7.60
   4   8  -2  116.39    7.20
   4   8  -2  119.59    7.80
   4   8  -2  122.79    7.50
   4   8  -2  115.99    6.40
  -4  -8   2  127.89    7.40
  -4  -8   2  120.19    7.40
  -4  -8   2  107.79    6.20
  -4  -8   2  128.59    7.30
  -4  -8   2  133.89    7.60
  -4  -8   2  125.89    7.20
   3   8  -2    3.40    1.70
   3   8  -2    2.20    1.80
   3   8  -2    3.80    1.50
   3   8  -2    3.70    1.60
   3   8  -2    4.30    1.80
   3   8  -2    5.00    1.70
   3   8  -2    6.00    1.90
  -3  -8   2    3.80    1.60
  -3  -8   2    6.50    1.90
  -3  -8   2    6.00    1.70
  -3  -8   2    6.70    1.80
  -3  -8   2    3.60    1.30
  -3  -8   2    5.50    1.80
  -3  -8   2    4.10    1.40
   2   8  -2   54.79    4.30
   2   8  -2   53.39    3.80
   2   8  -2   60.89    4.40
   2   8  -2   58.59    4.20
   2   8  -2   57.39    4.10
   2   8  -2   55.89    4.70
  -2  -8   2   60.39    3.80
  -2  -8   2   59.09    3.90
  -2  -8   2   59.29    3.70
  -2  -8   2   52.69    4.00
  -2  -8   2   56.99    3.70
  -2  -8   2   64.69    4.20
   1   8  -2    0.40    0.80
   1   8  -2   -0.20    0.80
   1   8  -2    0.70    1.20
   1   8  -2    1.30    1.30
   1   8  -2    0.10    0.50
   1   8  -2   -1.00    0.90
   1   8  -2    0.60    0.90
   1   8  -2    0.20    0.80
   1   8  -2    0.80    1.10
   1   8  -2    0.10    0.80
   1   8  -2    0.10    0.80
  -1  -8   2    0.10    0.80
  -1  -8   2    0.10    0.70
  -1  -8   2    0.20    0.60
  -1  -8   2   -0.30    0.80
  -1  -8   2    0.40    0.80
  -1  -8   2   -0.40    0.80
  -1  -8   2    0.80    0.90
  -1  -8   2    0.70    1.10
  -1  -8   2    0.20    0.80
   0   8  -2    3.10    1.20
   0   8  -2    4.00    1.00
   0   8  -2    3.50    1.00
   0   8  -2    3.00    1.00
   0   8  -2    3.30    1.10
   0   8  -2    5.00    1.50
   0   8  -2    3.80    1.50
   0   8  -2    3.50    1.10
   0   8  -2    3.10    1.20
   0  -8   2    3.40    1.10
   0  -8   2    4.10    1.00
   0  -8   2    5.00    1.10
   0  -8   2    4.50    1.10
   0  -8   2    4.90    1.10
   0  -8   2    5.20    1.00
   0  -8   2    4.70    1.50
   0  -8   2    2.90    1.10
   0  -8   2    4.60    1.20
   0  -8   2    3.50    1.00
   0  -8   2    4.30    1.20
  -1   8  -2   78.09    4.10
  -1   8  -2   73.19    3.90
  -1   8  -2   79.99    4.30
  -1   8  -2   72.59    3.60
  -1   8  -2   65.99    3.90
  -1   8  -2   81.29    4.50
  -1   8  -2   73.19    4.30
  -1   8  -2   77.49    4.10
  -1   8  -2   83.29    4.90
  -1   8  -2   74.89    4.20
   1  -8   2   79.29    4.30
   1  -8   2   75.39    3.80
   1  -8   2   73.79    3.90
   1  -8   2   73.89    4.00
   1  -8   2   66.69    4.10
   1  -8   2   75.29    4.00
   1  -8   2   74.99    4.50
   1  -8   2   79.09    4.70
  -2   8  -2  399.46   17.00
  -2   8  -2  365.66   15.70
  -2   8  -2  391.16   15.70
  -2   8  -2  363.96   15.60
  -2   8  -2  414.66   15.80
  -2   8  -2  399.96   16.20
  -2   8  -2  405.56   15.80
   2  -8   2  391.76   17.00
   2  -8   2  377.46   16.30
   2  -8   2  392.56   17.10
   2  -8   2  382.86   16.30
   2  -8   2  393.36   16.80
  -3   8  -2    2.10    1.30
  -3   8  -2    1.30    1.10
  -3   8  -2    0.00    0.60
  -3   8  -2    2.50    1.40
   3  -8   2    2.30    1.40
   3  -8   2    2.70    1.60
   3  -8   2    0.70    1.30
   3  -8   2    1.80    1.50
   3  -8   2    1.50    1.10
  -4   8  -2   33.30    3.00
  -4   8  -2   31.00    3.10
   4  -8   2   37.00    3.80
   4  -8   2   39.70    4.10
   4  -8   2   41.60    4.40
   4  -8   2   39.30    4.10
   5   7  -2   -1.00    1.20
   5   7  -2    2.70    2.20
   5   7  -2   -0.70    1.80
   5   7  -2    0.20    1.20
   5   7  -2    0.50    1.80
   5   7  -2   -0.30    1.30
  -5  -7   2   -0.70    1.70
  -5  -7   2    0.50    1.60
  -5  -7   2   -0.60    1.50
  -5  -7   2    1.10    1.70
  -5  -7   2   -0.60    0.80
  -5  -7   2    1.00    1.40
   4   7  -2    0.10    1.50
   4   7  -2   -1.00    1.10
   4   7  -2   -0.90    1.20
   4   7  -2    0.50    1.20
   4   7  -2   -0.80    1.40
   4   7  -2    2.00    1.60
   4   7  -2    0.70    1.40
   4   7  -2   -0.20    1.20
   4   7  -2    1.00    1.80
  -4  -7   2    1.20    1.50
  -4  -7   2   -0.30    1.10
  -4  -7   2    0.50    1.40
  -4  -7   2    0.20    1.50
  -4  -7   2   -1.10    1.30
  -4  -7   2   -1.00    1.00
  -4  -7   2   -1.20    1.10
   3   7  -2   40.80    3.60
   3   7  -2   35.20    3.60
   3   7  -2   37.50    3.50
   3   7  -2   39.90    4.10
   3   7  -2   39.70    3.80
   3   7  -2   39.30    3.50
   3   7  -2   39.80    3.20
   3   7  -2   30.00    2.90
  -3  -7   2   37.80    3.20
  -3  -7   2   39.30    3.50
  -3  -7   2   35.90    3.40
  -3  -7   2   32.50    3.10
  -3  -7   2   38.80    3.40
  -3  -7   2   37.80    2.90
  -3  -7   2   39.70    3.50
   2   7  -2    0.40    1.20
   2   7  -2    0.70    1.10
   2   7  -2    0.60    1.20
   2   7  -2    3.70    1.40
   2   7  -2    2.90    1.50
   2   7  -2    1.70    1.00
   2   7  -2    1.00    1.30
   2   7  -2    4.10    1.30
  -2  -7   2    3.20    1.10
  -2  -7   2    1.00    1.10
  -2  -7   2    2.30    1.20
  -2  -7   2    2.00    1.20
  -2  -7   2    3.00    1.00
  -2  -7   2    2.00    1.30
  -2  -7   2    0.40    1.10
   1   7  -2    3.20    1.20
   1   7  -2    2.50    1.40
   1   7  -2    2.70    0.70
   1   7  -2    2.20    1.10
   1   7  -2    4.30    1.40
   1   7  -2    2.30    0.90
   1   7  -2    3.30    1.10
   1   7  -2    1.30    1.20
   1   7  -2    3.40    1.10
   1   7  -2    4.10    1.30
   1   7  -2    3.40    1.10
   1   7  -2    2.80    1.00
  -1  -7   2    2.90    1.10
  -1  -7   2    1.50    0.80
  -1  -7   2    3.70    1.00
  -1  -7   2    3.00    1.20
  -1  -7   2    2.80    1.00
  -1  -7   2    2.70    0.90
  -1  -7   2    2.30    1.10
  -1  -7   2    2.30    1.00
  -1  -7   2    2.90    0.90
  -1  -7   2    3.30    0.80
  -1  -7   2    2.40    0.70
  -1  -7   2    3.60    1.10
  -1  -7   2    3.60    1.20
   0   7  -2  113.19    5.50
   0   7  -2  114.49    5.60
   0   7  -2  104.49    5.10
   0   7  -2  110.39    5.80
   0   7  -2  114.79    5.70
   0   7  -2  115.79    6.10
   0   7  -2  118.69    5.90
   0   7  -2  108.79    5.40
   0   7  -2  110.39    5.40
   0   7  -2  111.99    5.60
   0  -7   2  114.79    5.40
   0  -7   2  114.79    5.10
   0  -7   2  116.49    5.10
   0  -7   2  108.29    5.30
   0  -7   2  107.59    5.30
   0  -7   2  112.89    5.40
   0  -7   2  113.49    5.40
   0  -7   2  118.49    5.60
   0  -7   2  103.89    5.90
   0  -7   2  107.59    5.10
   0  -7   2  110.89    5.80
   0  -7   2  111.29    5.50
   0  -7   2  113.89    6.10
  -1   7  -2    0.20    0.50
  -1   7  -2   -0.30    0.70
  -1   7  -2    0.90    0.70
  -1   7  -2    0.90    0.60
  -1   7  -2    0.30    0.80
  -1   7  -2   -0.20    0.50
  -1   7  -2    1.50    0.90
  -1   7  -2    0.30    0.50
  -1   7  -2   -0.10    0.50
  -1   7  -2   -0.10    0.70
   1  -7   2   -0.40    0.70
   1  -7   2    0.40    0.70
   1  -7   2    0.10    0.60
   1  -7   2   -0.40    0.60
   1  -7   2   -1.00    0.70
   1  -7   2   -0.30    0.60
   1  -7   2    0.00    0.80
   1  -7   2   -0.60    0.80
   1  -7   2   -0.10    0.60
   1  -7   2    0.30    0.60
   1  -7   2   -1.10    0.60
  -2   7  -2  245.48   10.40
  -2   7  -2  250.97   11.30
  -2   7  -2  232.18   10.70
  -2   7  -2  257.57   10.20
  -2   7  -2  221.58   11.20
  -2   7  -2  249.68   10.60
  -2   7  -2  264.97   10.20
   2  -7   2  245.48   10.80
   2  -7   2  245.38   11.30
   2  -7   2  248.28   11.50
   2  -7   2  242.18   10.90
   2  -7   2  262.97   11.30
  -3   7  -2    0.60    1.00
  -3   7  -2   -0.90    0.80
  -3   7  -2    0.40    1.20
  -3   7  -2    0.50    0.70
   3  -7   2    0.10    1.00
   3  -7   2   -0.30    1.00
   3  -7   2   -0.50    1.30
   3  -7   2   -0.20    0.90
   3  -7   2    0.30    1.10
  -4   7  -2   11.30    2.10
  -4   7  -2   21.70    2.90
  -4   7  -2   18.60    2.30
  -4   7  -2   16.60    2.10
   4  -7   2   16.90    2.90
   4  -7   2   17.60    2.90
   4  -7   2   19.00    3.30
   4  -7   2   27.00    3.90
  -5   7  -2   -0.20    1.20
  -5   7  -2    1.50    1.30
  -5   7  -2   -1.40    1.00
   5  -7   2    1.10    1.80
   5   6  -2    4.30    2.10
   5   6  -2    0.80    2.00
   5   6  -2    1.80    1.80
   5   6  -2    0.50    2.00
   5   6  -2    1.90    2.10
   5   6  -2    3.70    1.30
  -5  -6   2    1.20    1.10
  -5  -6   2    4.70    1.80
  -5  -6   2    3.90    1.80
  -5  -6   2    2.00    2.00
  -5  -6   2    4.70    2.20
  -5  -6   2    1.90    1.50
   4   6  -2    2.90    1.50
   4   6  -2   -0.40    0.90
   4   6  -2    3.00    1.80
   4   6  -2    1.90    1.60
   4   6  -2    2.10    1.20
   4   6  -2    1.20    1.20
   4   6  -2    0.70    1.60
   4   6  -2    3.50    1.80
   4   6  -2    1.30    1.70
  -4  -6   2    0.00    1.30
  -4  -6   2    0.10    1.10
  -4  -6   2    0.70    1.30
  -4  -6   2   -0.30    1.30
  -4  -6   2    0.80    1.40
  -4  -6   2    1.70    1.50
  -4  -6   2    0.30    1.50
   3   6  -2 2613.64   99.39
   3   6  -2 2680.13   99.59
   3   6  -2 2434.56   98.89
   3   6  -2 2610.94   99.39
   3   6  -2 2579.14   98.39
   3   6  -2 2585.64   98.99
   3   6  -2 2540.35   99.49
   3   6  -2 2406.16   98.19
  -3  -6   2 2382.26   98.39
  -3  -6   2 2590.94   98.99
  -3  -6   2 2619.64   99.09
  -3  -6   2 2521.75   98.79
  -3  -6   2 2680.83   98.89
  -3  -6   2 2520.15   98.69
  -3  -6   2 2600.04   98.09
   2   6  -2  144.29    7.40
   2   6  -2  155.68    7.00
   2   6  -2  160.38    7.70
   2   6  -2  138.19    7.10
   2   6  -2  144.59    7.30
   2   6  -2  147.89    6.70
   2   6  -2  148.49    7.70
   2   6  -2  143.79    7.40
   2   6  -2  139.29    7.10
   2   6  -2  148.99    7.60
  -2  -6   2  145.79    7.20
  -2  -6   2  150.78    7.10
  -2  -6   2  143.19    7.00
  -2  -6   2  139.29    7.20
  -2  -6   2  149.19    7.20
  -2  -6   2  147.29    7.20
  -2  -6   2  144.59    7.30
  -2  -6   2  155.98    6.80
  -2  -6   2  142.69    7.00
   1   6  -2    5.90    1.10
   1   6  -2    4.40    1.20
   1   6  -2    5.40    1.40
   1   6  -2    6.60    1.20
   1   6  -2    5.40    0.80
   1   6  -2    5.20    1.10
   1   6  -2    6.90    1.70
   1   6  -2    6.60    1.30
   1   6  -2    6.00    1.30
   1   6  -2    6.90    1.20
   1   6  -2    5.60    1.30
   1   6  -2    5.10    1.10
   1   6  -2    8.70    1.70
   1   6  -2    4.10    1.10
  -1  -6   2    7.50    1.30
  -1  -6   2    7.60    1.20
  -1  -6   2    6.70    1.20
  -1  -6   2    5.80    1.30
  -1  -6   2    6.40    1.10
  -1  -6   2    5.20    0.90
  -1  -6   2    7.00    1.40
  -1  -6   2    6.10    1.10
  -1  -6   2    3.30    1.00
  -1  -6   2    6.10    1.20
  -1  -6   2    6.80    1.40
  -1  -6   2    5.30    1.40
  -1  -6   2    6.70    1.20
  -1  -6   2    4.00    1.10
  -1  -6   2    6.40    1.40
   0   6  -2   72.49    4.40
   0   6  -2   80.99    4.50
   0   6  -2   78.59    4.00
   0   6  -2   75.49    4.20
   0   6  -2   79.49    4.00
   0   6  -2   76.69    4.00
   0   6  -2   74.69    3.70
   0   6  -2   81.39    4.20
   0   6  -2   81.59    4.10
   0   6  -2   79.49    4.10
   0   6  -2   79.29    3.90
   0   6  -2   74.09    4.20
   0  -6   2   77.49    4.00
   0  -6   2   73.79    3.90
   0  -6   2   76.79    3.90
   0  -6   2   79.59    4.50
   0  -6   2   78.09    3.90
   0  -6   2   79.29    4.00
   0  -6   2   72.19    4.10
   0  -6   2   77.89    3.70
   0  -6   2   78.49    3.70
   0  -6   2   77.09    3.90
   0  -6   2   76.69    4.10
   0  -6   2   79.19    4.00
   0  -6   2   82.69    4.00
  -1   6  -2  216.88    9.80
  -1   6  -2  223.38    9.50
  -1   6  -2  223.38    9.20
  -1   6  -2  220.88    9.10
  -1   6  -2  211.18    9.90
  -1   6  -2  210.88    9.30
  -1   6  -2  212.78    9.00
  -1   6  -2  207.48    9.50
  -1   6  -2  220.18    8.90
  -1   6  -2  228.08    9.10
  -1   6  -2  209.28    9.10
  -1   6  -2  215.58    8.90
  -1   6  -2  224.38    9.30
  -1   6  -2  219.68    9.30
  -1   6  -2  211.18    9.60
   1  -6   2  230.08    9.60
   1  -6   2  214.78    9.60
   1  -6   2  217.58    9.00
   1  -6   2  214.38    9.90
   1  -6   2  209.38    8.80
   1  -6   2  219.48    9.40
   1  -6   2  201.08    9.30
   1  -6   2  213.08    9.10
   1  -6   2  208.98    8.80
   1  -6   2  214.78    9.30
   1  -6   2  215.58    9.10
   1  -6   2  212.68    8.90
  -2   6  -2    0.60    0.90
  -2   6  -2   -0.30    0.70
  -2   6  -2    0.20    0.90
  -2   6  -2   -0.40    0.80
  -2   6  -2    0.50    0.60
  -2   6  -2    0.10    0.80
  -2   6  -2    0.00    0.70
  -2   6  -2    0.70    0.90
  -2   6  -2   -0.50    0.60
   2  -6   2    0.50    1.00
   2  -6   2   -0.60    0.70
   2  -6   2   -0.10    0.90
   2  -6   2    0.00    0.70
   2  -6   2   -0.50    0.90
  -3   6  -2   20.40    2.40
  -3   6  -2   21.00    2.10
  -3   6  -2   17.40    2.20
  -3   6  -2   20.80    2.30
  -3   6  -2   21.50    1.90
  -3   6  -2   18.50    2.50
   3  -6   2   20.80    2.10
   3  -6   2   21.10    2.80
   3  -6   2   23.00    3.10
   3  -6   2   26.60    3.30
   3  -6   2   19.90    2.70
   3  -6   2   23.20    3.10
  -4   6  -2   28.20    2.70
  -4   6  -2   29.80    3.20
  -4   6  -2   21.00    2.50
  -4   6  -2   30.00    3.10
  -4   6  -2   26.00    2.70
   4  -6   2   29.50    4.00
   4  -6   2   28.90    3.60
   4  -6   2   33.40    4.40
   4  -6   2   23.70    3.70
   4  -6   2   29.40    3.30
   4  -6   2   28.10    3.30
  -5   6  -2    0.50    1.20
  -5   6  -2    0.00    1.10
  -5   6  -2    0.30    1.20
   5  -6   2    1.00    1.80
   5  -6   2    2.70    2.30
   5   5  -2    5.40    2.30
   5   5  -2    2.30    1.00
   5   5  -2    0.90    1.60
   5   5  -2    0.60    1.60
   5   5  -2    3.10    2.20
   5   5  -2    1.90    2.00
  -5  -5   2    1.60    1.90
  -5  -5   2    2.20    1.80
  -5  -5   2    2.10    1.10
  -5  -5   2    2.40    1.40
  -5  -5   2    4.20    1.80
  -5  -5   2    0.70    1.10
   4   5  -2   43.90    4.00
   4   5  -2   32.60    2.10
   4   5  -2   28.40    2.60
   4   5  -2   36.80    4.10
   4   5  -2   39.70    3.10
   4   5  -2   36.30    3.90
   4   5  -2   39.30    2.80
   4   5  -2   36.70    3.50
   4   5  -2   40.70    4.10
   4   5  -2   41.00    3.00
  -4  -5   2   37.50    3.40
  -4  -5   2   39.50    2.80
  -4  -5   2   28.80    3.20
  -4  -5   2   33.60    3.10
  -4  -5   2   41.10    3.50
  -4  -5   2   38.40    3.80
  -4  -5   2   37.30    3.20
  -4  -5   2   41.50    3.90
   3   5  -2  215.68    9.70
   3   5  -2  234.98   10.90
   3   5  -2  216.08    9.50
   3   5  -2  216.78   10.70
   3   5  -2  205.78    9.50
   3   5  -2  211.78    9.80
   3   5  -2  230.28   10.20
   3   5  -2  226.28   10.70
   3   5  -2  228.08   10.30
   3   5  -2  225.38   10.70
  -3  -5   2  215.58    9.40
  -3  -5   2  220.48   10.10
  -3  -5   2  218.48   10.20
  -3  -5   2  213.98    9.90
  -3  -5   2  208.28   10.30
  -3  -5   2  209.18   10.00
  -3  -5   2  225.88   10.00
  -3  -5   2  220.48   10.40
   2   5  -2  249.78   11.00
   2   5  -2  258.27   11.50
   2   5  -2  264.47   11.20
   2   5  -2  249.08   10.60
   2   5  -2  246.08   11.00
   2   5  -2  242.58   11.10
   2   5  -2  265.17   11.50
   2   5  -2  273.57   11.40
   2   5  -2  246.08   11.60
   2   5  -2  261.77   11.40
   2   5  -2  241.18   11.30
   2   5  -2  255.17   10.90
   2   5  -2  251.47   11.00
  -2  -5   2  243.58   11.30
  -2  -5   2  260.97   11.00
  -2  -5   2  251.37   11.10
  -2  -5   2  240.68   11.20
  -2  -5   2  240.08   11.70
  -2  -5   2  261.17   11.60
  -2  -5   2  286.37   11.30
  -2  -5   2  254.37   11.20
  -2  -5   2  252.97   11.30
  -2  -5   2  260.27   11.20
  -2  -5   2  261.07   10.70
  -2  -5   2  247.18   10.90
  -2  -5   2  251.37   11.10
   1   5  -2  290.67   12.90
   1   5  -2  305.97   12.50
   1   5  -2  289.57   12.00
   1   5  -2  292.17   12.40
   1   5  -2  303.67   12.40
   1   5  -2  301.97   12.30
   1   5  -2  304.77   12.80
   1   5  -2  265.87   11.60
   1   5  -2  292.67   12.10
   1   5  -2  297.17   12.30
   1   5  -2  293.67   12.30
   1   5  -2  288.47   12.50
   1   5  -2  297.87   12.30
   1   5  -2  300.47   12.50
  -1  -5   2  289.07   12.40
  -1  -5   2  293.97   12.20
  -1  -5   2  283.97   12.10
  -1  -5   2  288.87   12.40
  -1  -5   2  289.87   12.10
  -1  -5   2  293.37   12.30
  -1  -5   2  331.27   12.20
  -1  -5   2  292.47   12.00
  -1  -5   2  300.57   12.00
  -1  -5   2  278.47   12.40
  -1  -5   2  274.37   12.50
  -1  -5   2  297.57   12.30
  -1  -5   2  277.07   12.40
   0   5  -2  162.68    7.10
   0   5  -2  160.78    7.50
   0   5  -2  161.38    7.00
   0   5  -2  156.78    7.20
   0   5  -2  160.18    6.90
   0   5  -2  164.38    7.00
   0   5  -2  165.38    7.40
   0   5  -2  160.78    6.90
   0   5  -2  161.48    6.90
   0   5  -2  159.78    6.90
   0   5  -2  162.08    7.20
   0   5  -2  163.18    6.80
   0  -5   2  155.28    6.90
   0  -5   2  159.48    6.70
   0  -5   2  163.48    7.50
   0  -5   2  157.38    6.80
   0  -5   2  156.78    7.00
   0  -5   2  161.28    6.90
   0  -5   2  159.48    7.10
   0  -5   2  153.88    6.90
   0  -5   2  153.68    7.00
   0  -5   2  158.88    6.70
   0  -5   2  152.78    7.10
   0  -5   2  155.48    6.90
  -1   5  -2   30.30    1.70
  -1   5  -2   30.20    1.80
  -1   5  -2   27.60    2.00
  -1   5  -2   26.10    1.60
  -1   5  -2   30.10    1.90
  -1   5  -2   27.70    2.20
  -1   5  -2   29.20    1.90
  -1   5  -2   28.50    2.30
  -1   5  -2   26.90    1.70
  -1   5  -2   27.90    1.90
  -1   5  -2   28.40    2.10
  -1   5  -2   28.70    1.90
  -1   5  -2   28.00    2.30
  -1   5  -2   28.80    2.20
   1  -5   2   26.40    1.60
   1  -5   2   28.50    1.80
   1  -5   2   25.90    1.70
   1  -5   2   26.70    1.70
   1  -5   2   27.10    2.00
   1  -5   2   28.30    2.00
   1  -5   2   27.40    1.90
   1  -5   2   28.50    2.10
   1  -5   2   27.70    2.10
   1  -5   2   27.00    1.60
   1  -5   2   29.10    2.10
  -2   5  -2    1.80    0.90
  -2   5  -2    3.70    1.00
  -2   5  -2    3.30    0.90
  -2   5  -2    2.30    1.00
  -2   5  -2    3.80    1.00
  -2   5  -2    2.60    0.90
  -2   5  -2    2.90    1.00
  -2   5  -2    2.60    1.00
  -2   5  -2    0.90    1.20
   2  -5   2    2.70    1.20
   2  -5   2    5.20    1.40
   2  -5   2    4.20    1.00
   2  -5   2    3.10    1.10
   2  -5   2    3.60    1.20
   2  -5   2    3.30    1.20
  -3   5  -2   17.40    1.90
  -3   5  -2   17.30    1.90
  -3   5  -2   16.50    2.00
  -3   5  -2   18.00    2.40
  -3   5  -2   16.90    2.10
  -3   5  -2   16.20    2.00
  -3   5  -2   13.60    2.00
   3  -5   2   15.30    2.50
   3  -5   2   18.80    2.80
   3  -5   2   15.10    2.40
   3  -5   2   18.10    2.10
   3  -5   2   17.20    2.80
   3  -5   2   19.50    2.60
   3  -5   2   22.00    2.70
  -4   5  -2    3.10    1.10
  -4   5  -2    4.40    1.20
  -4   5  -2    4.70    1.70
  -4   5  -2    5.50    1.60
  -4   5  -2    6.80    1.70
   4  -5   2    4.60    1.90
   4  -5   2    8.50    2.40
   4  -5   2    4.80    1.90
   4  -5   2    4.10    1.80
   4  -5   2    7.30    2.30
   4  -5   2    4.00    1.70
  -5   5  -2    1.10    1.30
  -5   5  -2    1.80    1.50
  -5   5  -2    0.20    1.10
   5  -5   2    1.50    1.80
   5  -5   2    3.80    2.10
   5   4  -2    1.30    1.30
   5   4  -2   -0.80    1.50
   5   4  -2    0.90    1.80
   5   4  -2    2.80    2.00
   5   4  -2    0.30    1.60
   5   4  -2   -0.40    1.60
  -5  -4   2   -0.70    1.60
  -5  -4   2    3.10    1.60
  -5  -4   2    0.80    1.00
  -5  -4   2   -0.40    1.50
  -5  -4   2   -0.20    1.00
  -5  -4   2   -0.40    1.60
  -5  -4   2    0.90    1.20
   4   4  -2   -1.30    1.30
   4   4  -2    0.50    1.60
   4   4  -2    1.60    1.30
   4   4  -2   -0.10    0.80
   4   4  -2    0.20    1.30
   4   4  -2   -1.20    1.10
   4   4  -2    0.60    0.50
  -4  -4   2   -1.10    1.10
  -4  -4   2   -0.70    0.90
  -4  -4   2    0.30    0.80
  -4  -4   2    0.40    0.90
  -4  -4   2    0.20    1.10
  -4  -4   2   -1.00    1.20
  -4  -4   2    1.50    1.30
  -4  -4   2   -0.60    1.10
   3   4  -2    0.90    1.20
   3   4  -2    0.70    1.40
   3   4  -2    0.60    1.00
   3   4  -2    1.50    1.20
   3   4  -2   -0.20    1.10
   3   4  -2    1.00    0.80
   3   4  -2    0.90    0.80
   3   4  -2    1.60    1.10
   3   4  -2    1.60    1.00
   3   4  -2    0.50    0.70
  -3  -4   2    1.80    1.30
  -3  -4   2    0.20    1.10
  -3  -4   2    0.80    1.00
  -3  -4   2    0.90    0.90
  -3  -4   2    0.30    1.00
  -3  -4   2    1.20    0.90
  -3  -4   2    0.60    0.80
  -3  -4   2    0.90    0.70
   2   4  -2 1434.36   56.69
   2   4  -2 1493.95   57.09
   2   4  -2 1532.35   57.49
   2   4  -2 1512.35   57.59
   2   4  -2 1420.46   57.19
   2   4  -2 1444.16   57.19
   2   4  -2 1448.06   57.59
   2   4  -2 1486.65   57.39
   2   4  -2 1529.55   57.49
   2   4  -2 1485.05   56.99
   2   4  -2 1466.55   57.59
   2   4  -2 1466.95   57.69
   2   4  -2 1416.46   56.89
  -2  -4   2 1495.55   57.59
  -2  -4   2 1423.76   57.29
  -2  -4   2 1488.45   57.29
  -2  -4   2 1504.05   57.19
  -2  -4   2 1433.36   57.69
  -2  -4   2 1492.45   57.39
  -2  -4   2 1539.75   57.29
  -2  -4   2 1457.75   58.09
  -2  -4   2 1494.65   56.79
  -2  -4   2 1488.05   57.09
  -2  -4   2 1508.85   57.39
  -2  -4   2 1456.45   57.49
  -2  -4   2 1453.35   57.39
  -2  -4   2 1526.05   57.39
   1   4  -2    3.00    0.80
   1   4  -2    1.50    0.70
   1   4  -2    3.10    0.80
   1   4  -2    3.30    0.90
   1   4  -2    3.20    0.90
   1   4  -2    2.30    0.80
   1   4  -2    3.20    1.10
   1   4  -2    2.00    0.70
   1   4  -2    2.40    0.60
   1   4  -2    2.90    0.90
   1   4  -2    2.50    0.90
   1   4  -2    2.90    0.90
   1   4  -2    2.80    1.10
   1   4  -2    3.00    0.50
  -1  -4   2    2.80    0.80
  -1  -4   2    1.20    0.70
  -1  -4   2    2.30    0.80
  -1  -4   2    2.50    0.90
  -1  -4   2    3.30    0.90
  -1  -4   2    2.40    0.70
  -1  -4   2    3.60    1.00
  -1  -4   2    3.70    0.90
  -1  -4   2    2.30    0.70
  -1  -4   2    3.20    1.00
  -1  -4   2    3.70    1.00
  -1  -4   2    2.30    0.80
  -1  -4   2    2.30    0.90
   0   4  -2 1678.83   64.69
   0   4  -2 1736.63   64.69
   0   4  -2 1711.23   64.79
   0   4  -2 1712.63   64.99
   0   4  -2 1662.53   64.89
   0   4  -2 1737.33   65.29
   0   4  -2 1649.44   64.79
   0   4  -2 1732.13   64.79
   0   4  -2 1709.93   64.79
   0  -4   2 1667.93   64.89
   0  -4   2 1607.94   64.89
   0  -4   2 1680.63   64.79
   0  -4   2 1676.13   64.69
   0  -4   2 1672.73   64.79
   0  -4   2 1696.23   64.79
   0  -4   2 1722.63   65.19
   0  -4   2 1690.93   64.69
   0  -4   2 1718.13   64.79
  -1   4  -2  135.79    5.50
  -1   4  -2  129.49    5.90
  -1   4  -2  129.69    6.10
  -1   4  -2  132.19    5.60
  -1   4  -2  137.79    5.80
  -1   4  -2  136.89    5.50
  -1   4  -2  133.49    5.50
  -1   4  -2  129.29    5.50
  -1   4  -2  125.69    6.00
  -1   4  -2  129.29    5.80
  -1   4  -2  130.59    5.30
  -1   4  -2  127.69    5.50
  -1   4  -2  127.29    5.70
   1  -4   2  119.29    5.30
   1  -4   2  122.09    5.60
   1  -4   2  127.79    5.80
   1  -4   2  122.69    5.20
   1  -4   2  125.09    5.30
   1  -4   2  124.79    5.60
   1  -4   2  125.29    5.80
   1  -4   2  125.19    5.90
   1  -4   2  128.09    5.60
   1  -4   2  121.19    5.40
  -2   4  -2    7.00    1.40
  -2   4  -2    6.30    1.20
  -2   4  -2    7.60    1.40
  -2   4  -2    7.70    1.30
  -2   4  -2    4.50    1.20
  -2   4  -2    5.30    0.90
  -2   4  -2    6.70    1.10
  -2   4  -2    6.10    1.10
  -2   4  -2    5.90    1.30
  -2   4  -2    5.80    1.20
  -2   4  -2    5.20    1.10
  -2   4  -2    5.70    1.10
  -2   4  -2    7.20    1.10
   2  -4   2    6.40    1.30
   2  -4   2    8.20    1.50
   2  -4   2    8.00    1.60
   2  -4   2    6.20    1.10
   2  -4   2    5.90    1.40
   2  -4   2    6.10    1.40
   2  -4   2    6.30    1.40
  -3   4  -2   15.30    1.70
  -3   4  -2   14.20    1.70
  -3   4  -2   12.10    1.60
  -3   4  -2   19.10    2.20
  -3   4  -2   15.60    1.90
  -3   4  -2   17.80    2.40
  -3   4  -2   15.60    1.90
  -3   4  -2   14.40    1.80
   3  -4   2   13.90    2.40
   3  -4   2   15.90    2.40
   3  -4   2   14.80    2.30
   3  -4   2   18.00    2.40
   3  -4   2   14.80    2.50
   3  -4   2   19.00    2.80
  -4   4  -2    6.40    1.70
  -4   4  -2    5.10    1.80
  -4   4  -2    5.10    1.00
  -4   4  -2    4.00    1.60
  -4   4  -2    5.30    1.40
  -4   4  -2    5.00    1.10
   4  -4   2    6.50    2.00
   4  -4   2    3.80    1.80
   4  -4   2    6.00    2.10
   4  -4   2    6.00    2.10
  -5   4  -2   10.50    2.10
  -5   4  -2   14.80    2.60
   5  -4   2   19.00    3.60
   5  -4   2   18.00    3.40
   5  -4   2   18.70    3.20
   6   3  -2    0.30    2.30
   6   3  -2    0.50    2.00
   6   3  -2   -0.30    1.90
   6   3  -2   -0.20    1.90
  -6  -3   2    0.00    1.80
  -6  -3   2   -0.80    1.20
  -6  -3   2    1.50    1.20
  -6  -3   2   -0.70    1.60
  -6  -3   2    0.40    1.00
   5   3  -2  100.99    5.70
   5   3  -2  102.59    7.50
   5   3  -2  105.09    6.10
   5   3  -2  100.59    7.20
   5   3  -2  103.79    7.40
   5   3  -2  102.69    6.80
  -5  -3   2  110.39    6.00
  -5  -3   2  118.59    7.40
  -5  -3   2  114.59    5.30
  -5  -3   2  117.59    6.20
  -5  -3   2  107.59    5.90
  -5  -3   2  109.39    7.10
  -5  -3   2   99.49    6.00
   4   3  -2    1.50    0.90
   4   3  -2    3.60    1.70
   4   3  -2    1.90    1.60
   4   3  -2    2.10    1.80
   4   3  -2    0.80    1.50
   4   3  -2    1.80    1.30
   4   3  -2    1.80    0.90
  -4  -3   2   -0.30    1.30
  -4  -3   2    1.20    1.20
  -4  -3   2    0.60    1.00
  -4  -3   2   -0.70    0.90
  -4  -3   2    1.10    0.90
  -4  -3   2    1.30    1.20
  -4  -3   2    1.50    1.00
  -4  -3   2   -0.70    1.10
   3   3  -2   25.80    2.40
   3   3  -2   26.90    2.00
   3   3  -2   27.90    2.80
   3   3  -2   27.80    3.20
   3   3  -2   24.90    2.80
   3   3  -2   28.40    2.20
   3   3  -2   26.20    2.00
   3   3  -2   24.20    1.60
   3   3  -2   29.50    2.90
  -3  -3   2   27.30    2.80
  -3  -3   2   28.00    2.40
  -3  -3   2   26.70    2.80
  -3  -3   2   25.30    2.40
  -3  -3   2   25.40    2.40
  -3  -3   2   30.40    2.00
  -3  -3   2   25.60    2.40
  -3  -3   2   28.00    2.80
  -3  -3   2   26.30    2.20
  -3  -3   2   28.20    2.20
   2   3  -2  388.96   15.80
   2   3  -2  374.06   15.60
   2   3  -2  363.66   16.00
   2   3  -2  377.16   15.50
   2   3  -2  377.16   15.40
   2   3  -2  374.16   15.70
   2   3  -2  391.46   16.10
   2   3  -2  393.56   16.30
   2   3  -2  382.16   16.20
   2   3  -2  382.76   15.80
   2   3  -2  392.26   15.60
   2   3  -2  393.96   16.10
  -2  -3   2  389.16   15.70
  -2  -3   2  389.76   15.60
  -2  -3   2  392.16   16.00
  -2  -3   2  383.46   15.80
  -2  -3   2  383.76   15.70
  -2  -3   2  387.66   16.70
  -2  -3   2  391.36   16.00
  -2  -3   2  388.16   15.90
  -2  -3   2  382.56   16.10
  -2  -3   2  384.76   15.70
  -2  -3   2  391.76   15.30
  -2  -3   2  386.26   16.20
  -2  -3   2  382.36   16.00
  -2  -3   2  385.26   15.90
  -2  -3   2  380.76   15.80
   1   3  -2   21.10    1.70
   1   3  -2   20.90    1.90
   1   3  -2   20.50    1.70
   1   3  -2   18.70    1.60
   1   3  -2   21.30    1.50
   1   3  -2   18.80    1.50
   1   3  -2   17.10    1.50
   1   3  -2   19.60    1.30
   1   3  -2   19.20    1.60
   1   3  -2   20.40    1.50
   1   3  -2   20.20    1.50
   1   3  -2   16.70    1.40
   1   3  -2   18.70    1.60
  -1  -3   2   20.60    1.50
  -1  -3   2   20.80    1.60
  -1  -3   2   20.30    1.60
  -1  -3   2   18.10    1.60
  -1  -3   2   19.00    1.60
  -1  -3   2   18.40    1.60
  -1  -3   2   18.70    1.30
  -1  -3   2   18.70    1.60
  -1  -3   2   19.00    1.50
  -1  -3   2   17.00    1.80
  -1  -3   2   18.70    1.50
  -1  -3   2   19.60    1.70
  -1  -3   2   19.80    1.50
   0   3  -2    7.70    0.80
   0   3  -2    6.90    0.80
   0   3  -2    7.70    0.90
   0   3  -2    7.00    1.00
   0   3  -2    7.70    1.00
   0   3  -2    7.20    0.90
   0   3  -2    8.10    1.00
   0   3  -2    7.60    1.00
   0   3  -2    7.50    0.90
   0   3  -2    7.00    1.00
   0   3  -2    6.70    1.00
   0   3  -2    8.10    1.10
   0  -3   2    5.50    0.90
   0  -3   2    7.00    0.90
   0  -3   2    8.80    1.00
   0  -3   2    7.90    0.90
   0  -3   2    8.50    0.90
   0  -3   2    7.00    0.80
   0  -3   2    8.70    1.00
   0  -3   2    8.70    1.00
   0  -3   2    7.00    0.90
   0  -3   2    6.60    0.80
   0  -3   2    6.30    0.90
  -1   3  -2   81.59    3.80
  -1   3  -2   82.69    3.80
  -1   3  -2   81.99    3.70
  -1   3  -2   79.39    3.50
  -1   3  -2   81.99    4.00
  -1   3  -2   82.69    4.00
  -1   3  -2   80.59    3.50
  -1   3  -2   80.19    3.70
  -1   3  -2   79.19    3.90
  -1   3  -2   86.49    3.50
  -1   3  -2   81.99    3.40
  -1   3  -2   80.09    3.60
  -1   3  -2   80.39    3.70
  -1   3  -2   80.89    4.00
   1  -3   2   83.69    3.70
   1  -3   2   82.19    3.90
   1  -3   2   78.79    3.50
   1  -3   2   78.29    3.90
   1  -3   2   80.19    3.80
   1  -3   2   79.49    3.30
   1  -3   2   77.99    4.00
   1  -3   2   75.09    3.60
   1  -3   2   81.29    3.80
  -2   3  -2    0.40    0.50
  -2   3  -2    1.30    0.70
  -2   3  -2    0.90    0.70
  -2   3  -2    1.10    0.60
  -2   3  -2    1.00    0.60
  -2   3  -2    0.60    0.60
  -2   3  -2    0.60    0.70
  -2   3  -2    1.40    0.80
  -2   3  -2    1.00    0.80
  -2   3  -2    0.40    0.50
  -2   3  -2    0.60    0.60
  -2   3  -2    0.70    0.80
   2  -3   2    1.00    0.70
   2  -3   2    0.00    0.60
   2  -3   2    0.40    0.80
   2  -3   2    0.70    0.90
   2  -3   2    0.30    0.70
   2  -3   2   -0.60    0.70
   2  -3   2    0.30    0.80
  -3   3  -2   71.39    3.90
  -3   3  -2   72.19    3.90
  -3   3  -2   73.49    3.90
  -3   3  -2   76.59    4.30
  -3   3  -2   75.59    3.70
  -3   3  -2   84.19    4.90
  -3   3  -2   80.49    4.30
  -3   3  -2   78.49    4.20
   3  -3   2   81.49    4.90
   3  -3   2   75.99    5.00
   3  -3   2   76.99    4.30
   3  -3   2   80.29    3.90
   3  -3   2   83.39    4.20
   3  -3   2   76.49    4.70
   3  -3   2   79.59    4.80
   3  -3   2   81.79    4.60
   3  -3   2   73.09    5.00
  -4   3  -2    2.50    1.10
  -4   3  -2    2.00    1.30
  -4   3  -2    1.40    1.10
  -4   3  -2    1.40    1.30
  -4   3  -2    3.20    1.50
   4  -3   2    1.40    1.60
   4  -3   2    0.70    1.30
   4  -3   2    3.00    1.10
   4  -3   2    4.60    1.90
   4  -3   2    1.40    1.30
   4  -3   2    1.60    1.60
  -5   3  -2    2.00    1.50
  -5   3  -2    2.00    1.40
  -5   3  -2    2.70    1.50
   5  -3   2    5.20    2.20
   5  -3   2    8.20    2.50
   5  -3   2    4.80    2.00
   5  -3   2    4.80    2.60
   6   2  -2   26.30    4.30
   6   2  -2   27.50    4.50
   6   2  -2   20.90    4.20
  -6  -2   2   16.70    2.60
  -6  -2   2   10.90    3.00
  -6  -2   2   10.30    1.90
  -6  -2   2   24.70    3.90
  -6  -2   2   17.70    2.30
   5   2  -2   61.69    5.10
   5   2  -2   59.49    3.70
   5   2  -2   67.19    5.70
   5   2  -2   76.39    6.10
   5   2  -2   63.49    4.40
   5   2  -2   77.19    5.90
  -5  -2   2   72.29    3.70
  -5  -2   2   75.49    4.40
  -5  -2   2   72.59    5.60
  -5  -2   2   66.19    4.50
  -5  -2   2   66.79    4.80
  -5  -2   2   60.89    4.10
  -5  -2   2   74.79    5.70
  -5  -2   2   70.29    4.30
   4   2  -2    2.50    1.70
   4   2  -2    1.70    0.90
   4   2  -2   -0.30    1.20
   4   2  -2    3.40    1.80
   4   2  -2    0.90    1.00
   4   2  -2    1.90    0.80
   4   2  -2    2.70    1.60
  -4  -2   2    2.10    1.50
  -4  -2   2    2.50    1.10
  -4  -2   2    2.90    1.70
  -4  -2   2    2.20    0.80
  -4  -2   2    1.80    1.20
  -4  -2   2    1.30    1.10
  -4  -2   2    2.10    1.00
  -4  -2   2    2.00    1.00
   3   2  -2   45.00    3.80
   3   2  -2   44.20    3.60
   3   2  -2   45.10    3.60
   3   2  -2   47.00    2.70
   3   2  -2   57.49    3.80
   3   2  -2   47.20    3.10
   3   2  -2   49.99    2.80
  -3  -2   2   49.30    3.10
  -3  -2   2   50.59    3.20
  -3  -2   2   48.60    3.60
  -3  -2   2   49.50    3.10
  -3  -2   2   48.10    3.40
  -3  -2   2   49.99    3.60
  -3  -2   2   49.80    3.00
  -3  -2   2   46.70    3.10
  -3  -2   2   48.50    3.60
  -3  -2   2   47.40    2.90
  -3  -2   2   47.20    2.60
   2   2  -2  187.68    8.50
   2   2  -2  172.08    7.80
   2   2  -2  189.98    8.50
   2   2  -2  179.28    8.30
   2   2  -2  176.18    7.70
   2   2  -2  187.68    8.50
   2   2  -2  183.48    7.70
   2   2  -2  178.48    7.90
   2   2  -2  200.98    7.80
   2   2  -2  179.28    7.50
   2   2  -2  188.88    7.90
   2   2  -2  178.88    8.00
   2   2  -2  194.18    8.40
  -2  -2   2  179.08    8.40
  -2  -2   2  182.18    8.30
  -2  -2   2  183.18    8.30
  -2  -2   2  190.28    7.80
  -2  -2   2  183.48    7.90
  -2  -2   2  175.58    8.20
  -2  -2   2  185.58    8.40
  -2  -2   2  183.78    7.90
  -2  -2   2  189.08    8.30
  -2  -2   2  188.48    8.10
  -2  -2   2  186.48    8.30
  -2  -2   2  180.88    7.50
  -2  -2   2  181.38    7.90
  -2  -2   2  182.38    8.00
   1   2  -2   90.89    4.10
   1   2  -2   91.09    4.10
   1   2  -2   94.89    4.30
   1   2  -2   88.79    4.20
   1   2  -2   91.49    3.90
   1   2  -2   91.59    4.30
   1   2  -2   93.99    4.30
   1   2  -2   93.99    4.30
   1   2  -2   92.19    4.40
   1   2  -2   90.19    4.20
   1   2  -2   92.39    4.40
   1   2  -2   93.99    4.20
  -1  -2   2   93.39    4.30
  -1  -2   2   97.29    4.40
  -1  -2   2   93.99    4.50
  -1  -2   2  100.69    4.30
  -1  -2   2   91.79    4.20
  -1  -2   2   90.99    4.30
  -1  -2   2   91.09    4.40
  -1  -2   2   92.79    4.20
  -1  -2   2   90.29    4.10
  -1  -2   2   90.49    4.70
  -1  -2   2   93.69    4.10
  -1  -2   2   89.09    3.90
  -1  -2   2   94.29    4.30
   0   2  -2 2141.89   85.79
   0   2  -2 2249.27  117.79
   0   2  -2 2117.29   86.89
   0   2  -2 2167.68  122.39
   0  -2   2 2186.28  121.79
   0  -2   2 2183.18   85.79
   0  -2   2 2206.98  119.49
   0  -2   2 2145.09   87.29
  -1   2  -2   12.90    1.20
  -1   2  -2   11.90    0.80
  -1   2  -2   11.90    0.90
  -1   2  -2   11.30    1.10
  -1   2  -2   11.60    1.10
  -1   2  -2   11.80    0.70
  -1   2  -2   11.70    1.00
  -1   2  -2   11.60    1.10
  -1   2  -2   11.40    1.00
  -1   2  -2   11.90    1.10
  -1   2  -2   13.00    1.10
  -1   2  -2   11.90    1.10
  -1   2  -2   12.90    0.80
  -1   2  -2   10.50    0.80
  -1   2  -2   12.40    1.00
   1  -2   2   11.00    0.90
   1  -2   2   12.10    1.20
   1  -2   2   12.80    1.10
   1  -2   2   12.20    1.20
   1  -2   2   12.00    0.90
   1  -2   2   11.10    1.20
   1  -2   2   11.40    1.20
   1  -2   2   11.00    1.20
   1  -2   2   11.20    1.10
   1  -2   2    9.30    0.80
  -2   2  -2   10.20    1.10
  -2   2  -2   10.80    1.30
  -2   2  -2    9.60    1.40
  -2   2  -2    9.90    1.10
  -2   2  -2    8.50    1.40
  -2   2  -2   10.90    1.20
  -2   2  -2    8.40    1.20
  -2   2  -2    7.00    1.20
  -2   2  -2    8.80    1.50
  -2   2  -2    8.00    0.90
  -2   2  -2   10.30    1.20
  -2   2  -2    9.90    1.50
   2  -2   2   10.60    1.70
   2  -2   2    9.40    1.60
   2  -2   2   10.10    1.30
   2  -2   2    8.70    1.20
   2  -2   2    8.60    1.30
   2  -2   2   11.40    1.60
   2  -2   2    9.30    1.00
   2  -2   2    9.60    1.60
   2  -2   2    9.90    1.50
  -3   2  -2    0.00    0.60
  -3   2  -2    0.00    0.80
  -3   2  -2    0.00    0.80
  -3   2  -2   -0.30    0.60
  -3   2  -2    0.70    0.70
  -3   2  -2   -0.40    0.50
  -3   2  -2   -0.20    0.50
  -3   2  -2    0.30    0.90
  -3   2  -2   -0.60    0.90
   3  -2   2   -0.10    0.90
   3  -2   2   -0.50    1.00
   3  -2   2    0.80    0.80
   3  -2   2   -1.10    0.90
   3  -2   2   -0.70    1.20
   3  -2   2    1.00    0.90
   3  -2   2   -0.50    0.90
   3  -2   2    0.40    0.90
   3  -2   2   -1.00    0.70
  -4   2  -2    0.80    1.00
  -4   2  -2    0.20    1.10
  -4   2  -2    0.10    0.90
  -4   2  -2   -0.20    1.40
   4  -2   2   -1.00    1.40
   4  -2   2    2.10    1.50
   4  -2   2    0.80    1.00
   4  -2   2    0.10    1.20
   4  -2   2    0.90    1.40
  -5   2  -2   87.99    6.30
  -5   2  -2   99.19    6.80
   5  -2   2  105.49    6.60
   5  -2   2  103.19    7.40
   5  -2   2  108.09    7.10
   5  -2   2   95.29    5.30
   5  -2   2   99.89    6.50
   6   1  -2   65.99    6.40
  -6  -1   2   40.50    3.70
  -6  -1   2   39.20    4.60
  -6  -1   2   49.30    4.90
   5   1  -2    6.40    2.50
   5   1  -2    7.20    2.30
   5   1  -2    4.10    2.30
   5   1  -2    5.40    1.50
   5   1  -2    8.30    2.50
  -5  -1   2    6.50    1.50
  -5  -1   2    6.30    1.70
  -5  -1   2    7.10    1.50
  -5  -1   2   11.10    2.60
  -5  -1   2    6.80    1.40
  -5  -1   2    7.00    1.70
  -5  -1   2   10.10    2.50
   4   1  -2    2.50    1.60
   4   1  -2    2.30    1.70
   4   1  -2    2.10    0.80
   4   1  -2    2.50    1.50
   4   1  -2    1.70    1.40
   4   1  -2    2.30    0.80
   4   1  -2    3.40    1.20
  -4  -1   2    2.60    1.10
  -4  -1   2    2.20    0.80
  -4  -1   2    1.80    0.90
  -4  -1   2    2.70    1.10
  -4  -1   2    2.80    1.40
  -4  -1   2    1.10    1.30
  -4  -1   2    2.40    1.00
  -4  -1   2    1.70    0.90
  -4  -1   2    0.90    0.70
   3   1  -2  154.88    7.90
   3   1  -2  157.28    7.60
   3   1  -2  151.08    6.60
   3   1  -2  155.38    6.90
   3   1  -2  152.58    6.50
   3   1  -2  146.69    6.70
   3   1  -2  151.38    7.90
   3   1  -2  139.49    7.60
   3   1  -2  147.49    6.40
  -3  -1   2  154.28    6.80
  -3  -1   2  145.19    7.30
  -3  -1   2  149.88    7.60
  -3  -1   2  153.48    6.80
  -3  -1   2  156.58    6.40
  -3  -1   2  162.18    6.80
  -3  -1   2  150.18    6.90
  -3  -1   2  148.49    7.60
  -3  -1   2  155.28    6.80
  -3  -1   2  143.39    7.30
  -3  -1   2  152.88    7.60
  -3  -1   2  148.39    7.00
  -3  -1   2  151.88    7.60
   2   1  -2  800.62   32.70
   2   1  -2  797.72   31.70
   2   1  -2  776.72   32.50
   2   1  -2  806.92   32.00
   2   1  -2  830.82   31.90
   2   1  -2  870.01   32.60
   2   1  -2  799.52   31.90
   2   1  -2  810.02   32.00
  -2  -1   2  845.62   32.50
  -2  -1   2  819.82   32.00
  -2  -1   2  846.72   32.70
  -2  -1   2  866.11   31.60
  -2  -1   2  814.32   32.00
  -2  -1   2  808.62   32.50
  -2  -1   2  808.52   31.90
  -2  -1   2  840.32   32.10
  -2  -1   2  822.82   32.50
  -2  -1   2  835.72   32.70
  -2  -1   2  825.82   32.50
  -2  -1   2  839.92   32.20
  -2  -1   2  821.52   32.40
  -2  -1   2  860.11   31.90
   1   1  -2   20.10    1.10
   1   1  -2   22.50    1.40
   1   1  -2   25.10    1.80
   1   1  -2   22.20    1.60
   1   1  -2   21.80    1.60
   1   1  -2   22.70    1.50
   1   1  -2   23.20    1.60
   1   1  -2   23.10    1.50
   1   1  -2   23.00    1.70
   1   1  -2   21.60    1.90
   1   1  -2   20.00    1.40
   1   1  -2   22.20    1.30
  -1  -1   2   20.60    1.50
  -1  -1   2   21.70    1.50
  -1  -1   2   22.70    1.40
  -1  -1   2   25.70    1.50
  -1  -1   2   21.20    1.40
  -1  -1   2   23.60    1.60
  -1  -1   2   21.70    1.60
  -1  -1   2   21.90    1.20
  -1  -1   2   22.60    1.40
  -1  -1   2   25.20    1.70
  -1  -1   2   25.90    1.60
  -1  -1   2   22.70    1.70
  -1  -1   2   21.50    1.80
   0   1  -2 5624.44  212.68
   0   1  -2 5703.53  242.98
   0   1  -2 5351.66  213.28
   0   1  -2 5501.15  236.08
   0  -1   2 5834.92  239.58
   0  -1   2 5559.94  213.48
   0  -1   2 5349.96  212.38
   0  -1   2 5529.35  240.58
  -1   1  -2 2207.78   80.69
  -1   1  -2 2133.09   80.79
  -1   1  -2 2071.39   80.69
  -1   1  -2 2108.99   80.69
  -1   1  -2 2190.48   80.59
  -1   1  -2 2069.19   80.49
   1  -1   2 2148.58   80.59
   1  -1   2 2034.20   80.79
   1  -1   2 2099.59   80.59
  -2   1  -2   74.39    3.30
  -2   1  -2   70.29    3.10
  -2   1  -2   67.69    3.90
  -2   1  -2   71.09    3.90
  -2   1  -2   74.59    3.90
  -2   1  -2   71.19    3.70
  -2   1  -2   74.79    3.80
  -2   1  -2   71.29    3.10
  -2   1  -2   81.39    3.50
  -2   1  -2   72.89    3.70
  -2   1  -2   72.29    4.10
  -2   1  -2   71.39    3.90
  -2   1  -2   72.19    3.50
   2  -1   2   72.09    3.80
   2  -1   2   78.29    3.40
   2  -1   2   72.29    4.10
   2  -1   2   72.79    4.00
   2  -1   2   77.29    4.30
   2  -1   2   85.69    4.10
   2  -1   2   74.49    3.80
   2  -1   2   68.99    3.80
  -3   1  -2   45.90    3.20
  -3   1  -2   43.40    2.70
  -3   1  -2   44.70    2.60
  -3   1  -2   44.10    3.00
  -3   1  -2   40.10    2.80
  -3   1  -2   43.40    3.40
   3  -1   2   50.99    3.80
   3  -1   2   47.40    3.30
   3  -1   2   42.00    2.70
   3  -1   2   45.80    3.20
   3  -1   2   43.60    3.50
   3  -1   2   47.60    3.30
   3  -1   2   43.80    3.50
  -4   1  -2   16.90    1.80
  -4   1  -2   22.60    3.10
  -4   1  -2   18.40    2.10
   4  -1   2   18.40    2.20
   4  -1   2   21.60    2.70
   4  -1   2   24.70    3.10
   4  -1   2   21.90    3.20
   4  -1   2   19.30    3.20
  -5   1  -2   27.40    3.90
  -5   1  -2   25.80    3.90
   5  -1   2   25.40    3.50
   5  -1   2   23.80    4.10
   5  -1   2   22.00    3.50
   5  -1   2   22.10    2.60
  -6   1  -2   13.00    3.20
  -6   1  -2   13.70    3.00
   6  -1   2   25.50    4.00
   6  -1   2   20.10    2.60
   6  -1   2   19.10    4.10
   6  -1   2   23.20    3.90
   6   0  -2   25.50    4.40
   6   0  -2   25.70    3.40
   6   0  -2   25.00    4.60
  -6   0   2   14.60    3.20
  -6   0   2   15.10    3.10
   5   0  -2    3.90    2.30
   5   0  -2    5.00    2.00
   5   0  -2    3.60    2.30
   5   0  -2    7.60    2.50
  -5   0   2    4.00    2.10
  -5   0   2    2.80    1.30
  -5   0   2    3.50    1.30
  -5   0   2    4.20    1.30
  -5   0   2    4.20    2.10
  -5   0   2    4.80    1.30
   4   0  -2   -0.20    1.30
   4   0  -2    0.70    1.30
   4   0  -2   -1.00    0.80
   4   0  -2    0.90    0.70
   4   0  -2    0.80    1.40
   4   0  -2    2.10    1.50
   4   0  -2   -0.50    0.80
  -4   0   2    0.30    1.20
  -4   0   2   -0.70    0.90
  -4   0   2    0.30    0.80
  -4   0   2   -0.50    0.80
  -4   0   2    0.90    1.30
  -4   0   2   -0.30    0.70
  -4   0   2    0.10    0.80
  -4   0   2   -0.20    0.60
  -4   0   2    0.20    0.70
   3   0  -2   85.29    5.30
   3   0  -2   79.49    3.90
   3   0  -2   84.59    5.20
   3   0  -2   82.59    4.20
   3   0  -2   84.79    3.70
   3   0  -2   86.79    4.00
   3   0  -2   88.59    5.10
   3   0  -2   87.09    4.80
   3   0  -2   77.89    4.80
  -3   0   2   84.39    4.10
  -3   0   2   77.99    4.90
  -3   0   2   83.39    4.80
  -3   0   2   87.79    5.00
  -3   0   2   83.89    4.80
  -3   0   2   83.59    4.00
  -3   0   2   83.49    4.10
  -3   0   2   85.09    4.00
  -3   0   2   91.69    4.10
  -3   0   2   78.39    4.80
  -3   0   2   81.49    4.60
  -3   0   2   81.39    4.20
  -3   0   2   89.99    4.10
  -3   0   2   78.19    3.70
   2   0  -2  137.79    6.30
   2   0  -2  128.89    5.70
   2   0  -2  128.69    6.40
   2   0  -2  137.29    6.60
   2   0  -2  129.59    5.80
   2   0  -2  134.79    5.70
   2   0  -2  129.79    5.50
   2   0  -2  128.69    6.20
   2   0  -2  126.59    5.60
   2   0  -2  136.89    6.50
  -2   0   2  136.99    5.70
  -2   0   2  132.19    6.40
  -2   0   2  126.39    6.20
  -2   0   2  135.49    6.30
  -2   0   2  142.69    6.30
  -2   0   2  135.09    5.60
  -2   0   2  136.59    5.70
  -2   0   2  133.89    5.70
  -2   0   2  134.19    6.40
  -2   0   2  130.59    6.50
  -2   0   2  137.19    6.30
  -2   0   2  132.19    6.20
  -2   0   2  139.79    5.70
  -2   0   2  138.99    5.80
  -2   0   2  138.09    6.40
  -2   0   2  144.19    5.80
  -2   0   2  136.19    6.10
   1   0  -2  376.36   15.30
   1   0  -2  391.16   15.20
   1   0  -2  407.06   15.50
   1   0  -2  415.56   15.20
   1   0  -2  383.36   15.50
   1   0  -2  367.16   15.10
   1   0  -2  393.96   15.20
   1   0  -2  392.36   15.10
   1   0  -2  394.16   15.20
   1   0  -2  381.26   15.40
   1   0  -2  389.86   15.70
   1   0  -2  387.66   15.10
  -1   0   2  428.26   15.30
  -1   0   2  397.46   15.60
  -1   0   2  391.36   15.10
  -1   0   2  373.56   15.20
  -1   0   2  383.86   15.10
  -1   0   2  392.26   15.60
  -1   0   2  384.66   15.20
  -1   0   2  399.06   15.50
  -1   0   2  397.56   15.50
  -1   0   2  390.96   15.40
  -1   0   2  394.26   15.20
  -1   0   2  389.96   15.10
  -1   0   2  363.16   15.40
   0   0  -2    3.50    0.40
   0   0   2    3.60    0.40
  -1   0  -2 2378.36   91.79
  -1   0  -2 2460.95   91.59
  -1   0  -2 2404.06   91.69
  -1   0  -2 2405.76   91.79
  -1   0  -2 2373.46   91.79
  -1   0  -2 2414.86   91.79
   1   0   2 2444.06   91.49
  -2   0  -2    7.70    0.80
  -2   0  -2    8.90    1.40
  -2   0  -2    7.30    1.00
  -2   0  -2    8.90    1.50
  -2   0  -2    7.50    1.00
  -2   0  -2    6.70    0.80
  -2   0  -2    7.30    0.90
  -2   0  -2    8.30    1.50
  -2   0  -2    5.90    1.20
  -2   0  -2    8.60    1.30
  -2   0  -2    8.30    0.70
  -2   0  -2    6.80    1.20
  -2   0  -2   10.20    1.30
   2   0   2    6.50    1.30
   2   0   2    6.70    1.20
   2   0   2    9.20    1.10
   2   0   2    8.00    1.30
   2   0   2    6.60    0.90
   2   0   2    9.20    1.30
   2   0   2    6.30    0.70
   2   0   2    8.40    1.40
   2   0   2    6.60    0.70
   2   0   2    7.20    1.40
  -3   0  -2  257.77   11.10
  -3   0  -2  260.37   12.00
  -3   0  -2  265.47   11.60
  -3   0  -2  273.57   10.60
  -3   0  -2  252.77   11.40
  -3   0  -2  268.97   10.80
  -3   0  -2  263.07   10.80
  -3   0  -2  261.47   11.00
  -3   0  -2  262.87   11.00
  -3   0  -2  254.07   12.00
  -3   0  -2  267.77   10.80
   3   0   2  269.57   11.70
   3   0   2  252.57   11.70
   3   0   2  264.97   11.10
   3   0   2  270.47   12.00
   3   0   2  261.17   11.80
   3   0   2  276.07   12.40
   3   0   2  260.27   11.80
   3   0   2  250.17   10.60
  -4   0  -2   51.29    3.10
  -4   0  -2   52.89    3.00
  -4   0  -2   44.10    3.30
  -4   0  -2   54.09    2.90
  -4   0  -2   46.60    3.10
  -4   0  -2   49.80    2.80
  -4   0  -2   45.10    3.30
  -4   0  -2   61.09    4.50
  -4   0  -2   45.90    3.10
  -4   0  -2   47.20    2.90
   4   0   2   50.99    4.00
   4   0   2   54.69    4.60
   4   0   2   51.29    4.20
   4   0   2   53.59    4.00
   4   0   2   52.39    4.10
   4   0   2   45.80    3.30
  -5   0  -2    1.60    1.70
  -5   0  -2    1.20    1.20
  -5   0  -2   -0.60    1.30
   5   0   2   -0.20    1.70
   5   0   2    1.00    1.70
   5   0   2    0.70    1.50
   5   0   2    2.10    1.80
  -6   0  -2   12.80    3.30
  -6   0  -2   12.20    3.00
  -6   0  -2   19.10    2.40
   6   0   2   28.80    4.20
   6   0   2   15.90    3.70
   6   0   2   24.10    4.00
   6   0   2   17.90    2.60
   6  -1  -2    1.40    2.40
   6  -1  -2   -1.20    1.80
   5  -1  -2   93.29    7.00
   5  -1  -2   95.29    6.80
   5  -1  -2   93.09    5.80
  -5   1   2   93.19    6.20
  -5   1   2   77.89    6.00
   4  -1  -2    3.70    1.80
   4  -1  -2    3.70    1.90
   4  -1  -2    5.80    1.80
   4  -1  -2    7.60    2.00
   4  -1  -2    3.70    1.30
   4  -1  -2    4.00    1.00
  -4   1   2    3.10    1.00
  -4   1   2    5.70    1.80
  -4   1   2    1.40    1.30
  -4   1   2    2.30    0.90
   3  -1  -2    3.60    0.80
   3  -1  -2    2.90    1.30
   3  -1  -2    2.20    0.90
   3  -1  -2    3.80    1.40
   3  -1  -2    3.40    0.90
   3  -1  -2    2.50    1.40
   3  -1  -2    3.90    1.50
  -3   1   2    1.60    0.70
  -3   1   2    4.10    0.80
  -3   1   2    2.10    1.20
  -3   1   2    1.00    2.00
  -3   1   2    4.10    1.40
  -3   1   2    2.90    1.10
  -3   1   2    2.70    1.10
  -3   1   2    4.00    0.80
  -3   1   2    4.10    1.30
  -3   1   2    1.60    1.10
  -3   1   2    2.80    1.20
  -3   1   2    3.50    0.80
  -3   1   2    3.60    1.00
   2  -1  -2    5.20    1.10
   2  -1  -2    3.50    0.80
   2  -1  -2    3.80    1.10
   2  -1  -2    2.80    0.60
   2  -1  -2    3.10    0.80
   2  -1  -2    4.40    1.00
   2  -1  -2    5.30    1.30
   2  -1  -2    1.90    0.90
   2  -1  -2    3.70    0.60
  -2   1   2    4.50    0.70
  -2   1   2    5.20    0.60
  -2   1   2    3.50    0.90
  -2   1   2    3.80    0.90
  -2   1   2    3.10    0.90
  -2   1   2    5.00    1.10
  -2   1   2    2.60    1.00
  -2   1   2    3.50    0.70
  -2   1   2    4.00    1.00
  -2   1   2    4.60    1.20
  -2   1   2    4.00    0.70
  -2   1   2    2.40    0.80
  -2   1   2    4.40    0.70
  -2   1   2    5.20    1.20
  -2   1   2    3.70    0.60
  -2   1   2    3.50    0.80
   1  -1  -2   67.29    3.10
   1  -1  -2   74.49    3.30
   1  -1  -2   78.89    3.60
   1  -1  -2   74.59    3.20
   1  -1  -2   76.19    3.40
   1  -1  -2   72.29    3.40
   1  -1  -2   73.09    3.70
   1  -1  -2   73.19    3.50
   1  -1  -2   74.69    3.70
   1  -1  -2   72.89    3.40
   1  -1  -2   77.99    3.10
  -1   1   2   72.39    3.50
  -1   1   2   77.49    3.40
  -1   1   2   75.89    3.60
  -1   1   2   75.89    3.30
  -1   1   2   73.89    3.30
  -1   1   2   76.99    3.50
  -1   1   2   74.39    3.30
  -1   1   2   76.09    3.40
  -1   1   2   74.99    3.70
  -1   1   2   76.29    3.20
  -1   1   2   74.49    3.70
  -1   1   2   76.49    3.10
  -1   1   2   72.99    3.60
  -1   1   2   76.29    3.10
   0  -1  -2 1210.38   46.20
   0  -1  -2 1220.38   46.20
  -1  -1  -2  354.46   14.10
  -1  -1  -2  386.26   14.10
  -1  -1  -2  355.66   14.20
  -1  -1  -2  345.27   14.10
  -1  -1  -2  354.96   14.30
  -1  -1  -2  362.96   14.10
  -1  -1  -2  365.66   14.00
  -1  -1  -2  365.16   14.10
  -1  -1  -2  362.66   14.20
  -1  -1  -2  368.16   13.90
  -1  -1  -2  362.06   14.00
  -1  -1  -2  354.16   13.70
  -1  -1  -2  363.26   14.10
   1   1   2  354.96   14.20
   1   1   2  351.26   14.40
   1   1   2  353.46   13.70
   1   1   2  340.27   14.00
   1   1   2  363.06   13.90
   1   1   2  362.76   13.90
   1   1   2  352.46   14.00
   1   1   2  361.76   13.90
   1   1   2  375.06   14.00
   1   1   2  332.97   14.20
   1   1   2  346.07   14.30
   1   1   2  352.76   14.20
   1   1   2  355.46   14.10
  -2  -1  -2    1.80    0.60
  -2  -1  -2    2.10    0.60
  -2  -1  -2    1.80    0.80
  -2  -1  -2    3.40    1.10
  -2  -1  -2    1.10    0.60
  -2  -1  -2    0.90    0.40
  -2  -1  -2    1.90    1.00
  -2  -1  -2    1.90    0.60
  -2  -1  -2    1.90    0.90
  -2  -1  -2    2.50    1.00
  -2  -1  -2    1.70    0.60
  -2  -1  -2    1.90    0.60
  -2  -1  -2    1.60    0.80
  -2  -1  -2    1.40    0.70
  -2  -1  -2    0.80    0.80
  -2  -1  -2    1.30    0.50
   2   1   2    1.90    0.70
   2   1   2    1.20    0.70
   2   1   2    2.60    0.80
   2   1   2    1.20    1.00
   2   1   2    1.50    0.50
   2   1   2    1.70    0.60
   2   1   2    1.00    0.80
   2   1   2    1.40    0.90
   2   1   2    1.40    0.80
   2   1   2    1.60    0.50
   2   1   2    0.80    0.80
  -3  -1  -2  449.16   18.70
  -3  -1  -2  454.75   17.70
  -3  -1  -2  430.16   17.70
  -3  -1  -2  422.76   18.20
  -3  -1  -2  416.06   17.60
  -3  -1  -2  453.85   17.40
  -3  -1  -2  437.86   18.30
  -3  -1  -2  432.06   17.60
  -3  -1  -2  428.96   18.80
  -3  -1  -2  440.06   17.60
  -3  -1  -2  432.66   17.60
  -3  -1  -2  446.36   17.60
   3   1   2  455.05   18.60
   3   1   2  437.66   18.50
   3   1   2  420.46   18.50
   3   1   2  453.85   19.10
   3   1   2  445.56   17.50
   3   1   2  451.95   17.80
   3   1   2  394.96   17.40
   3   1   2  434.06   17.20
   3   1   2  445.86   18.20
  -4  -1  -2  155.98    7.70
  -4  -1  -2  150.98    7.70
  -4  -1  -2  164.88    7.60
  -4  -1  -2  170.18    7.40
  -4  -1  -2  160.98    7.60
  -4  -1  -2  166.38    7.50
  -4  -1  -2  171.18    9.10
  -4  -1  -2  170.48    7.70
  -4  -1  -2  161.18    7.60
   4   1   2  169.58    8.80
   4   1   2  161.78    7.90
   4   1   2  178.88    8.80
   4   1   2  176.58    8.60
   4   1   2  165.88    8.80
   4   1   2  173.18    9.40
  -5  -1  -2    8.10    1.60
  -5  -1  -2    8.50    1.50
  -5  -1  -2   12.50    3.00
  -5  -1  -2    8.60    1.60
  -5  -1  -2    9.60    2.60
  -5  -1  -2   11.10    2.00
  -5  -1  -2   10.00    1.80
   5   1   2   10.50    2.20
   5   1   2    8.80    2.60
   5   1   2   10.50    2.90
   5   1   2   10.20    2.40
  -6  -1  -2    3.20    1.50
  -6  -1  -2    5.00    1.60
  -6  -1  -2    5.30    2.40
  -6  -1  -2    4.00    2.10
   6   1   2    4.80    2.00
   6   1   2    6.10    2.70
   6   1   2    7.80    3.10
   6   1   2    7.10    2.70
   5  -2  -2   93.79    6.90
   5  -2  -2   87.69    6.50
   5  -2  -2   83.79    5.40
  -5   2   2   80.19    5.70
  -5   2   2   80.69    5.80
  -5   2   2   74.59    5.50
   4  -2  -2    1.40    1.60
   4  -2  -2    1.90    0.90
   4  -2  -2    1.30    1.70
   4  -2  -2   -1.80    1.20
   4  -2  -2    1.80    1.40
  -4   2   2    1.00    1.30
  -4   2   2    0.00    1.30
  -4   2   2    0.50    1.00
   3  -2  -2    6.60    1.10
   3  -2  -2    6.90    1.80
   3  -2  -2    6.20    1.30
   3  -2  -2    7.90    1.60
   3  -2  -2    7.50    1.80
   3  -2  -2    4.80    1.40
  -3   2   2    5.20    1.30
  -3   2   2    4.30    1.40
  -3   2   2    5.10    1.10
  -3   2   2    5.60    0.70
  -3   2   2    7.90    1.70
  -3   2   2    5.50    1.10
  -3   2   2    3.80    1.40
  -3   2   2    4.40    1.30
  -3   2   2    5.30    1.40
  -3   2   2    6.90    1.30
   2  -2  -2    8.80    1.30
   2  -2  -2    9.90    1.40
   2  -2  -2    7.30    1.50
   2  -2  -2    9.50    1.20
   2  -2  -2    8.90    1.70
   2  -2  -2    6.90    0.90
   2  -2  -2    7.50    1.20
  -2   2   2    9.00    1.40
  -2   2   2    7.00    1.20
  -2   2   2    8.80    1.30
  -2   2   2    9.40    1.70
  -2   2   2    8.00    1.40
  -2   2   2    8.10    0.70
  -2   2   2    9.00    1.60
  -2   2   2    8.90    1.50
  -2   2   2    8.30    1.10
  -2   2   2    7.60    1.30
  -2   2   2    9.20    1.20
  -2   2   2    9.10    1.40
  -2   2   2    7.90    1.10
  -2   2   2    8.00    0.90
  -2   2   2    7.80    1.20
   1  -2  -2  457.65   18.10
   1  -2  -2  465.15   17.90
   1  -2  -2  449.06   18.30
   1  -2  -2  493.75   18.70
   1  -2  -2  428.96   17.80
   1  -2  -2  468.15   18.20
   1  -2  -2  474.35   18.50
   1  -2  -2  453.25   17.90
   1  -2  -2  450.25   18.30
   1  -2  -2  445.56   17.90
   1  -2  -2  433.76   18.20
   1  -2  -2  462.55   18.20
  -1   2   2  479.75   18.10
  -1   2   2  467.15   17.90
  -1   2   2  474.35   18.60
  -1   2   2  462.95   18.10
  -1   2   2  477.95   18.20
  -1   2   2  492.05   17.90
  -1   2   2  488.45   18.70
  -1   2   2  494.25   18.50
  -1   2   2  476.75   18.40
  -1   2   2  460.75   18.20
  -1   2   2  472.45   18.10
  -1   2   2  450.05   18.20
  -1   2   2  474.35   17.90
  -1   2   2  468.25   18.40
  -1   2   2  461.15   17.90
   0  -2  -2  873.11   33.80
   0  -2  -2  909.41   33.90
   0  -2  -2  855.11   33.90
   0  -2  -2  891.31   34.00
   0  -2  -2  843.12   33.80
   0  -2  -2  870.21   33.80
   0  -2  -2  925.91   33.90
   0  -2  -2  907.61   34.00
   0  -2  -2  884.81   34.00
   0   2   2  880.91   34.00
   0   2   2  886.01   34.00
   0   2   2  891.71   34.00
   0   2   2  838.02   33.90
   0   2   2  893.31   33.90
   0   2   2  886.81   34.10
   0   2   2  891.21   33.90
   0   2   2  921.31   34.00
   0   2   2  864.91   33.80
   0   2   2  865.11   34.00
   0   2   2  891.71   33.90
   0   2   2  897.81   33.80
   0   2   2  906.71   34.00
   0   2   2  901.91   33.90
  -1  -2  -2   10.70    1.30
  -1  -2  -2   10.90    1.40
  -1  -2  -2   10.20    1.10
  -1  -2  -2   11.20    1.20
  -1  -2  -2    9.70    1.00
  -1  -2  -2    9.60    1.00
  -1  -2  -2   11.90    1.10
  -1  -2  -2   10.80    1.10
  -1  -2  -2    9.50    1.00
  -1  -2  -2   11.80    0.80
  -1  -2  -2   10.60    1.10
  -1  -2  -2    9.80    1.10
  -1  -2  -2   11.80    1.20
  -1  -2  -2    9.70    1.00
  -1  -2  -2    9.60    1.00
   1   2   2    9.70    1.00
   1   2   2   10.40    1.00
   1   2   2   11.10    1.10
   1   2   2   10.70    1.20
   1   2   2   10.70    1.20
   1   2   2   10.80    1.20
   1   2   2   10.50    1.10
   1   2   2   11.40    1.40
   1   2   2    9.10    0.80
   1   2   2   11.00    1.00
   1   2   2   10.80    1.00
   1   2   2   13.10    1.10
   1   2   2   12.50    1.10
   1   2   2   13.20    1.40
  -2  -2  -2   49.40    3.00
  -2  -2  -2   50.99    2.50
  -2  -2  -2   51.09    2.80
  -2  -2  -2   48.50    3.00
  -2  -2  -2   47.10    2.80
  -2  -2  -2   51.79    3.20
  -2  -2  -2   48.40    3.10
  -2  -2  -2   54.89    2.70
  -2  -2  -2   50.59    2.90
  -2  -2  -2   48.70    3.30
  -2  -2  -2   50.79    2.80
  -2  -2  -2   47.50    3.10
  -2  -2  -2   53.19    2.80
  -2  -2  -2   50.59    2.40
   2   2   2   47.60    2.60
   2   2   2   47.00    2.70
   2   2   2   49.60    3.20
   2   2   2   51.09    3.10
   2   2   2   54.29    2.90
   2   2   2   47.90    2.80
   2   2   2   46.50    2.60
   2   2   2   52.99    3.30
   2   2   2   56.79    2.80
   2   2   2   50.59    2.40
  -3  -2  -2   56.79    3.10
  -3  -2  -2   54.79    4.10
  -3  -2  -2   49.30    4.30
  -3  -2  -2   53.19    3.10
  -3  -2  -2   48.40    3.20
  -3  -2  -2   53.19    2.90
  -3  -2  -2   52.19    3.80
  -3  -2  -2   57.19    3.20
  -3  -2  -2   53.09    3.20
  -3  -2  -2   46.50    3.10
  -3  -2  -2   48.10    3.70
  -3  -2  -2   52.99    3.30
   3   2   2   57.39    3.70
   3   2   2   51.09    3.30
   3   2   2   53.19    3.00
   3   2   2   55.39    3.60
   3   2   2   57.59    4.00
   3   2   2   53.39    3.80
   3   2   2   49.40    3.00
   3   2   2   52.19    3.20
   3   2   2   56.89    4.10
  -4  -2  -2  152.88    7.50
  -4  -2  -2  160.68    7.60
  -4  -2  -2  151.58    7.10
  -4  -2  -2  149.79    7.50
  -4  -2  -2  163.28    8.90
  -4  -2  -2  167.88    7.60
  -4  -2  -2  162.08    7.30
  -4  -2  -2  161.88    7.60
   4   2   2  171.18    9.30
   4   2   2  164.88    8.70
   4   2   2  148.99    7.30
   4   2   2  157.68    8.20
   4   2   2  165.38    7.10
   4   2   2  164.38    8.80
   4   2   2  161.48    7.90
  -5  -2  -2    2.30    1.10
  -5  -2  -2    4.10    1.30
  -5  -2  -2    5.00    1.50
  -5  -2  -2    2.90    2.00
  -5  -2  -2    3.20    1.50
  -5  -2  -2    7.60    1.70
  -5  -2  -2    4.80    1.30
  -5  -2  -2    3.00    1.50
   5   2   2    6.10    2.20
   5   2   2    5.80    2.50
   5   2   2    4.90    1.80
   5   2   2    5.20    2.20
  -6  -2  -2    3.10    1.10
  -6  -2  -2    2.50    1.10
  -6  -2  -2    1.00    1.20
  -6  -2  -2    2.20    2.00
  -6  -2  -2    7.20    2.70
  -6  -2  -2    2.20    1.30
   6   2   2    3.70    2.40
   6   2   2    3.60    2.50
   6   2   2    3.40    2.00
   6   2   2    8.80    3.20
   5  -3  -2  164.78    8.50
   5  -3  -2  166.38   10.10
   5  -3  -2  175.28    8.80
   5  -3  -2  185.58   10.10
  -5   3   2  166.98    8.50
  -5   3   2  160.98    9.00
  -5   3   2  141.99    8.60
   4  -3  -2  155.28    7.60
   4  -3  -2  156.38    7.80
   4  -3  -2  145.99    8.50
   4  -3  -2  144.89    6.90
   4  -3  -2  158.18    8.80
  -4   3   2  154.28    8.00
  -4   3   2  135.69    6.90
  -4   3   2  167.48    8.20
  -4   3   2  142.69    7.40
  -4   3   2  159.08    7.90
   3  -3  -2   55.59    3.50
   3  -3  -2   48.50    3.50
   3  -3  -2   54.19    2.80
   3  -3  -2   49.70    2.90
   3  -3  -2   55.39    4.00
   3  -3  -2   48.80    3.40
   3  -3  -2   47.90    4.00
  -3   3   2   47.90    2.70
  -3   3   2   50.59    3.00
  -3   3   2   49.80    3.40
  -3   3   2   49.10    2.50
  -3   3   2   50.69    3.60
  -3   3   2   53.39    3.70
  -3   3   2   52.79    3.50
  -3   3   2   54.39    3.10
  -3   3   2   51.79    3.40
  -3   3   2   47.10    3.50
   2  -3  -2  571.34   22.70
   2  -3  -2  576.04   22.50
   2  -3  -2  577.54   22.70
   2  -3  -2  581.84   22.10
   2  -3  -2  560.14   22.90
   2  -3  -2  550.54   22.80
   2  -3  -2  578.24   23.30
   2  -3  -2  524.05   22.50
   2  -3  -2  565.84   23.20
  -2   3   2  580.34   22.90
  -2   3   2  553.64   22.50
  -2   3   2  580.14   22.80
  -2   3   2  567.04   22.50
  -2   3   2  597.34   22.60
  -2   3   2  575.94   22.80
  -2   3   2  582.74   22.00
  -2   3   2  567.54   23.30
  -2   3   2  570.64   22.80
  -2   3   2  565.74   22.60
  -2   3   2  574.14   23.40
  -2   3   2  575.74   22.50
  -2   3   2  582.54   22.60
  -2   3   2  555.54   23.00
   1  -3  -2   60.89    3.00
   1  -3  -2   59.79    2.60
   1  -3  -2   64.79    2.80
   1  -3  -2   58.89    2.70
   1  -3  -2   60.79    3.00
   1  -3  -2   64.29    3.50
   1  -3  -2   60.39    3.10
   1  -3  -2   63.49    3.20
   1  -3  -2   64.09    3.10
   1  -3  -2   60.89    3.20
   1  -3  -2   61.19    3.20
   1  -3  -2   59.49    2.80
   1  -3  -2   59.49    3.20
  -1   3   2   62.89    2.70
  -1   3   2   63.69    2.90
  -1   3   2   64.69    2.80
  -1   3   2   62.59    3.20
  -1   3   2   66.49    3.00
  -1   3   2   60.69    2.90
  -1   3   2   60.09    3.10
  -1   3   2   65.29    3.20
  -1   3   2   60.59    3.20
  -1   3   2   65.79    3.30
  -1   3   2   65.49    2.80
  -1   3   2   62.09    3.20
  -1   3   2   63.49    3.20
  -1   3   2   70.09    2.80
  -1   3   2   62.89    3.40
  -1   3   2   63.59    3.50
   0  -3  -2  358.36   14.00
   0  -3  -2  357.66   13.90
   0  -3  -2  361.26   14.00
   0  -3  -2  344.67   14.10
   0  -3  -2  396.96   14.10
   0  -3  -2  346.47   13.70
   0  -3  -2  338.57   13.80
   0  -3  -2  348.87   13.90
   0  -3  -2  348.97   14.00
   0  -3  -2  351.76   14.10
   0  -3  -2  356.46   14.10
   0  -3  -2  355.06   13.90
   0   3   2  359.76   14.00
   0   3   2  345.47   14.10
   0   3   2  343.97   13.90
   0   3   2  355.76   14.00
   0   3   2  372.26   14.10
   0   3   2  363.36   13.90
   0   3   2  342.57   13.80
   0   3   2  354.86   13.90
   0   3   2  350.66   14.00
   0   3   2  350.96   14.00
   0   3   2  348.67   14.30
   0   3   2  363.76   13.90
   0   3   2  363.96   14.00
   0   3   2  351.66   14.10
   0   3   2  341.07   14.10
  -1  -3  -2   19.20    1.50
  -1  -3  -2   16.80    1.60
  -1  -3  -2   17.00    1.50
  -1  -3  -2   15.20    1.40
  -1  -3  -2   17.80    1.50
  -1  -3  -2   16.80    1.30
  -1  -3  -2   15.50    1.30
  -1  -3  -2   16.70    1.40
  -1  -3  -2   16.90    1.40
  -1  -3  -2   17.70    1.50
  -1  -3  -2   18.70    1.50
  -1  -3  -2   17.00    1.40
  -1  -3  -2   16.90    1.40
  -1  -3  -2   18.00    1.40
   1   3   2   16.60    1.30
   1   3   2   15.40    1.10
   1   3   2   16.20    1.60
   1   3   2   16.70    1.40
   1   3   2   18.00    1.80
   1   3   2   14.60    1.40
   1   3   2   16.70    1.30
   1   3   2   17.80    1.40
   1   3   2   16.20    1.40
   1   3   2   18.20    1.50
   1   3   2   15.20    1.50
   1   3   2   17.70    1.40
  -2  -3  -2  626.14   23.90
  -2  -3  -2  601.74   23.80
  -2  -3  -2  605.34   23.50
  -2  -3  -2  616.24   23.90
  -2  -3  -2  613.14   24.00
  -2  -3  -2  652.83   23.70
  -2  -3  -2  607.74   23.90
  -2  -3  -2  588.64   23.80
  -2  -3  -2  581.64   23.60
  -2  -3  -2  590.44   24.00
  -2  -3  -2  600.64   24.20
  -2  -3  -2  607.04   24.50
  -2  -3  -2  601.84   24.20
  -2  -3  -2  575.24   23.90
   2   3   2  594.74   24.80
   2   3   2  608.24   23.90
   2   3   2  593.14   23.90
   2   3   2  595.74   23.80
   2   3   2  609.84   23.70
   2   3   2  601.54   23.90
   2   3   2  642.54   23.90
   2   3   2  603.84   24.40
   2   3   2  567.74   24.20
   2   3   2  598.24   23.20
   2   3   2  596.04   23.70
   2   3   2  580.64   23.70
   2   3   2  587.24   23.40
   2   3   2  577.04   23.60
  -3  -3  -2    3.90    0.70
  -3  -3  -2    3.90    1.10
  -3  -3  -2    6.00    1.20
  -3  -3  -2    5.70    1.30
  -3  -3  -2    3.30    1.20
  -3  -3  -2    3.70    1.20
  -3  -3  -2    4.70    1.50
  -3  -3  -2    4.20    1.10
  -3  -3  -2    5.50    1.30
   3   3   2    3.60    0.90
   3   3   2    6.50    1.70
   3   3   2    5.20    1.60
   3   3   2    6.00    1.70
   3   3   2    6.10    1.20
   3   3   2    5.10    1.30
   3   3   2    4.40    1.50
   3   3   2    4.50    1.40
   3   3   2    1.70    1.30
  -4  -3  -2  113.59    6.10
  -4  -3  -2  122.29    5.80
  -4  -3  -2  119.89    6.10
  -4  -3  -2  108.39    5.70
  -4  -3  -2  107.69    6.00
  -4  -3  -2  118.39    6.10
  -4  -3  -2  124.29    7.20
   4   3   2  115.79    7.00
   4   3   2  111.29    6.30
   4   3   2  109.79    7.30
   4   3   2  111.79    6.90
   4   3   2  113.99    5.50
   4   3   2  106.89    6.40
   4   3   2  120.39    6.00
  -5  -3  -2    1.30    1.30
  -5  -3  -2    0.30    1.40
  -5  -3  -2    0.30    1.10
  -5  -3  -2    0.30    1.10
  -5  -3  -2    0.30    1.10
  -5  -3  -2   -1.20    1.40
  -5  -3  -2   -0.80    1.20
   5   3   2    2.30    1.60
   5   3   2   -0.20    1.10
   5   3   2    1.80    1.80
   5   3   2    0.50    1.80
   5   3   2   -0.30    1.50
   5   3   2    1.70    1.10
  -6  -3  -2   36.10    5.20
  -6  -3  -2   41.80    3.60
  -6  -3  -2   51.59    5.50
   6   3   2   45.20    5.90
   6   3   2   43.80    4.20
   6   3   2   49.80    5.00
   6   3   2   50.29    5.90
   5  -4  -2    7.70    2.60
   5  -4  -2    5.40    1.90
   5  -4  -2    5.60    1.90
   5  -4  -2    7.10    2.70
  -5   4   2    3.60    1.70
  -5   4   2    2.60    1.30
  -5   4   2    1.40    1.30
  -5   4   2    2.10    1.40
   4  -4  -2   15.10    3.00
   4  -4  -2   17.40    3.10
   4  -4  -2   21.80    2.70
   4  -4  -2   15.20    2.00
   4  -4  -2   13.80    2.40
  -4   4   2   15.30    2.30
  -4   4   2   18.50    2.60
  -4   4   2   13.80    1.50
  -4   4   2   18.30    2.90
  -4   4   2   19.00    2.60
  -4   4   2   14.10    2.00
   3  -4  -2 1039.90   40.60
   3  -4  -2 1029.90   39.60
   3  -4  -2 1017.00   39.30
   3  -4  -2 1041.60   40.60
   3  -4  -2 1030.10   40.00
   3  -4  -2  994.10   39.30
   3  -4  -2 1019.00   40.10
  -3   4   2  994.70   39.90
  -3   4   2 1042.10   39.70
  -3   4   2 1082.09   39.70
  -3   4   2 1031.90   39.80
  -3   4   2  954.80   39.10
  -3   4   2  944.91   38.70
  -3   4   2  935.31   39.50
  -3   4   2 1003.70   39.60
  -3   4   2  948.91   39.20
   2  -4  -2   -0.50    0.70
   2  -4  -2    0.10    0.40
   2  -4  -2    0.10    0.90
   2  -4  -2    0.00    0.60
   2  -4  -2   -0.70    0.60
   2  -4  -2    1.10    0.90
   2  -4  -2    0.90    0.80
   2  -4  -2   -0.20    0.70
   2  -4  -2   -0.60    0.80
  -2   4   2    0.30    0.90
  -2   4   2    0.60    0.60
  -2   4   2    0.70    0.90
  -2   4   2    0.30    0.70
  -2   4   2   -0.40    0.70
  -2   4   2    0.30    0.70
  -2   4   2   -0.10    0.70
  -2   4   2    0.70    0.70
  -2   4   2    0.10    0.80
  -2   4   2    0.50    0.40
  -2   4   2    0.10    0.90
  -2   4   2    0.80    0.90
  -2   4   2    0.60    0.60
  -2   4   2    0.70    0.60
  -2   4   2    0.30    0.60
   1  -4  -2   -0.30    0.40
   1  -4  -2   -0.10    0.10
   1  -4  -2    0.90    0.70
   1  -4  -2    0.20    0.50
   1  -4  -2    0.10    0.50
   1  -4  -2   -0.20    0.50
   1  -4  -2    0.50    0.40
   1  -4  -2    0.40    0.40
   1  -4  -2    0.70    0.40
   1  -4  -2    1.10    0.40
   1  -4  -2   -0.70    0.60
   1  -4  -2   -0.20    0.60
   1  -4  -2    0.50    0.30
  -1   4   2    0.00    0.40
  -1   4   2   -0.20    0.50
  -1   4   2    1.30    0.80
  -1   4   2    0.40    0.60
  -1   4   2    0.30    0.50
  -1   4   2   -0.20    0.60
  -1   4   2    0.20    0.40
  -1   4   2    0.30    0.60
  -1   4   2    0.00    0.60
  -1   4   2   -0.20    0.40
  -1   4   2   -0.10    0.40
  -1   4   2   -0.50    0.40
  -1   4   2   -0.10    0.60
  -1   4   2    0.00    0.50
  -1   4   2   -0.10    0.70
   0  -4  -2  255.57   10.60
   0  -4  -2  241.28   10.20
   0  -4  -2  255.87   10.00
   0  -4  -2  250.27   10.20
   0  -4  -2  247.58   10.00
   0  -4  -2  248.48   10.00
   0  -4  -2  241.88   10.20
   0  -4  -2  255.97   10.30
   0  -4  -2  256.07   10.20
   0  -4  -2  246.58   10.10
   0  -4  -2  262.87   10.10
   0  -4  -2  237.88   10.20
   0  -4  -2  243.18   10.20
   0  -4  -2  245.88    9.80
   0   4   2  253.27    9.90
   0   4   2  249.08   10.20
   0   4   2  250.77   10.00
   0   4   2  247.88   10.10
   0   4   2  245.88   10.20
   0   4   2  245.18   10.10
   0   4   2  247.08   10.50
   0   4   2  254.47   10.30
   0   4   2  238.38   10.30
   0   4   2  249.38   10.10
   0   4   2  253.17   10.40
   0   4   2  249.38   10.30
   0   4   2  251.47   10.10
   0   4   2  250.57   10.30
  -1  -4  -2 1075.19   41.10
  -1  -4  -2 1056.29   41.50
  -1  -4  -2 1037.50   41.10
  -1  -4  -2 1068.79   41.10
  -1  -4  -2 1064.49   41.30
  -1  -4  -2 1068.29   41.20
  -1  -4  -2 1073.59   41.20
  -1  -4  -2 1054.99   41.40
  -1  -4  -2 1062.79   41.20
  -1  -4  -2 1088.59   41.30
  -1  -4  -2 1063.29   41.00
  -1  -4  -2 1106.49   41.40
  -1  -4  -2 1067.59   41.10
  -1  -4  -2 1056.89   41.40
  -1  -4  -2 1074.69   41.30
   1   4   2 1052.59   41.40
   1   4   2 1043.40   41.30
   1   4   2 1073.79   41.50
   1   4   2 1068.29   41.40
   1   4   2 1082.69   41.40
   1   4   2 1050.69   41.20
   1   4   2 1085.09   41.20
   1   4   2 1021.10   41.10
   1   4   2 1068.09   41.30
   1   4   2 1057.19   41.80
   1   4   2 1077.19   41.30
   1   4   2 1070.09   41.20
   1   4   2 1038.70   41.00
  -2  -4  -2   -0.40    0.60
  -2  -4  -2    0.40    0.70
  -2  -4  -2    0.80    0.60
  -2  -4  -2    0.50    0.70
  -2  -4  -2   -0.40    0.60
  -2  -4  -2   -0.80    0.70
  -2  -4  -2    0.90    0.90
  -2  -4  -2    0.20    0.70
  -2  -4  -2   -0.10    0.60
  -2  -4  -2    0.30    0.90
  -2  -4  -2    0.80    0.60
  -2  -4  -2    0.20    0.70
  -2  -4  -2   -0.10    0.60
  -2  -4  -2   -0.30    0.50
  -2  -4  -2    0.10    0.80
   2   4   2   -0.10    0.70
   2   4   2    0.00    0.70
   2   4   2    0.40    0.60
   2   4   2    0.10    0.80
   2   4   2   -0.50    0.70
   2   4   2    1.90    0.80
   2   4   2    0.20    0.80
   2   4   2   -0.40    0.60
   2   4   2    0.80    0.60
   2   4   2   -0.10    1.00
   2   4   2   -0.20    0.60
   2   4   2    0.20    0.50
   2   4   2    0.00    0.80
  -3  -4  -2    2.20    1.10
  -3  -4  -2    0.90    0.90
  -3  -4  -2    2.00    0.70
  -3  -4  -2    1.40    1.10
  -3  -4  -2    0.80    0.90
  -3  -4  -2    1.70    1.00
  -3  -4  -2    1.10    1.10
  -3  -4  -2    3.30    1.00
  -3  -4  -2    3.70    1.40
  -3  -4  -2    2.30    1.10
   3   4   2    1.30    0.90
   3   4   2    1.70    1.30
   3   4   2    2.00    0.70
   3   4   2    1.60    1.20
   3   4   2    0.50    0.80
   3   4   2    1.20    1.20
   3   4   2    1.60    1.10
   3   4   2    1.60    0.90
   3   4   2    1.10    1.20
   3   4   2    1.50    1.00
   3   4   2    2.20    0.70
  -4  -4  -2   18.90    2.50
  -4  -4  -2   18.50    2.60
  -4  -4  -2   18.30    2.20
  -4  -4  -2   17.70    2.90
  -4  -4  -2   20.20    2.40
  -4  -4  -2   16.70    2.30
  -4  -4  -2   19.40    2.20
  -4  -4  -2   19.30    2.50
   4   4   2   21.40    2.80
   4   4   2   21.30    3.30
   4   4   2   18.50    3.30
   4   4   2   24.40    3.50
   4   4   2   20.70    2.50
   4   4   2   24.00    2.80
  -5  -4  -2    9.30    2.10
  -5  -4  -2   11.20    2.30
  -5  -4  -2   10.00    1.90
  -5  -4  -2   12.10    2.20
  -5  -4  -2    6.60    1.60
  -5  -4  -2   11.20    2.70
   5   4   2   12.80    2.40
   5   4   2   12.60    2.80
   5   4   2   11.00    2.50
   5   4   2    9.60    2.80
   5   4   2   10.30    3.10
   5   4   2    9.00    1.60
  -6  -4  -2   -0.40    1.00
  -6  -4  -2    2.00    1.20
  -6  -4  -2   -0.30    1.90
  -6  -4  -2    3.20    1.60
  -6  -4  -2    2.10    2.30
  -6  -4  -2    0.30    1.10
   6   4   2   -0.20    2.20
   6   4   2    2.10    2.20
   6   4   2    0.90    1.90
   6   4   2   -1.10    2.10
   5  -5  -2   -0.70    1.30
   5  -5  -2   -0.80    1.60
   5  -5  -2   -1.30    2.00
  -5   5   2   -0.10    1.10
  -5   5   2    0.20    1.30
  -5   5   2   -0.70    0.90
  -5   5   2    0.00    1.10
   4  -5  -2    8.60    1.90
   4  -5  -2   12.10    2.20
   4  -5  -2    8.50    2.50
   4  -5  -2    8.90    2.40
  -4   5   2   10.30    1.90
  -4   5   2    8.50    2.10
  -4   5   2    8.30    1.40
  -4   5   2    9.50    1.90
  -4   5   2   11.60    2.20
   3  -5  -2  205.58    9.90
   3  -5  -2  207.98    9.30
   3  -5  -2  201.88   10.10
   3  -5  -2  212.88   10.20
   3  -5  -2  205.78    9.30
   3  -5  -2  204.88    9.80
   3  -5  -2  210.48    9.20
  -3   5   2  196.68    8.60
  -3   5   2  212.18    9.30
  -3   5   2  219.98    9.70
  -3   5   2  186.78    9.10
  -3   5   2  187.08    9.30
  -3   5   2  197.08    9.10
  -3   5   2  207.28    9.60
  -3   5   2  215.58    9.70
  -3   5   2  222.08    9.20
   2  -5  -2   57.39    3.70
   2  -5  -2   57.69    3.60
   2  -5  -2   60.29    4.00
   2  -5  -2   56.99    3.60
   2  -5  -2   59.09    3.50
   2  -5  -2   55.59    3.50
   2  -5  -2   60.89    3.00
  -2   5   2   56.49    3.00
  -2   5   2   56.19    3.50
  -2   5   2   58.09    3.40
  -2   5   2   58.59    3.00
  -2   5   2   56.79    3.60
  -2   5   2   55.29    2.90
  -2   5   2   58.19    4.00
  -2   5   2   57.19    3.40
  -2   5   2   59.69    3.70
  -2   5   2   56.19    3.60
  -2   5   2   62.59    3.60
   1  -5  -2  162.18    7.20
   1  -5  -2  151.88    6.50
   1  -5  -2  153.98    7.10
   1  -5  -2  148.99    6.30
   1  -5  -2  156.58    7.00
   1  -5  -2  155.68    6.50
   1  -5  -2  151.28    6.60
   1  -5  -2  152.48    6.50
   1  -5  -2  154.58    7.30
   1  -5  -2  150.68    6.80
   1  -5  -2  155.28    6.80
   1  -5  -2  145.89    6.60
   1  -5  -2  154.98    6.70
  -1   5   2  159.78    7.00
  -1   5   2  151.48    7.00
  -1   5   2  160.68    7.00
  -1   5   2  152.48    7.10
  -1   5   2  154.58    6.70
  -1   5   2  159.28    7.40
  -1   5   2  157.98    6.70
  -1   5   2  159.18    6.60
  -1   5   2  164.18    6.60
  -1   5   2  153.28    7.20
  -1   5   2  153.78    7.00
  -1   5   2  153.88    6.60
  -1   5   2  161.58    6.70
  -1   5   2  156.28    7.20
  -1   5   2  151.98    6.60
  -1   5   2  155.48    6.50
   0  -5  -2  730.43   29.40
   0  -5  -2  738.73   29.40
   0  -5  -2  766.12   29.20
   0  -5  -2  756.22   29.40
   0  -5  -2  751.52   29.10
   0  -5  -2  757.02   29.50
   0  -5  -2  735.63   29.40
   0  -5  -2  743.13   29.20
   0  -5  -2  763.42   29.10
   0  -5  -2  746.73   29.40
   0  -5  -2  746.23   29.10
   0  -5  -2  740.83   29.80
   0  -5  -2  740.13   29.30
   0   5   2  760.22   29.70
   0   5   2  750.92   29.80
   0   5   2  771.32   29.30
   0   5   2  754.32   29.00
   0   5   2  746.93   29.40
   0   5   2  731.33   29.40
   0   5   2  761.52   29.50
   0   5   2  768.02   29.40
   0   5   2  759.92   29.10
   0   5   2  722.93   29.60
   0   5   2  760.22   29.20
   0   5   2  755.42   29.20
   0   5   2  747.13   29.30
   0   5   2  767.92   29.50
   0   5   2  759.22   29.40
  -1  -5  -2   34.70    2.30
  -1  -5  -2   33.30    2.40
  -1  -5  -2   36.40    2.00
  -1  -5  -2   32.00    2.50
  -1  -5  -2   37.30    2.40
  -1  -5  -2   34.00    2.20
  -1  -5  -2   31.20    2.40
  -1  -5  -2   35.30    2.20
  -1  -5  -2   35.30    2.20
  -1  -5  -2   30.60    2.30
  -1  -5  -2   33.80    2.50
  -1  -5  -2   36.30    2.30
  -1  -5  -2   32.40    2.30
  -1  -5  -2   34.60    2.20
  -1  -5  -2   33.10    2.20
   1   5   2   33.60    2.80
   1   5   2   34.40    2.20
   1   5   2   33.80    2.40
   1   5   2   32.20    2.50
   1   5   2   34.60    2.40
   1   5   2   36.70    2.50
   1   5   2   35.60    2.30
   1   5   2   33.40    2.20
   1   5   2   36.50    2.60
   1   5   2   38.10    2.50
   1   5   2   33.70    2.30
   1   5   2   32.90    2.10
   1   5   2   35.20    2.40
   1   5   2   35.70    2.40
  -2  -5  -2   15.30    1.90
  -2  -5  -2   12.40    1.50
  -2  -5  -2   10.70    2.00
  -2  -5  -2   13.90    1.80
  -2  -5  -2   16.60    2.20
  -2  -5  -2   16.80    1.70
  -2  -5  -2   14.60    1.60
  -2  -5  -2   15.00    1.70
  -2  -5  -2   15.50    1.80
  -2  -5  -2   15.60    1.90
  -2  -5  -2   15.40    1.70
  -2  -5  -2   19.00    2.10
  -2  -5  -2   14.40    1.70
  -2  -5  -2   19.00    2.20
  -2  -5  -2   14.70    1.70
   2   5   2   17.60    2.00
   2   5   2   19.60    2.90
   2   5   2   14.50    1.70
   2   5   2   13.70    1.60
   2   5   2   16.40    1.80
   2   5   2   19.10    2.30
   2   5   2   18.10    2.10
   2   5   2   14.30    1.40
   2   5   2   15.10    1.80
   2   5   2   16.40    1.70
   2   5   2   15.90    2.10
   2   5   2   17.20    2.40
   2   5   2   17.30    1.90
  -3  -5  -2   25.90    2.40
  -3  -5  -2   26.50    2.70
  -3  -5  -2   28.50    2.70
  -3  -5  -2   30.90    2.40
  -3  -5  -2   23.50    2.60
  -3  -5  -2   27.60    2.60
  -3  -5  -2   27.10    2.60
  -3  -5  -2   25.50    2.40
  -3  -5  -2   33.40    3.20
  -3  -5  -2   28.80    2.20
   3   5   2   27.50    2.60
   3   5   2   28.10    2.80
   3   5   2   26.00    3.10
   3   5   2   26.20    3.30
   3   5   2   27.00    1.90
   3   5   2   25.70    2.70
   3   5   2   29.20    3.00
   3   5   2   21.90    2.30
   3   5   2   26.90    3.10
   3   5   2   29.70    2.10
   3   5   2   27.90    2.40
  -4  -5  -2    5.10    1.40
  -4  -5  -2    4.40    1.80
  -4  -5  -2    3.60    1.50
  -4  -5  -2    7.00    1.80
  -4  -5  -2    0.70    1.40
  -4  -5  -2    0.80    1.10
  -4  -5  -2    2.80    1.50
   4   5   2    6.10    2.00
   4   5   2    2.80    1.60
   4   5   2    3.80    1.80
   4   5   2    1.70    1.10
   4   5   2    7.20    2.20
   4   5   2    3.30    1.40
   4   5   2    6.30    2.30
   4   5   2    2.90    1.20
   4   5   2    3.20    1.30
  -5  -5  -2  115.09    6.70
  -5  -5  -2  147.69    7.60
  -5  -5  -2  135.19    8.50
  -5  -5  -2  128.89    7.30
   5   5   2  132.49    8.70
   5   5   2  140.99    9.10
   5   5   2  124.39    7.60
   5   5   2  120.69    7.70
   5   5   2  132.79    6.90
   5   5   2  142.39    7.50
   6   5   2   13.00    3.10
   5  -6  -2    4.60    2.10
   5  -6  -2    1.40    1.90
  -5   6   2   -0.50    1.00
  -5   6   2    3.10    1.40
  -5   6   2   -0.60    1.10
  -5   6   2   -0.10    1.10
   4  -6  -2    4.00    1.70
   4  -6  -2    3.70    2.00
   4  -6  -2    6.10    2.00
  -4   6   2    4.60    1.40
  -4   6   2    5.60    1.60
  -4   6   2    5.50    1.70
  -4   6   2    4.50    1.50
  -4   6   2    3.60    1.00
  -4   6   2    4.10    1.60
   3  -6  -2   21.10    2.20
   3  -6  -2   19.70    1.80
   3  -6  -2   21.10    2.70
   3  -6  -2   22.10    2.90
   3  -6  -2   23.70    2.70
   3  -6  -2   22.30    2.30
  -3   6   2   17.30    2.00
  -3   6   2   20.10    1.90
  -3   6   2   18.40    1.60
  -3   6   2   21.00    2.60
  -3   6   2   24.60    2.80
  -3   6   2   21.00    2.00
  -3   6   2   18.40    2.20
  -3   6   2   20.00    2.50
   2  -6  -2  391.06   16.30
   2  -6  -2  394.66   16.40
   2  -6  -2  387.16   16.40
   2  -6  -2  391.36   16.80
   2  -6  -2  396.76   16.70
   2  -6  -2  394.76   15.80
   2  -6  -2  395.36   16.80
  -2   6   2  396.66   16.50
  -2   6   2  376.36   16.30
  -2   6   2  389.16   16.10
  -2   6   2  406.16   15.50
  -2   6   2  371.06   15.70
  -2   6   2  396.26   15.60
  -2   6   2  412.16   16.40
  -2   6   2  373.86   16.50
   1  -6  -2  108.89    5.50
   1  -6  -2  112.79    4.90
   1  -6  -2  104.09    5.10
   1  -6  -2  106.89    5.00
   1  -6  -2  104.49    4.80
   1  -6  -2  107.09    5.70
   1  -6  -2  104.49    5.20
   1  -6  -2  104.09    4.90
   1  -6  -2  107.29    5.40
  -1   6   2  104.39    5.10
  -1   6   2  110.19    5.00
  -1   6   2  107.19    4.90
  -1   6   2  106.99    5.40
  -1   6   2  109.29    5.00
  -1   6   2  104.49    5.50
  -1   6   2  105.89    4.60
  -1   6   2  107.49    5.40
  -1   6   2  107.29    4.90
  -1   6   2  115.19    5.60
  -1   6   2  111.39    5.80
  -1   6   2  105.89    5.30
  -1   6   2  109.09    4.90
  -1   6   2  107.99    5.30
  -1   6   2  109.39    5.70
  -1   6   2  107.89    5.00
   0  -6  -2 1183.88   44.50
   0  -6  -2 1134.09   44.50
   0  -6  -2 1089.59   44.30
   0  -6  -2 1175.68   44.00
   0  -6  -2 1146.69   44.70
   0  -6  -2 1084.39   44.80
   0  -6  -2 1170.58   44.60
   0  -6  -2 1140.29   44.90
   0  -6  -2 1117.39   44.70
   0  -6  -2 1149.39   45.30
   0  -6  -2 1136.89   44.80
   0  -6  -2 1170.28   44.80
   0  -6  -2 1174.08   44.50
   0  -6  -2 1197.48   44.80
   0   6   2 1211.88   44.90
   0   6   2 1136.09   44.30
   0   6   2 1204.08   44.60
   0   6   2 1125.99   44.80
   0   6   2 1123.09   44.60
   0   6   2 1159.68   45.30
   0   6   2 1167.68   45.20
   0   6   2 1168.18   44.80
   0   6   2 1139.19   45.00
   0   6   2 1183.48   45.00
   0   6   2 1152.28   44.50
   0   6   2 1139.39   44.80
   0   6   2 1148.69   44.70
   0   6   2 1156.78   44.60
   0   6   2 1144.49   44.90
  -1  -6  -2   80.79    4.10
  -1  -6  -2   84.89    4.40
  -1  -6  -2   88.49    4.50
  -1  -6  -2   84.09    4.50
  -1  -6  -2   83.99    4.50
  -1  -6  -2   82.89    4.20
  -1  -6  -2   80.09    4.60
  -1  -6  -2   85.99    4.60
  -1  -6  -2   78.39    4.60
  -1  -6  -2   85.79    4.00
  -1  -6  -2   85.09    4.20
  -1  -6  -2   87.49    4.40
  -1  -6  -2   81.79    4.40
  -1  -6  -2   82.49    4.10
  -1  -6  -2   83.89    4.20
   1   6   2   84.89    4.30
   1   6   2   85.09    4.60
   1   6   2   84.89    4.50
   1   6   2   80.19    4.30
   1   6   2   77.69    4.30
   1   6   2   82.59    4.60
   1   6   2   82.99    4.20
   1   6   2   86.99    4.70
   1   6   2   84.19    4.20
   1   6   2   84.09    4.60
   1   6   2   80.19    4.30
   1   6   2   86.89    4.60
   1   6   2   90.39    5.10
   1   6   2   85.09    4.50
  -2  -6  -2   43.20    3.00
  -2  -6  -2   46.30    3.10
  -2  -6  -2   49.40    3.00
  -2  -6  -2   45.30    3.10
  -2  -6  -2   39.60    3.10
  -2  -6  -2   46.90    3.20
  -2  -6  -2   41.30    3.50
  -2  -6  -2   40.60    2.90
  -2  -6  -2   40.70    3.00
  -2  -6  -2   42.50    3.20
  -2  -6  -2   40.10    3.00
  -2  -6  -2   46.50    3.30
   2   6   2   47.50    3.10
   2   6   2   39.40    3.20
   2   6   2   41.10    3.00
   2   6   2   43.40    3.20
   2   6   2   42.50    3.10
   2   6   2   42.80    3.00
   2   6   2   45.60    3.40
   2   6   2   48.90    3.40
   2   6   2   46.00    4.00
   2   6   2   40.50    2.90
   2   6   2   48.30    3.60
   2   6   2   43.80    2.70
   2   6   2   49.40    3.30
  -3  -6  -2   26.10    2.30
  -3  -6  -2   22.30    2.80
  -3  -6  -2   20.30    2.40
  -3  -6  -2   24.60    2.50
  -3  -6  -2   21.80    2.70
  -3  -6  -2   22.10    2.70
  -3  -6  -2   24.80    2.20
  -3  -6  -2   20.30    2.30
  -3  -6  -2   22.90    2.90
  -3  -6  -2   20.30    2.30
   3   6   2   21.20    2.10
   3   6   2   27.10    3.10
   3   6   2   27.60    2.80
   3   6   2   24.00    2.90
   3   6   2   26.20    3.40
   3   6   2   25.10    2.90
   3   6   2   23.30    2.60
   3   6   2   21.00    1.90
   3   6   2   21.70    2.30
  -4  -6  -2  333.87   14.30
  -4  -6  -2  317.87   14.90
  -4  -6  -2  289.17   13.60
  -4  -6  -2  329.57   14.30
  -4  -6  -2  324.77   13.70
  -4  -6  -2  317.67   14.20
   4   6   2  275.97   12.50
   4   6   2  294.87   14.10
   4   6   2  299.27   12.80
   4   6   2  311.87   14.30
   4   6   2  308.17   12.70
   4   6   2  316.07   13.60
   4   6   2  331.87   14.00
   4   6   2  309.97   15.10
   4   6   2  307.97   14.40
   4   6   2  321.17   15.30
  -5  -6  -2   68.29    4.80
  -5  -6  -2   86.39    5.70
  -5  -6  -2   79.49    5.50
  -5  -6  -2   79.39    6.40
   5   6   2   87.49    5.70
   5   6   2   78.29    6.60
   5   6   2   80.59    6.70
   5   6   2   78.09    5.90
   5   6   2   82.69    5.90
   5  -7  -2    7.00    2.60
   5  -7  -2    7.40    2.40
  -5   7   2    1.50    1.30
  -5   7   2    2.50    1.40
  -5   7   2    2.30    1.40
  -5   7   2    5.40    1.70
   4  -7  -2    0.50    1.40
   4  -7  -2    0.20    1.30
   4  -7  -2   -0.20    1.40
  -4   7   2   -0.10    1.00
  -4   7   2   -0.10    0.90
  -4   7   2    0.10    1.10
  -4   7   2    0.10    1.20
   3  -7  -2    1.10    1.20
   3  -7  -2    2.90    1.30
   3  -7  -2    1.20    1.40
   3  -7  -2    2.50    1.60
   3  -7  -2    1.00    0.90
  -3   7   2    0.80    0.80
  -3   7   2    1.10    0.90
  -3   7   2    1.50    0.90
  -3   7   2    2.00    1.40
  -3   7   2    2.00    1.40
   2  -7  -2  113.29    6.10
   2  -7  -2  105.99    5.60
   2  -7  -2  107.59    5.70
   2  -7  -2  112.19    6.10
   2  -7  -2  105.59    6.00
   2  -7  -2  106.59    5.20
   2  -7  -2  108.69    5.70
  -2   7   2  104.99    5.20
  -2   7   2  112.89    4.80
  -2   7   2  101.79    5.00
  -2   7   2  109.19    4.90
  -2   7   2  106.89    5.70
  -2   7   2  116.99    6.10
  -2   7   2   99.39    4.80
  -2   7   2  106.09    5.50
   1  -7  -2   93.69    5.20
   1  -7  -2   89.69    4.50
   1  -7  -2   89.59    4.70
   1  -7  -2   95.59    4.90
   1  -7  -2   99.99    4.70
   1  -7  -2  101.09    5.20
   1  -7  -2   97.29    4.70
   1  -7  -2  101.39    5.00
   1  -7  -2  102.19    5.60
  -1   7   2   99.29    5.30
  -1   7   2   95.99    5.20
  -1   7   2  103.49    4.90
  -1   7   2   95.79    4.70
  -1   7   2   97.39    4.80
  -1   7   2  101.59    4.90
  -1   7   2   95.99    5.40
  -1   7   2   95.29    4.80
  -1   7   2   95.39    4.60
  -1   7   2   93.99    4.60
   0  -7  -2  151.98    8.10
   0  -7  -2  165.58    7.40
   0  -7  -2  164.78    7.10
   0  -7  -2  168.78    7.50
   0  -7  -2  166.48    7.20
   0  -7  -2  160.58    7.20
   0  -7  -2  165.28    7.70
   0  -7  -2  168.28    7.60
   0  -7  -2  158.98    7.50
   0  -7  -2  171.48    7.30
   0  -7  -2  171.18    7.60
   0  -7  -2  164.28    7.60
   0   7   2  175.98    7.50
   0   7   2  164.18    7.60
   0   7   2  162.38    7.40
   0   7   2  160.68    7.60
   0   7   2  176.18    8.10
   0   7   2  167.98    7.30
   0   7   2  160.18    7.50
   0   7   2  158.28    8.00
   0   7   2  178.78    7.80
   0   7   2  149.99    7.80
   0   7   2  169.98    7.60
   0   7   2  182.98    7.90
   0   7   2  164.48    7.80
  -1  -7  -2  395.76   15.70
  -1  -7  -2  377.46   16.20
  -1  -7  -2  357.86   15.60
  -1  -7  -2  368.76   15.90
  -1  -7  -2  386.26   15.20
  -1  -7  -2  355.46   15.80
  -1  -7  -2  384.46   15.80
  -1  -7  -2  377.86   15.30
  -1  -7  -2  370.86   15.60
  -1  -7  -2  382.16   15.80
  -1  -7  -2  374.26   15.20
  -1  -7  -2  386.26   15.50
  -1  -7  -2  369.26   15.40
  -1  -7  -2  369.96   15.60
  -1  -7  -2  371.26   15.10
   1   7   2  355.76   15.20
   1   7   2  372.66   15.60
   1   7   2  374.86   15.70
   1   7   2  356.46   15.50
   1   7   2  380.26   16.00
   1   7   2  397.96   16.10
   1   7   2  367.26   15.80
   1   7   2  389.46   16.10
   1   7   2  363.86   15.60
   1   7   2  389.26   16.50
   1   7   2  401.36   17.30
   1   7   2  359.26   16.00
   1   7   2  360.36   15.70
  -2  -7  -2    0.50    1.00
  -2  -7  -2    0.40    0.90
  -2  -7  -2    0.30    0.90
  -2  -7  -2    1.40    0.90
  -2  -7  -2    0.90    0.90
  -2  -7  -2    1.00    1.00
  -2  -7  -2    0.30    0.90
  -2  -7  -2    0.60    1.00
  -2  -7  -2    0.20    1.00
   2   7   2    1.60    1.50
   2   7   2    0.30    0.90
   2   7   2    0.70    1.10
   2   7   2   -0.20    0.80
   2   7   2    0.20    1.00
   2   7   2    0.70    1.10
   2   7   2   -0.50    1.00
   2   7   2   -0.50    0.80
   2   7   2    1.10    1.10
   2   7   2    0.80    0.90
   2   7   2   -0.10    0.80
   2   7   2   -0.60    0.70
  -3  -7  -2   13.90    2.40
  -3  -7  -2   13.50    1.90
  -3  -7  -2   14.60    2.30
  -3  -7  -2   10.60    2.00
  -3  -7  -2    9.40    2.10
  -3  -7  -2   10.50    1.90
  -3  -7  -2    9.90    1.80
  -3  -7  -2   11.00    1.90
   3   7   2   11.70    2.00
   3   7   2   12.20    2.30
   3   7   2   16.00    2.60
   3   7   2   14.50    2.40
   3   7   2   12.90    2.50
   3   7   2   15.20    2.70
   3   7   2   13.80    1.80
   3   7   2   12.10    2.50
   3   7   2   12.90    3.10
   3   7   2   12.30    1.90
  -4  -7  -2  176.88    8.90
  -4  -7  -2  151.88    8.30
  -4  -7  -2  178.58    9.40
  -4  -7  -2  174.38    9.00
  -4  -7  -2  164.48    8.20
  -4  -7  -2  169.08    8.90
   4   7   2  149.88    7.50
   4   7   2  165.28    8.30
   4   7   2  164.38    9.00
   4   7   2  171.58    9.00
   4   7   2  167.18    8.70
   4   7   2  154.58    7.40
   4   7   2  170.28    8.90
   4   7   2  172.78    9.80
   4   7   2  174.58    9.80
  -5  -7  -2    4.20    2.30
  -5  -7  -2    5.90    2.10
  -5  -7  -2    3.40    1.70
  -5  -7  -2    4.20    1.90
  -5  -7  -2    3.10    1.40
   5   7   2    4.70    2.10
   5   7   2    1.40    1.80
   5   7   2    4.00    2.30
   5   7   2    5.10    2.40
   5   7   2    4.30    2.20
   4  -8  -2   88.39    5.80
   4  -8  -2   88.99    5.80
  -4   8   2   62.59    4.60
  -4   8   2   60.69    4.80
  -4   8   2   58.09    3.80
   3  -8  -2   52.29    4.10
   3  -8  -2   44.90    4.10
   3  -8  -2   49.80    3.90
   3  -8  -2   45.50    3.10
  -3   8   2   54.59    4.00
  -3   8   2   54.59    4.30
  -3   8   2   45.90    2.90
   2  -8  -2   21.10    2.20
   2  -8  -2   19.70    2.50
   2  -8  -2   20.30    2.40
   2  -8  -2   17.90    1.80
   2  -8  -2   19.40    2.60
  -2   8   2   16.50    1.90
  -2   8   2   19.90    2.60
  -2   8   2   18.90    2.00
  -2   8   2   15.60    1.60
  -2   8   2   20.30    1.70
  -2   8   2   20.50    1.70
  -2   8   2   15.70    1.70
  -2   8   2   21.50    2.50
   1  -8  -2  882.11   34.30
   1  -8  -2  869.11   34.70
   1  -8  -2  866.81   33.50
   1  -8  -2  784.42   34.20
   1  -8  -2  836.72   33.30
   1  -8  -2  867.61   33.40
   1  -8  -2  864.01   33.70
  -1   8   2  824.72   33.50
  -1   8   2  792.72   34.20
  -1   8   2  830.12   33.50
  -1   8   2  877.21   33.80
  -1   8   2  868.21   33.40
  -1   8   2  874.01   33.70
  -1   8   2  850.11   33.40
  -1   8   2  891.11   34.20
   0  -8  -2   35.20    2.80
   0  -8  -2   37.50    2.70
   0  -8  -2   36.00    2.60
   0  -8  -2   36.30    2.30
   0  -8  -2   37.70    2.60
   0  -8  -2   32.30    2.20
   0  -8  -2   35.40    2.30
   0  -8  -2   39.00    3.30
   0  -8  -2   37.80    2.70
   0   8   2   36.40    2.50
   0   8   2   34.50    3.10
   0   8   2   43.90    3.10
   0   8   2   36.80    3.20
   0   8   2   36.60    2.80
   0   8   2   34.80    2.60
   0   8   2   35.50    2.90
   0   8   2   35.40    2.60
  -1  -8  -2  209.98    9.80
  -1  -8  -2  215.18    9.20
  -1  -8  -2  227.08    9.50
  -1  -8  -2  221.28    9.20
  -1  -8  -2  222.98   10.10
  -1  -8  -2  223.18   10.50
  -1  -8  -2  225.58   10.00
  -1  -8  -2  223.68    9.70
  -1  -8  -2  223.58    9.80
  -1  -8  -2  217.08    9.40
   1   8   2  215.28   10.00
   1   8   2  213.38    9.90
   1   8   2  214.38   10.30
   1   8   2  207.78    9.40
   1   8   2  214.38    9.80
   1   8   2  216.58    9.90
   1   8   2  207.18   10.00
   1   8   2  220.88   10.30
   1   8   2  220.38   10.80
   1   8   2  230.58   10.40
  -2  -8  -2   40.50    3.00
  -2  -8  -2   39.60    2.90
  -2  -8  -2   43.40    3.20
  -2  -8  -2   34.70    3.10
  -2  -8  -2   35.90    3.00
  -2  -8  -2   36.10    3.00
  -2  -8  -2   39.90    3.30
  -2  -8  -2   33.60    2.90
  -2  -8  -2   36.70    3.20
   2   8   2   44.10    3.50
   2   8   2   36.10    4.00
   2   8   2   34.30    3.10
   2   8   2   38.20    3.50
   2   8   2   39.10    3.40
   2   8   2   36.80    3.00
   2   8   2   33.70    3.30
   2   8   2   40.20    3.30
   2   8   2   38.20    3.40
   2   8   2   40.90    3.50
  -3  -8  -2    0.10    1.10
  -3  -8  -2   -1.30    0.90
  -3  -8  -2   -0.10    0.90
  -3  -8  -2   -0.80    0.90
  -3  -8  -2    0.10    1.10
  -3  -8  -2   -0.50    1.00
  -3  -8  -2   -0.60    0.90
  -3  -8  -2    1.10    1.30
   3   8   2   -0.80    1.10
   3   8   2   -0.20    1.10
   3   8   2    1.20    1.30
   3   8   2   -0.70    1.50
   3   8   2    1.10    1.50
   3   8   2    0.10    1.20
   3   8   2   -0.70    1.00
  -4  -8  -2   12.20    2.60
  -4  -8  -2   12.20    2.60
  -4  -8  -2   11.60    2.40
  -4  -8  -2    9.80    2.30
  -4  -8  -2   11.70    2.20
  -4  -8  -2   11.90    2.50
   4   8   2   17.80    2.80
   4   8   2   16.80    3.30
   4   8   2    9.70    2.50
   4   8   2    9.80    2.40
   4   8   2   13.60    2.70
   4   8   2    4.80    2.10
   4   8   2   16.20    3.20
   4   8   2   12.70    2.30
  -5  -8  -2   -0.80    1.80
  -5  -8  -2    2.20    1.90
  -5  -8  -2   -0.30    0.90
  -5  -8  -2   -0.90    1.50
  -5  -8  -2    0.80    1.30
   5   8   2    0.90    2.00
   5   8   2    0.00    1.50
   5   8   2    4.80    2.40
   5   8   2    1.30    1.50
   5   8   2    1.30    1.90
   5   8   2   -0.60    1.70
   5   8   2    1.40    1.90
   4  -9  -2   12.00    2.60
   4  -9  -2    9.10    2.50
  -4   9   2    5.60    1.30
  -4   9   2    4.00    1.40
  -4   9   2    4.00    1.60
   3  -9  -2   12.20    2.50
   3  -9  -2    9.10    2.10
   3  -9  -2   11.50    2.50
   3  -9  -2   14.30    1.90
  -3   9   2   13.70    2.60
  -3   9   2   10.40    2.10
   2  -9  -2    8.20    1.80
   2  -9  -2    9.70    1.50
   2  -9  -2    7.70    1.10
   2  -9  -2    8.00    2.00
   2  -9  -2   10.30    2.20
  -2   9   2    7.00    1.90
  -2   9   2    7.50    1.60
  -2   9   2    8.70    1.40
  -2   9   2   10.40    2.20
  -2   9   2    4.80    1.40
  -2   9   2    5.60    1.30
  -2   9   2    8.70    1.30
  -2   9   2    8.20    1.40
   1  -9  -2   36.60    2.90
   1  -9  -2   38.00    3.20
   1  -9  -2   35.40    3.40
   1  -9  -2   34.90    2.60
   1  -9  -2   38.30    2.70
   1  -9  -2   35.80    2.50
  -1   9   2   37.50    3.50
  -1   9   2   37.00    2.80
  -1   9   2   36.90    2.60
  -1   9   2   40.00    2.70
  -1   9   2   38.50    3.00
  -1   9   2   38.00    3.30
  -1   9   2   32.40    2.80
   0  -9  -2  327.67   13.70
   0  -9  -2  344.67   14.50
   0  -9  -2  335.77   13.80
   0  -9  -2  345.57   13.90
   0  -9  -2  332.67   14.20
   0  -9  -2  342.37   14.40
   0  -9  -2  331.67   14.30
   0  -9  -2  329.97   15.30
   0   9   2  333.87   15.00
   0   9   2  363.66   14.90
   0   9   2  334.87   14.30
   0   9   2  315.17   14.20
   0   9   2  316.47   14.40
   0   9   2  333.37   14.70
   0   9   2  334.87   14.10
   0   9   2  354.96   15.30
  -1  -9  -2   11.80    1.80
  -1  -9  -2   12.70    1.60
  -1  -9  -2   10.70    1.60
  -1  -9  -2   14.10    2.50
  -1  -9  -2    8.20    1.60
  -1  -9  -2   10.40    1.40
  -1  -9  -2   10.20    1.70
  -1  -9  -2    7.20    1.30
  -1  -9  -2    8.70    1.80
  -1  -9  -2    8.70    1.80
   1   9   2   10.20    2.00
   1   9   2    8.80    1.80
   1   9   2    9.80    1.50
   1   9   2   10.00    1.80
   1   9   2    9.80    2.00
   1   9   2   12.40    2.20
   1   9   2   11.10    1.90
   1   9   2   11.30    2.40
  -2  -9  -2   23.60    3.10
  -2  -9  -2   20.90    3.10
  -2  -9  -2   23.20    2.40
  -2  -9  -2   22.10    2.90
  -2  -9  -2   26.70    1.90
  -2  -9  -2   28.30    3.00
  -2  -9  -2   24.50    2.60
  -2  -9  -2   22.10    2.30
   2   9   2   24.90    2.90
   2   9   2   27.50    3.20
   2   9   2   25.20    2.60
   2   9   2   19.60    2.80
   2   9   2   27.80    4.10
   2   9   2   28.20    3.00
   2   9   2   25.70    3.20
  -3  -9  -2   76.69    5.10
  -3  -9  -2   77.49    5.30
  -3  -9  -2   77.19    5.40
  -3  -9  -2   81.29    4.90
  -3  -9  -2   73.19    5.00
  -3  -9  -2   78.79    5.20
   3   9   2   74.99    5.40
   3   9   2   77.79    5.80
   3   9   2   86.29    6.80
   3   9   2   79.39    5.50
   3   9   2   69.39    5.30
   3   9   2   77.19    5.00
   3   9   2   78.69    5.70
  -4  -9  -2   13.70    2.70
  -4  -9  -2    8.40    2.40
  -4  -9  -2   11.60    2.60
  -4  -9  -2   14.10    2.40
  -4  -9  -2   12.60    2.60
   4   9   2   14.80    3.00
   4   9   2   10.80    2.50
   4   9   2   14.80    2.60
   4   9   2   10.90    2.90
   4   9   2   14.90    3.30
   4   9   2   10.50    2.60
   4   9   2   12.70    2.80
  -5  -9  -2    4.90    2.10
  -5  -9  -2    2.40    1.70
  -5  -9  -2    6.20    2.60
  -5  -9  -2    1.80    1.20
  -5  -9  -2    5.60    2.20
   5   9   2    4.80    2.10
   5   9   2    1.60    1.70
   5   9   2    8.00    2.90
   5   9   2    8.50    2.70
   5   9   2    6.50    2.60
   5   9   2    5.50    2.50
   4 -10  -2   -0.70    1.10
   4 -10  -2    1.10    1.80
  -4  10   2    0.20    1.20
  -4  10   2    1.30    1.20
   3 -10  -2   10.70    2.60
   3 -10  -2    8.70    1.70
   3 -10  -2    8.80    2.30
   3 -10  -2   10.20    2.30
  -3  10   2    6.80    2.10
  -3  10   2    8.20    2.00
   2 -10  -2  100.79    6.30
   2 -10  -2   93.79    4.70
   2 -10  -2  102.39    6.00
   2 -10  -2  101.39    6.50
   2 -10  -2   97.99    5.30
  -2  10   2   90.99    5.20
  -2  10   2   99.99    4.90
  -2  10   2   99.49    6.00
  -2  10   2   94.29    5.40
  -2  10   2  100.19    5.10
  -2  10   2  104.49    5.00
  -2  10   2  101.99    6.50
   1 -10  -2   56.19    3.50
   1 -10  -2   59.39    3.90
   1 -10  -2   52.39    3.60
   1 -10  -2   56.09    4.10
   1 -10  -2   52.49    4.40
   1 -10  -2   58.49    3.40
  -1  10   2   53.49    3.70
  -1  10   2   64.69    4.10
  -1  10   2   60.79    3.90
  -1  10   2   59.39    4.40
  -1  10   2   53.89    3.50
  -1  10   2   64.39    4.70
  -1  10   2   54.09    3.60
   0 -10  -2  121.59    7.30
   0 -10  -2  122.79    6.30
   0 -10  -2  119.99    5.80
   0 -10  -2  117.69    6.20
   0 -10  -2  128.99    6.60
   0 -10  -2  131.69    6.60
   0  10   2  130.29    7.30
   0  10   2  126.59    7.30
   0  10   2  125.69    6.50
   0  10   2  119.69    6.50
   0  10   2  121.99    6.40
   0  10   2  127.29    6.80
   0  10   2  123.49    6.90
  -1 -10  -2   67.29    4.60
  -1 -10  -2   69.59    5.10
  -1 -10  -2   71.29    3.60
  -1 -10  -2   72.29    4.20
  -1 -10  -2   67.29    4.30
  -1 -10  -2   71.09    4.30
  -1 -10  -2   66.29    3.60
  -1 -10  -2   67.49    4.50
   1  10   2   73.69    5.00
   1  10   2   68.59    5.10
   1  10   2   65.69    4.40
   1  10   2   68.89    4.80
   1  10   2   72.39    4.50
   1  10   2   74.09    5.50
   1  10   2   71.69    4.50
  -2 -10  -2   70.69    4.50
  -2 -10  -2   67.79    4.60
  -2 -10  -2   74.69    5.20
  -2 -10  -2   71.99    3.80
  -2 -10  -2   69.39    4.80
  -2 -10  -2   65.59    4.80
  -2 -10  -2   69.49    4.20
   2  10   2   69.69    5.30
   2  10   2   69.79    4.70
   2  10   2   71.89    5.20
   2  10   2   73.99    5.10
   2  10   2   69.59    4.90
   2  10   2   63.29    5.70
   2  10   2   65.09    5.00
  -3 -10  -2   72.89    4.70
  -3 -10  -2   65.99    5.00
  -3 -10  -2   70.09    5.00
  -3 -10  -2   58.49    4.50
  -3 -10  -2   67.49    4.90
  -3 -10  -2   75.39    5.30
   3  10   2   68.09    5.60
   3  10   2   74.29    6.60
   3  10   2   65.09    5.20
   3  10   2   67.69    5.40
   3  10   2   71.29    4.90
   3  10   2   66.79    5.20
   3  10   2   71.69    5.30
  -4 -10  -2    0.80    1.40
  -4 -10  -2   -0.60    1.00
  -4 -10  -2   -0.40    1.50
  -4 -10  -2   -0.80    1.40
  -4 -10  -2    0.10    1.40
   4  10   2   -1.40    1.30
   4  10   2    0.10    1.40
   4  10   2    1.40    1.50
   4  10   2    1.00    1.80
   4  10   2    0.50    1.60
   4  10   2    0.30    1.70
   4  10   2   -1.00    1.70
  -5 -10  -2   16.90    3.40
  -5 -10  -2    8.30    2.40
  -5 -10  -2    8.60    2.40
  -5 -10  -2    5.80    1.90
  -5 -10  -2    8.90    2.80
  -5 -10  -2   19.30    3.80
   5  10   2   13.20    3.30
   5  10   2   18.90    3.60
   5  10   2   14.10    3.40
   5  10   2    4.50    2.30
   5  10   2    4.90    2.40
   5  10   2   15.60    3.10
   3 -11  -2    8.50    2.40
   3 -11  -2    8.10    1.70
   3 -11  -2   11.20    2.70
  -3  11   2    5.10    1.60
  -3  11   2    6.30    2.00
   2 -11  -2    1.90    1.10
   2 -11  -2    2.50    1.40
   2 -11  -2    2.90    1.80
   2 -11  -2    0.70    1.40
  -2  11   2    3.10    1.40
  -2  11   2    2.10    0.90
  -2  11   2    3.80    1.50
  -2  11   2    3.40    1.40
  -2  11   2    2.40    1.60
  -2  11   2    1.00    0.90
  -2  11   2    2.50    1.20
   1 -11  -2    2.60    1.00
   1 -11  -2    3.30    1.00
   1 -11  -2    2.20    1.50
   1 -11  -2    2.30    1.30
   1 -11  -2    2.90    1.40
   1 -11  -2    2.00    1.10
  -1  11   2    2.90    1.70
  -1  11   2    0.70    0.90
  -1  11   2    1.20    1.20
  -1  11   2    2.50    1.50
  -1  11   2    1.50    1.00
  -1  11   2    0.30    1.20
  -1  11   2    3.20    1.40
   0 -11  -2   -0.20    0.60
   0 -11  -2    1.90    1.30
   0 -11  -2    1.20    0.90
   0 -11  -2   -0.10    1.00
   0 -11  -2   -0.10    0.70
   0 -11  -2   -0.10    0.90
   0 -11  -2   -0.10    0.80
   0  11   2   -1.50    1.00
   0  11   2    0.70    1.00
   0  11   2   -0.40    1.20
   0  11   2    1.10    1.10
   0  11   2   -0.10    1.20
   0  11   2   -0.20    1.00
   0  11   2    0.80    1.30
  -1 -11  -2   28.10    3.30
  -1 -11  -2   25.50    3.10
  -1 -11  -2   23.30    2.30
  -1 -11  -2   21.50    1.90
  -1 -11  -2   22.90    2.50
  -1 -11  -2   24.80    2.40
  -1 -11  -2   23.00    3.50
   1  11   2   22.50    3.20
   1  11   2   26.50    4.00
   1  11   2   25.90    3.40
   1  11   2   25.50    3.10
   1  11   2   22.60    3.00
   1  11   2   29.60    3.60
   1  11   2   18.70    2.60
  -2 -11  -2    2.60    1.50
  -2 -11  -2    2.00    0.90
  -2 -11  -2    1.60    1.30
  -2 -11  -2    0.70    1.10
  -2 -11  -2    0.80    1.10
  -2 -11  -2    0.50    1.10
  -2 -11  -2    1.40    1.20
   2  11   2    2.90    1.60
   2  11   2    1.20    1.20
   2  11   2    3.60    1.70
   2  11   2   -0.80    1.60
   2  11   2    2.00    1.50
   2  11   2    1.70    1.70
   2  11   2    1.00    1.50
  -3 -11  -2   98.79    6.20
  -3 -11  -2  112.39    6.40
  -3 -11  -2   93.09    6.60
  -3 -11  -2  120.49    7.20
  -3 -11  -2  114.19    7.00
  -3 -11  -2  101.59    6.50
   3  11   2  110.99    7.20
   3  11   2  110.89    7.30
   3  11   2  102.09    7.10
   3  11   2  119.49    7.70
   3  11   2  110.39    6.60
   3  11   2  105.79    8.40
   3  11   2  117.79    7.40
  -4 -11  -2   27.60    3.90
  -4 -11  -2   17.20    2.70
  -4 -11  -2   22.20    3.60
  -4 -11  -2   19.70    3.20
  -4 -11  -2   18.70    3.10
   4  11   2   27.90    4.20
   4  11   2   25.00    3.40
   4  11   2   31.40    4.20
   4  11   2   24.90    3.90
   4  11   2   27.10    3.90
   4  11   2   24.80    4.00
   4  11   2   14.50    3.20
   3 -12  -2   74.49    5.80
   3 -12  -2   70.39    5.70
   3 -12  -2   71.49    4.70
  -3  12   2   61.69    4.70
   2 -12  -2   20.60    3.10
   2 -12  -2   23.20    3.70
   2 -12  -2   20.90    3.30
   2 -12  -2   20.80    2.60
  -2  12   2   22.30    2.40
  -2  12   2   15.20    2.70
  -2  12   2   18.00    1.90
  -2  12   2   11.70    1.90
  -2  12   2   14.70    2.40
  -2  12   2   16.10    3.00
   1 -12  -2   32.60    2.70
   1 -12  -2   27.50    3.00
   1 -12  -2   30.80    2.50
   1 -12  -2   31.10    3.30
   1 -12  -2   35.30    3.80
   1 -12  -2   29.50    2.80
  -1  12   2   23.90    2.90
  -1  12   2   33.00    4.20
  -1  12   2   34.30    2.80
  -1  12   2   35.80    3.20
  -1  12   2   26.00    3.90
  -1  12   2   23.90    3.20
  -1  12   2   27.10    2.70
   0 -12  -2    0.00    0.90
   0 -12  -2    0.80    0.90
   0 -12  -2    1.10    1.10
   0 -12  -2    1.40    0.70
   0 -12  -2    0.80    1.00
   0 -12  -2    0.50    1.30
   0 -12  -2    0.30    0.80
   0  12   2    0.10    1.20
   0  12   2    0.30    1.00
   0  12   2    0.60    1.20
   0  12   2    1.60    1.60
   0  12   2   -0.50    1.30
   0  12   2    0.00    1.20
  -1 -12  -2    4.40    1.40
  -1 -12  -2    4.20    1.50
  -1 -12  -2    4.70    1.40
  -1 -12  -2    2.20    1.40
  -1 -12  -2    5.50    2.10
  -1 -12  -2    3.20    1.60
  -1 -12  -2    4.90    1.10
   1  12   2    3.10    1.70
   1  12   2    4.10    1.90
   1  12   2    5.80    1.80
   1  12   2    2.10    1.60
   1  12   2    1.50    1.50
   1  12   2    4.30    1.50
   1  12   2    4.10    2.10
  -2 -12  -2   39.00    3.40
  -2 -12  -2   36.80    3.70
  -2 -12  -2   40.90    4.20
  -2 -12  -2   32.10    2.80
  -2 -12  -2   35.60    3.30
  -2 -12  -2   33.70    2.70
  -2 -12  -2   37.70    3.80
   2  12   2   47.00    4.30
   2  12   2   36.60    3.50
   2  12   2   31.90    3.50
   2  12   2   40.30    4.10
   2  12   2   36.90    4.30
   2  12   2   29.00    3.90
   2  12   2   37.70    5.40
  -3 -12  -2   17.60    2.80
  -3 -12  -2   17.00    3.00
  -3 -12  -2   16.50    3.10
  -3 -12  -2   18.80    2.90
  -3 -12  -2   17.90    2.70
   3  12   2   14.00    2.90
   3  12   2   18.90    3.50
   3  12   2   18.30    3.30
   3  12   2   22.30    3.30
   3  12   2   15.20    3.10
   3  12   2   19.80    3.70
   3  12   2   20.00    4.60
  -4 -12  -2   20.50    3.30
  -4 -12  -2   20.20    3.60
  -4 -12  -2   20.60    3.30
  -4 -12  -2   24.10    3.80
   4  12   2   23.90    4.20
   4  12   2   19.00    3.60
   4  12   2   28.30    4.50
   4  12   2   27.30    4.20
   4  12   2   29.70    3.90
   4  12   2   36.10    4.80
   2 -13  -2    6.00    2.00
   2 -13  -2   10.50    2.80
   2 -13  -2   12.60    2.70
   2 -13  -2    8.90    1.90
  -2  13   2    7.50    1.40
  -2  13   2    3.20    1.40
  -2  13   2    3.40    1.10
  -2  13   2    6.00    2.20
   1 -13  -2   69.59    5.40
   1 -13  -2   83.19    4.90
   1 -13  -2   83.99    5.10
   1 -13  -2   83.99    5.50
   1 -13  -2   91.89    6.60
  -1  13   2   87.99    5.00
  -1  13   2   71.99    5.00
  -1  13   2   71.29    5.70
  -1  13   2   80.99    6.30
  -1  13   2   71.49    5.40
   0 -13  -2  205.98    9.90
   0 -13  -2  197.58    9.80
   0 -13  -2  188.18   10.10
   0 -13  -2  219.68   11.60
   0 -13  -2  209.18   10.10
   0 -13  -2  217.78   10.10
   0  13   2  182.08   11.00
   0  13   2  178.98   10.50
   0  13   2  206.18   10.00
   0  13   2  207.88   10.60
   0  13   2  219.48   11.50
  -1 -13  -2   21.30    3.20
  -1 -13  -2   20.90    2.70
  -1 -13  -2   28.70    3.50
  -1 -13  -2   23.10    2.90
  -1 -13  -2   23.60    3.80
   1  13   2   18.70    3.10
   1  13   2   21.90    3.50
   1  13   2   21.10    3.60
   1  13   2   19.70    2.90
   1  13   2   17.80    3.60
   1  13   2   15.80    2.60
  -2 -13  -2    3.00    1.50
  -2 -13  -2    2.60    1.40
  -2 -13  -2    3.90    1.90
  -2 -13  -2    5.00    1.50
  -2 -13  -2    9.00    2.30
  -2 -13  -2    3.80    1.90
  -2 -13  -2    4.50    1.30
   2  13   2    4.80    2.40
   2  13   2    2.60    1.60
   2  13   2    4.30    2.00
   2  13   2    4.40    2.20
   2  13   2    1.80    1.60
   2  13   2    4.10    1.70
   2  13   2    5.50    2.20
  -3 -13  -2   14.10    2.40
  -3 -13  -2   10.40    2.20
  -3 -13  -2    9.70    2.50
  -3 -13  -2   22.40    3.70
  -3 -13  -2   16.70    2.90
  -3 -13  -2   14.10    2.90
   3  13   2   23.00    3.90
   3  13   2   13.20    3.90
   3  13   2   18.60    3.50
   3  13   2   18.30    3.10
   3  13   2   21.10    3.80
   3  13   2   16.80    3.70
   1 -14  -2   32.10    3.50
   1 -14  -2   26.00    3.20
   1 -14  -2   33.30    4.20
  -1  14   2   25.50    4.10
  -1  14   2   28.00    2.90
   0 -14  -2    1.20    1.10
   0 -14  -2    1.20    1.20
   0 -14  -2    1.90    1.70
   0 -14  -2    4.90    1.70
   0 -14  -2    1.50    1.40
   0  14   2    2.80    1.40
   0  14   2    6.10    2.00
   0  14   2    3.70    2.10
   0  14   2    0.70    1.00
   0  14   2    0.90    1.30
  -1 -14  -2   -0.30    1.20
  -1 -14  -2    0.80    1.20
  -1 -14  -2    0.50    1.20
  -1 -14  -2   -0.10    0.80
  -1 -14  -2   -0.40    1.40
  -1 -14  -2    0.10    0.90
   1  14   2   -0.40    1.10
   1  14   2    0.10    1.40
   1  14   2    0.30    1.30
   1  14   2    0.60    1.40
   1  14   2    1.40    1.80
   1  14   2   -0.60    1.40
  -2 -14  -2   -0.80    1.20
  -2 -14  -2    0.30    1.10
  -2 -14  -2   -0.40    1.40
  -2 -14  -2    1.70    1.80
  -2 -14  -2   -0.40    1.10
  -2 -14  -2   -0.40    0.90
   2  14   2    0.20    1.90
   2  14   2    0.10    1.10
   2  14   2    1.00    1.80
   2  14   2   -1.30    1.50
   2  14   2    0.30    1.60
   2  14   2    0.60    1.50
   2  14   2    1.20    1.70
  -3 -14  -2    7.50    2.40
  -3 -14  -2    3.90    1.70
  -3 -14  -2    3.50    1.50
  -3 -14  -2    6.00    2.10
  -3 -14  -2    5.90    2.10
  -3 -14  -2   11.00    2.80
   3  14   2    0.40    1.50
   3  14   2    1.60    1.80
   3  14   2    5.50    2.90
   3  14   2    7.70    2.70
   3  14   2    3.70    2.10
   3  14   2    3.10    2.70
   3  14   2    6.50    2.30
   0 -15  -2    3.30    1.50
   0 -15  -2    5.50    1.90
   0 -15  -2    2.80    1.70
   0 -15  -2    0.80    1.10
   0 -15  -2   -0.20    1.40
   0  15   2    0.80    1.10
   0  15   2    2.20    1.70
   0  15   2    2.40    1.60
   0  15   2    0.60    1.20
   0  15   2    0.90    1.80
  -1 -15  -2    3.20    1.20
  -1 -15  -2    3.40    2.20
  -1 -15  -2    6.80    2.30
  -1 -15  -2    1.10    1.20
  -1 -15  -2    0.50    1.00
   1  15   2    4.00    2.20
   1  15   2    2.50    2.00
   1  15   2    1.80    1.90
   1  15   2    1.40    1.40
   1  15   2    3.50    2.10
   1  15   2    1.40    1.60
   2  15   2   74.89    6.50
   2  15   2   76.39    6.30
   1  15  -3    2.10    1.70
   2  14  -3   -0.20    1.40
   2  14  -3   -0.10    1.30
   2  14  -3   -0.20    1.60
   2  14  -3    1.00    2.00
   2  14  -3    0.30    1.50
   2  14  -3    1.90    2.00
   2  14  -3   -0.20    1.90
  -2 -14   3    1.10    1.40
  -2 -14   3    1.60    1.80
  -2 -14   3    2.30    1.90
  -2 -14   3   -0.70    1.00
  -2 -14   3   -0.80    0.80
   1  14  -3  264.97   12.40
   1  14  -3  265.57   13.40
   1  14  -3  212.78   13.10
   1  14  -3  240.48   13.20
   1  14  -3  272.47   14.30
  -1 -14   3  265.07   11.40
  -1 -14   3  246.18   12.20
  -1 -14   3  249.68   12.60
  -1 -14   3  250.67   11.40
   0  14  -3   27.40    2.90
   0  14  -3   24.90    4.00
   0  14  -3   30.70    4.10
   0  14  -3   21.70    3.70
   0  14  -3   22.60    3.90
   0  14  -3   17.30    3.30
   0 -14   3   30.00    3.40
   0 -14   3   29.30    3.60
   0 -14   3   25.10    3.20
  -1  14  -3    3.10    1.50
  -1  14  -3    2.00    1.70
  -1  14  -3    5.90    1.60
  -1  14  -3    1.70    1.30
  -1  14  -3    1.90    1.60
   1 -14   3    4.60    1.80
   1 -14   3    2.20    1.60
   3  13  -3   22.60    4.30
   3  13  -3   37.50    5.00
   3  13  -3   26.50    4.20
   3  13  -3   24.90    4.20
   3  13  -3   36.90    3.90
  -3 -13   3   30.60    3.40
  -3 -13   3   36.60    4.50
  -3 -13   3   26.70    3.00
  -3 -13   3   27.90    3.40
   2  13  -3   20.30    3.60
   2  13  -3   17.90    3.80
   2  13  -3   20.20    3.80
   2  13  -3   20.00    3.60
   2  13  -3   19.60    3.20
   2  13  -3   17.40    2.90
  -2 -13   3   18.00    3.20
  -2 -13   3   21.30    3.40
  -2 -13   3   14.30    2.50
  -2 -13   3   16.70    2.50
  -2 -13   3   12.30    2.30
   1  13  -3  106.39    7.40
   1  13  -3  114.09    7.30
   1  13  -3  113.39    6.50
   1  13  -3   93.09    7.30
   1  13  -3  112.99    8.00
   1  13  -3  111.09    7.30
  -1 -13   3  104.29    6.40
  -1 -13   3  104.39    5.60
  -1 -13   3  110.29    5.70
  -1 -13   3  106.09    6.40
  -1 -13   3  111.09    5.90
  -1 -13   3  104.29    6.70
   0  13  -3   28.00    3.80
   0  13  -3   24.80    3.80
   0  13  -3   28.90    4.40
   0  13  -3   25.80    3.90
   0  13  -3   31.60    4.00
   0  13  -3   25.50    2.80
   0 -13   3   27.10    3.00
   0 -13   3   29.40    3.60
   0 -13   3   26.20    3.50
  -1  13  -3    0.30    1.00
  -1  13  -3    0.90    1.50
  -1  13  -3    1.30    1.10
  -1  13  -3    1.60    1.50
  -1  13  -3    1.20    1.20
   1 -13   3    0.50    1.00
   1 -13   3    0.40    1.20
   1 -13   3    0.20    1.20
   1 -13   3    1.20    1.30
  -2  13  -3   11.80    1.70
   2 -13   3   12.50    2.40
   2 -13   3   16.90    3.30
   4  12  -3    0.90    1.80
   4  12  -3    1.10    1.80
   4  12  -3   -0.20    1.40
   4  12  -3    1.20    2.10
   4  12  -3    0.40    1.40
   4  12  -3    0.50    2.10
   4  12  -3   -0.90    2.30
  -4 -12   3   -0.30    1.60
  -4 -12   3   -0.80    1.40
  -4 -12   3   -0.70    0.90
  -4 -12   3    0.80    1.30
  -4 -12   3    0.30    1.70
   3  12  -3   29.50    4.30
   3  12  -3   17.40    3.70
   3  12  -3   26.30    3.40
   3  12  -3   26.40    4.10
   3  12  -3   28.50    4.40
  -3 -12   3   24.10    3.40
  -3 -12   3   25.80    3.10
  -3 -12   3   27.40    4.00
  -3 -12   3   28.10    3.70
  -3 -12   3   24.30    2.90
   2  12  -3    4.20    1.70
   2  12  -3    3.70    1.80
   2  12  -3    4.80    2.40
   2  12  -3    7.40    2.40
   2  12  -3    3.90    2.00
   2  12  -3    6.20    1.70
  -2 -12   3    5.80    2.10
  -2 -12   3    6.60    1.70
  -2 -12   3    5.70    1.70
  -2 -12   3    5.90    1.90
  -2 -12   3    6.50    1.70
   1  12  -3   22.30    3.70
   1  12  -3   33.10    4.00
   1  12  -3   32.70    4.30
   1  12  -3   23.40    3.80
   1  12  -3   23.00    3.30
   1  12  -3   33.10    4.10
   1  12  -3   27.20    3.20
  -1 -12   3   27.30    3.00
  -1 -12   3   28.80    2.90
  -1 -12   3   23.70    3.30
  -1 -12   3   25.20    2.40
  -1 -12   3   23.00    2.40
   0  12  -3   37.70    3.20
   0  12  -3   36.20    3.70
   0  12  -3   29.80    3.70
   0  12  -3   31.30    3.20
   0  12  -3   36.50    3.80
   0  12  -3   36.10    3.70
   0  12  -3   37.00    4.30
   0 -12   3   38.60    3.40
   0 -12   3   31.00    3.10
   0 -12   3   36.00    2.60
   0 -12   3   30.10    3.00
   0 -12   3   34.00    2.50
   0 -12   3   35.80    3.00
   0 -12   3   36.80    3.40
  -1  12  -3    8.80    2.10
  -1  12  -3   15.40    3.00
  -1  12  -3   16.60    2.20
  -1  12  -3   12.20    2.20
  -1  12  -3   16.80    2.60
   1 -12   3   14.00    2.40
   1 -12   3   14.10    2.70
   1 -12   3   17.40    2.80
   1 -12   3   16.20    2.40
   1 -12   3   15.90    2.60
  -2  12  -3   33.10    4.00
  -2  12  -3   33.00    3.30
  -2  12  -3   37.00    3.10
  -2  12  -3   37.70    2.70
   2 -12   3   40.30    4.10
   2 -12   3   35.20    3.80
   2 -12   3   37.10    3.40
   2 -12   3   35.20    3.40
  -3  12  -3    0.80    1.30
   3 -12   3    2.20    1.60
   3 -12   3    3.10    1.90
   3 -12   3    3.90    2.10
   4  11  -3    7.10    2.90
   4  11  -3    9.20    3.10
   4  11  -3    7.20    2.50
   4  11  -3   13.20    3.30
   4  11  -3    7.40    2.20
  -4 -11   3    4.20    2.00
  -4 -11   3    8.60    2.30
  -4 -11   3   11.20    2.90
  -4 -11   3   10.20    2.80
   3  11  -3   36.40    4.70
   3  11  -3   29.70    3.60
   3  11  -3   29.90    4.10
   3  11  -3   26.80    4.30
   3  11  -3   21.10    3.20
   3  11  -3   30.10    4.10
  -3 -11   3   33.50    4.20
  -3 -11   3   38.10    4.40
  -3 -11   3   33.90    3.20
  -3 -11   3   30.40    3.20
  -3 -11   3   24.20    2.70
   2  11  -3    0.10    1.20
   2  11  -3    1.40    1.30
   2  11  -3    1.00    1.20
   2  11  -3    1.10    1.50
   2  11  -3    1.30    1.50
   2  11  -3   -0.30    1.70
  -2 -11   3    0.90    1.10
  -2 -11   3   -0.40    0.90
  -2 -11   3    1.60    1.50
  -2 -11   3    0.30    1.30
  -2 -11   3    0.10    0.90
  -2 -11   3    1.10    1.10
   1  11  -3   15.50    2.80
   1  11  -3   14.30    3.00
   1  11  -3    9.40    2.20
   1  11  -3    9.80    2.50
   1  11  -3   17.40    3.00
   1  11  -3   16.40    2.90
   1  11  -3   13.00    2.10
  -1 -11   3   20.40    2.40
  -1 -11   3   13.90    2.30
  -1 -11   3   15.70    2.20
  -1 -11   3   12.00    2.00
  -1 -11   3   15.60    2.60
   0  11  -3  290.27   14.00
   0  11  -3  283.37   13.30
   0  11  -3  290.47   14.00
   0  11  -3  341.07   15.40
   0  11  -3  312.47   14.70
   0  11  -3  329.97   14.50
   0  11  -3  330.57   13.90
   0  11  -3  320.17   14.80
   0 -11   3  322.97   14.10
   0 -11   3  290.17   13.40
   0 -11   3  305.27   13.70
   0 -11   3  304.17   13.30
   0 -11   3  311.07   13.90
   0 -11   3  317.37   13.90
   0 -11   3  329.47   13.30
   0 -11   3  322.47   13.10
   0 -11   3  338.57   14.20
  -1  11  -3    7.20    2.20
  -1  11  -3    5.00    1.30
  -1  11  -3    4.30    1.10
  -1  11  -3    6.20    1.80
  -1  11  -3    5.10    1.70
  -1  11  -3    7.70    1.80
  -1  11  -3    5.40    1.50
  -1  11  -3    4.60    1.40
   1 -11   3    7.20    1.70
   1 -11   3    6.80    1.50
   1 -11   3    4.60    1.50
   1 -11   3    7.20    1.60
   1 -11   3    4.00    1.50
   1 -11   3    7.90    1.90
  -2  11  -3   22.60    2.80
  -2  11  -3   30.10    2.30
  -2  11  -3   24.20    3.40
  -2  11  -3   23.20    2.40
  -2  11  -3   20.50    2.50
  -2  11  -3   26.10    2.50
   2 -11   3   29.20    3.40
   2 -11   3   25.80    2.80
   2 -11   3   27.40    3.50
   2 -11   3   23.20    2.10
   2 -11   3   27.00    3.00
  -3  11  -3    1.20    1.30
   3 -11   3    3.90    2.00
   3 -11   3    3.00    1.60
   3 -11   3    6.90    2.10
   3 -11   3    7.10    2.40
   4  10  -3   37.80    4.20
   4  10  -3   37.40    3.80
   4  10  -3   27.50    4.40
   4  10  -3   38.20    4.70
   4  10  -3   26.10    4.00
  -4 -10   3   43.30    4.40
  -4 -10   3   39.80    4.00
  -4 -10   3   33.00    3.90
  -4 -10   3   46.40    4.40
   3  10  -3   16.50    3.20
   3  10  -3   12.80    2.80
   3  10  -3   18.00    3.10
   3  10  -3   15.70    2.60
   3  10  -3   15.10    3.00
   3  10  -3   18.40    3.20
   3  10  -3   12.20    2.50
  -3 -10   3   17.00    3.10
  -3 -10   3   12.30    2.10
  -3 -10   3   18.40    3.00
  -3 -10   3   15.10    2.50
  -3 -10   3   13.30    2.40
   2  10  -3    0.10    1.10
   2  10  -3   -0.80    0.80
   2  10  -3    0.30    1.20
   2  10  -3    1.00    1.40
   2  10  -3    1.10    1.70
   2  10  -3   -0.20    1.20
  -2 -10   3   -0.20    0.90
  -2 -10   3    0.20    0.90
  -2 -10   3    1.00    1.30
  -2 -10   3    1.00    1.00
  -2 -10   3    0.10    0.90
  -2 -10   3    0.00    1.10
   1  10  -3  100.39    6.40
   1  10  -3  111.69    7.00
   1  10  -3   98.89    5.70
   1  10  -3   96.89    6.20
   1  10  -3   97.99    5.20
   1  10  -3  116.59    6.50
   1  10  -3  105.09    6.90
   1  10  -3   86.99    5.80
  -1 -10   3  105.09    5.50
  -1 -10   3  107.69    5.70
  -1 -10   3  101.09    6.00
  -1 -10   3  109.89    5.90
  -1 -10   3  110.09    5.40
   0  10  -3    1.50    0.90
   0  10  -3    0.50    0.70
   0  10  -3    3.40    1.40
   0  10  -3    1.50    1.10
   0  10  -3    1.10    1.40
   0  10  -3    1.90    1.50
   0  10  -3    1.60    1.30
   0  10  -3    2.00    1.00
   0  10  -3    0.90    1.00
   0 -10   3    2.00    1.20
   0 -10   3    2.30    1.00
   0 -10   3    1.70    0.80
   0 -10   3    1.60    1.00
   0 -10   3    3.00    1.20
   0 -10   3    1.90    1.10
   0 -10   3    2.50    1.10
   0 -10   3    1.60    0.90
   0 -10   3    2.40    0.90
   0 -10   3    2.50    1.10
  -1  10  -3    6.10    1.60
  -1  10  -3    5.70    1.70
  -1  10  -3    6.80    2.00
  -1  10  -3    5.00    1.50
  -1  10  -3    5.90    1.30
  -1  10  -3    6.30    1.20
  -1  10  -3    7.10    1.50
  -1  10  -3    4.40    1.30
   1 -10   3    7.40    1.60
   1 -10   3    5.70    1.50
   1 -10   3    4.50    1.20
   1 -10   3    5.40    1.60
   1 -10   3    6.20    1.50
   1 -10   3    5.10    1.60
   1 -10   3    7.20    1.50
   1 -10   3    6.30    1.30
  -2  10  -3    0.60    1.00
  -2  10  -3    2.20    1.50
  -2  10  -3    0.90    0.90
  -2  10  -3    0.70    0.70
  -2  10  -3    1.30    1.10
  -2  10  -3    0.20    0.70
  -2  10  -3    0.80    0.90
   2 -10   3    0.90    1.00
   2 -10   3    1.00    1.30
   2 -10   3    1.00    1.30
   2 -10   3    2.60    1.40
  -3  10  -3   -0.40    1.00
  -3  10  -3    0.30    1.10
   3 -10   3   -0.50    1.30
   3 -10   3    0.00    1.50
   3 -10   3   -0.10    1.20
   3 -10   3    0.50    1.40
   3 -10   3    1.00    1.20
  -4  10  -3    0.20    1.20
   4 -10   3    1.90    2.20
   4 -10   3    0.00    1.60
   4 -10   3    0.90    1.60
   5   9  -3    1.90    2.30
   5   9  -3    2.80    2.00
   5   9  -3    1.90    1.80
   5   9  -3    1.30    2.00
   5   9  -3    0.80    2.30
   5   9  -3    0.20    1.40
   5   9  -3    0.10    2.30
  -5  -9   3   -0.10    1.00
  -5  -9   3    1.50    2.10
  -5  -9   3    0.00    1.70
  -5  -9   3    3.00    1.90
  -5  -9   3    0.70    1.30
  -5  -9   3    3.40    2.10
   4   9  -3   35.60    4.20
   4   9  -3   51.19    4.00
   4   9  -3   44.90    5.20
   4   9  -3   39.90    4.10
   4   9  -3   45.50    4.70
   4   9  -3   49.40    4.10
   4   9  -3   47.20    4.40
   4   9  -3   44.00    4.80
  -4  -9   3   58.79    4.80
  -4  -9   3   50.39    4.50
  -4  -9   3   47.30    4.10
  -4  -9   3   43.20    4.20
  -4  -9   3   38.10    3.30
  -4  -9   3   49.40    4.40
   3   9  -3  128.99    8.20
   3   9  -3  130.99    7.80
   3   9  -3  121.89    7.50
   3   9  -3  128.89    7.50
   3   9  -3  116.89    7.40
   3   9  -3  120.99    6.80
   3   9  -3  117.59    7.00
  -3  -9   3  129.79    7.00
  -3  -9   3  117.99    6.90
  -3  -9   3  125.89    7.30
  -3  -9   3  119.29    6.70
  -3  -9   3  120.19    7.10
  -3  -9   3  126.39    6.50
   2   9  -3    7.00    2.00
   2   9  -3    5.00    1.70
   2   9  -3    9.50    2.40
   2   9  -3    7.80    2.00
   2   9  -3    8.00    1.90
   2   9  -3    7.20    1.70
  -2  -9   3    6.80    1.90
  -2  -9   3    7.40    1.60
  -2  -9   3    8.80    1.60
  -2  -9   3    7.50    1.90
  -2  -9   3   10.10    1.70
   1   9  -3   40.60    3.60
   1   9  -3   44.90    3.10
   1   9  -3   42.80    4.00
   1   9  -3   39.50    2.60
   1   9  -3   43.60    3.20
   1   9  -3   36.90    3.20
   1   9  -3   42.10    4.00
   1   9  -3   40.10    3.50
   1   9  -3   42.90    3.60
  -1  -9   3   42.60    3.00
  -1  -9   3   40.90    2.70
  -1  -9   3   45.10    2.90
  -1  -9   3   36.20    3.30
  -1  -9   3   41.30    3.20
  -1  -9   3   41.30    3.10
   0   9  -3   27.30    2.50
   0   9  -3   28.80    2.30
   0   9  -3   32.90    3.40
   0   9  -3   32.60    2.90
   0   9  -3   31.80    3.00
   0   9  -3   27.50    2.10
   0   9  -3   34.00    2.60
   0   9  -3   32.80    3.10
   0   9  -3   25.60    2.50
   0  -9   3   28.40    2.20
   0  -9   3   28.40    2.20
   0  -9   3   32.40    2.60
   0  -9   3   30.90    2.30
   0  -9   3   30.10    2.50
   0  -9   3   28.40    2.10
   0  -9   3   30.20    2.40
   0  -9   3   26.90    2.30
   0  -9   3   30.70    2.40
   0  -9   3   28.40    2.60
   0  -9   3   34.00    2.70
  -1   9  -3   59.09    3.50
  -1   9  -3   55.79    3.70
  -1   9  -3   51.79    3.00
  -1   9  -3   52.59    3.20
  -1   9  -3   52.39    3.40
  -1   9  -3   50.69    3.40
  -1   9  -3   56.39    4.30
  -1   9  -3   55.69    3.80
  -1   9  -3   55.19    3.60
   1  -9   3   56.99    3.60
   1  -9   3   55.49    3.40
   1  -9   3   54.19    3.60
   1  -9   3   51.69    3.10
   1  -9   3   62.09    4.10
   1  -9   3   54.59    3.80
   1  -9   3   53.09    3.30
   1  -9   3   50.59    3.10
  -2   9  -3  162.48    7.70
  -2   9  -3  154.98    8.30
  -2   9  -3  157.98    7.30
  -2   9  -3  143.29    6.90
  -2   9  -3  151.38    7.10
  -2   9  -3  164.48    6.90
  -2   9  -3  166.58    7.20
   2  -9   3  156.58    8.40
   2  -9   3  144.89    6.80
   2  -9   3  151.78    8.30
   2  -9   3  159.78    7.70
   2  -9   3  167.58    8.20
   2  -9   3  160.48    7.80
  -3   9  -3  342.57   17.00
  -3   9  -3  422.46   16.80
   3  -9   3  390.96   16.80
   3  -9   3  372.26   17.70
   3  -9   3  394.36   17.10
   3  -9   3  406.66   17.70
   3  -9   3  385.86   17.80
  -4   9  -3   -0.20    1.10
  -4   9  -3   -0.60    1.00
   4  -9   3   -0.10    1.40
   4  -9   3   -0.30    1.60
   4  -9   3    0.60    1.90
   5   8  -3    1.90    2.20
   5   8  -3   -0.30    1.90
   5   8  -3    0.80    1.40
   5   8  -3    0.50    1.40
   5   8  -3   -0.10    1.60
   5   8  -3   -0.90    1.70
  -5  -8   3    2.50    1.90
  -5  -8   3    1.00    1.90
  -5  -8   3    3.40    2.00
  -5  -8   3   -0.50    0.80
  -5  -8   3    0.20    1.30
  -5  -8   3    1.50    1.80
   4   8  -3  204.78   11.30
   4   8  -3  186.08    9.40
   4   8  -3  192.28   10.20
   4   8  -3  197.78    9.70
   4   8  -3  169.58   10.20
   4   8  -3  191.08   10.80
   4   8  -3  195.28   10.50
   4   8  -3  197.18   10.90
  -4  -8   3  213.58   10.50
  -4  -8   3  182.18    9.10
  -4  -8   3  207.08   10.30
  -4  -8   3  201.28   10.00
  -4  -8   3  204.08   10.40
  -4  -8   3  204.88   10.20
   3   8  -3   15.90    2.60
   3   8  -3   13.30    2.60
   3   8  -3   14.50    2.70
   3   8  -3   14.20    2.60
   3   8  -3   15.60    2.60
   3   8  -3   15.50    2.20
   3   8  -3   11.20    2.70
  -3  -8   3   13.10    2.00
  -3  -8   3   14.20    2.50
  -3  -8   3   13.80    2.30
  -3  -8   3   14.30    2.20
  -3  -8   3   18.00    2.60
  -3  -8   3   15.00    2.60
   2   8  -3  130.09    6.90
   2   8  -3  135.39    7.30
   2   8  -3  131.49    7.60
   2   8  -3  128.29    6.50
   2   8  -3  125.29    6.50
   2   8  -3  119.29    7.00
   2   8  -3  115.39    6.90
  -2  -8   3  124.99    6.80
  -2  -8   3  131.29    6.30
  -2  -8   3  130.89    6.30
  -2  -8   3  115.69    6.40
  -2  -8   3  127.39    6.50
  -2  -8   3  116.49    6.60
   1   8  -3    0.40    1.20
   1   8  -3   -0.10    0.50
   1   8  -3    1.20    1.10
   1   8  -3    0.00    1.10
   1   8  -3   -0.40    0.80
   1   8  -3   -0.50    0.90
   1   8  -3   -0.20    0.70
   1   8  -3   -0.10    0.70
   1   8  -3    0.00    1.00
   1   8  -3    0.30    0.80
   1   8  -3    0.00    0.80
  -1  -8   3    0.30    0.90
  -1  -8   3   -0.90    0.80
  -1  -8   3    0.90    0.70
  -1  -8   3   -0.60    0.60
  -1  -8   3    0.20    0.90
  -1  -8   3    0.40    1.00
  -1  -8   3   -0.90    0.80
  -1  -8   3    0.80    0.80
   0   8  -3    3.50    1.20
   0   8  -3    2.50    0.90
   0   8  -3    2.80    1.00
   0   8  -3    2.50    1.30
   0   8  -3    1.30    1.20
   0   8  -3    3.20    1.20
   0   8  -3    2.40    1.10
   0   8  -3    3.00    0.80
   0   8  -3    3.80    1.10
   0   8  -3    1.60    0.80
   0  -8   3    3.40    1.00
   0  -8   3    2.40    1.00
   0  -8   3    3.30    1.10
   0  -8   3    3.50    1.00
   0  -8   3    3.10    1.20
   0  -8   3    3.50    1.00
   0  -8   3    2.70    1.10
   0  -8   3    2.80    1.00
   0  -8   3    3.20    1.00
   0  -8   3    2.70    0.90
  -1   8  -3   37.60    2.40
  -1   8  -3   41.20    3.00
  -1   8  -3   39.70    2.60
  -1   8  -3   39.00    2.70
  -1   8  -3   37.10    2.90
  -1   8  -3   35.00    2.50
  -1   8  -3   36.30    2.70
  -1   8  -3   41.70    2.90
  -1   8  -3   40.00    3.40
  -1   8  -3   40.20    2.70
   1  -8   3   42.00    2.70
   1  -8   3   38.50    2.80
   1  -8   3   38.40    3.00
   1  -8   3   42.80    3.20
   1  -8   3   41.00    2.50
   1  -8   3   37.20    2.40
   1  -8   3   39.00    2.70
   1  -8   3   36.40    2.80
  -2   8  -3  225.48    9.20
  -2   8  -3  216.08    9.20
  -2   8  -3  217.78    9.60
  -2   8  -3  199.28   10.10
  -2   8  -3  217.88    8.90
  -2   8  -3  206.08    9.10
  -2   8  -3  199.08    9.00
  -2   8  -3  212.68    9.10
   2  -8   3  216.28   10.40
   2  -8   3  215.58    9.80
   2  -8   3  220.78    9.80
   2  -8   3  203.98   10.20
   2  -8   3  219.98   10.10
  -3   8  -3   90.29    5.20
  -3   8  -3   93.79    5.60
   3  -8   3   88.19    5.80
   3  -8   3   88.69    5.80
   3  -8   3   78.19    5.00
   3  -8   3   84.89    5.40
   3  -8   3   86.49    5.90
  -4   8  -3    0.60    1.10
  -4   8  -3    0.40    1.20
   4  -8   3   -0.70    1.40
   4  -8   3   -0.10    1.40
   4  -8   3    1.10    1.70
   5   7  -3    0.80    1.40
   5   7  -3    1.70    2.00
   5   7  -3    0.00    1.30
   5   7  -3   -0.10    2.00
   5   7  -3    0.00    1.80
   5   7  -3    3.30    1.50
  -5  -7   3    0.50    1.20
  -5  -7   3    3.90    2.10
  -5  -7   3    0.80    1.00
  -5  -7   3    2.60    1.90
  -5  -7   3    2.90    2.10
  -5  -7   3    1.90    2.00
   4   7  -3    5.20    1.50
   4   7  -3    5.80    2.10
   4   7  -3    9.30    1.90
   4   7  -3    8.40    2.60
   4   7  -3    9.70    2.60
   4   7  -3    6.60    1.80
   4   7  -3    8.70    2.00
   4   7  -3    4.30    1.90
   4   7  -3    9.40    2.50
  -4  -7   3    7.30    2.00
  -4  -7   3    6.90    2.30
  -4  -7   3    6.60    1.90
  -4  -7   3    6.20    1.80
  -4  -7   3    8.60    1.60
  -4  -7   3   12.10    2.50
  -4  -7   3   11.30    2.40
   3   7  -3  603.74   24.90
   3   7  -3  598.04   25.90
   3   7  -3  610.94   25.60
   3   7  -3  610.14   26.20
   3   7  -3  625.64   25.70
   3   7  -3  625.34   25.70
   3   7  -3  633.74   26.00
  -3  -7   3  572.04   24.50
  -3  -7   3  567.34   25.00
  -3  -7   3  613.54   25.40
  -3  -7   3  599.54   25.40
  -3  -7   3  622.34   25.30
  -3  -7   3  619.64   25.30
  -3  -7   3  627.44   25.20
   2   7  -3  713.03   28.80
   2   7  -3  749.23   30.00
   2   7  -3  729.33   29.60
   2   7  -3  707.33   28.80
   2   7  -3  726.83   29.40
   2   7  -3  744.73   29.40
   2   7  -3  672.03   29.00
   2   7  -3  703.43   29.60
  -2  -7   3  715.03   29.20
  -2  -7   3  726.23   28.80
  -2  -7   3  754.22   29.00
  -2  -7   3  742.23   28.70
  -2  -7   3  679.13   28.80
  -2  -7   3  705.03   29.10
  -2  -7   3  711.83   28.90
   1   7  -3   97.79    5.30
   1   7  -3   98.89    4.60
   1   7  -3   94.99    5.40
   1   7  -3   97.29    5.30
   1   7  -3   97.49    5.10
   1   7  -3  105.89    5.10
   1   7  -3   95.79    5.10
   1   7  -3  100.89    5.50
   1   7  -3  103.79    5.90
   1   7  -3   99.09    5.90
   1   7  -3  100.89    5.60
  -1  -7   3  101.99    5.00
  -1  -7   3  100.69    4.60
  -1  -7   3   98.99    5.40
  -1  -7   3   95.39    5.30
  -1  -7   3  101.09    5.40
  -1  -7   3  101.29    4.90
  -1  -7   3   91.09    5.00
  -1  -7   3   96.79    5.10
  -1  -7   3  100.29    4.90
  -1  -7   3   95.69    5.20
  -1  -7   3   96.39    5.40
   0   7  -3   38.40    2.40
   0   7  -3   39.40    2.80
   0   7  -3   44.10    3.30
   0   7  -3   38.90    2.90
   0   7  -3   36.50    2.60
   0   7  -3   37.50    2.60
   0   7  -3   35.90    2.50
   0   7  -3   39.40    2.90
   0   7  -3   38.90    2.90
   0   7  -3   37.80    2.60
   0  -7   3   35.10    2.50
   0  -7   3   39.30    2.70
   0  -7   3   34.80    2.50
   0  -7   3   39.00    2.60
   0  -7   3   34.50    2.50
   0  -7   3   38.50    2.30
   0  -7   3   41.20    2.80
   0  -7   3   34.20    2.40
   0  -7   3   43.00    2.40
   0  -7   3   38.10    2.30
  -1   7  -3   75.39    3.80
  -1   7  -3   77.19    3.80
  -1   7  -3   75.89    4.30
  -1   7  -3   77.19    4.10
  -1   7  -3   76.99    4.10
  -1   7  -3   74.59    3.90
  -1   7  -3   80.19    4.10
  -1   7  -3   76.09    4.20
  -1   7  -3   75.99    4.00
  -1   7  -3   87.19    4.80
   1  -7   3   70.89    4.50
   1  -7   3   77.09    5.70
   1  -7   3   72.89    3.90
   1  -7   3   78.39    3.80
   1  -7   3   75.39    4.20
   1  -7   3   74.89    3.70
   1  -7   3   78.39    4.00
   1  -7   3   73.89    4.30
   1  -7   3   79.99    4.60
   1  -7   3   78.89    4.30
  -2   7  -3    7.10    1.10
  -2   7  -3    3.30    0.80
  -2   7  -3    6.20    0.90
  -2   7  -3    4.30    1.30
  -2   7  -3    5.00    0.90
  -2   7  -3    5.60    1.50
  -2   7  -3    7.00    1.20
   2  -7   3    6.60    1.60
   2  -7   3    3.50    1.20
   2  -7   3    6.60    1.60
   2  -7   3    8.40    1.80
   2  -7   3    5.10    1.50
  -3   7  -3    2.20    1.00
  -3   7  -3    0.90    1.10
  -3   7  -3    1.40    1.20
   3  -7   3    1.40    1.40
   3  -7   3    0.80    1.20
   3  -7   3   -0.70    1.00
   3  -7   3   -1.50    1.20
   3  -7   3    1.70    1.10
  -4   7  -3    9.00    1.90
  -4   7  -3   12.10    1.80
  -4   7  -3   13.20    1.90
  -4   7  -3   10.90    2.20
   4  -7   3   12.90    2.80
   4  -7   3   20.90    3.20
   4  -7   3   19.00    3.30
   4  -7   3   12.70    2.80
  -5   7  -3   39.10    4.00
  -5   7  -3   43.00    3.50
   5   6  -3    1.60    2.00
   5   6  -3    7.10    2.70
   5   6  -3    3.50    1.30
   5   6  -3    0.30    2.20
   5   6  -3    1.90    1.70
   5   6  -3    5.40    2.30
  -5  -6   3    2.00    1.10
  -5  -6   3    4.60    2.00
  -5  -6   3    3.00    1.80
  -5  -6   3    2.50    1.50
  -5  -6   3    6.40    2.40
  -5  -6   3    4.00    2.10
   4   6  -3    0.80    1.10
   4   6  -3    0.00    0.90
   4   6  -3    0.10    1.60
   4   6  -3   -0.70    1.20
   4   6  -3   -0.60    1.10
   4   6  -3   -0.30    1.40
   4   6  -3    0.80    1.30
   4   6  -3    0.30    1.60
   4   6  -3   -0.80    1.30
  -4  -6   3    0.20    1.00
  -4  -6   3   -0.10    1.50
  -4  -6   3   -0.80    1.20
  -4  -6   3    0.50    1.20
  -4  -6   3    0.60    1.40
  -4  -6   3    1.50    1.30
  -4  -6   3   -1.20    1.10
   3   6  -3   15.40    2.50
   3   6  -3   14.70    2.70
   3   6  -3   16.30    2.20
   3   6  -3   19.10    2.80
   3   6  -3   17.70    2.50
   3   6  -3   16.90    2.40
  -3  -6   3   15.20    2.20
   2   6  -3   41.80    3.30
   2   6  -3   36.40    2.90
   2   6  -3   39.30    2.80
   2   6  -3   38.50    3.10
   2   6  -3   40.60    3.60
   2   6  -3   34.80    2.80
   2   6  -3   41.60    2.90
   2   6  -3   36.00    2.50
   2   6  -3   37.50    3.10
   2   6  -3   36.00    3.10
  -2  -6   3   41.70    3.10
  -2  -6   3   37.80    2.50
  -2  -6   3   33.00    2.70
  -2  -6   3   39.30    2.90
  -2  -6   3   34.80    3.00
  -2  -6   3   36.50    2.80
  -2  -6   3   36.40    3.00
  -2  -6   3   40.30    2.80
  -2  -6   3   35.50    2.90
   1   6  -3  100.49    5.10
   1   6  -3  100.09    5.20
   1   6  -3  104.59    5.30
   1   6  -3  102.59    5.20
   1   6  -3  103.19    5.10
   1   6  -3   97.99    4.60
   1   6  -3  109.79    5.60
   1   6  -3  105.29    5.80
   1   6  -3  106.69    5.50
   1   6  -3  102.79    5.50
   1   6  -3  100.69    5.40
   1   6  -3  100.99    4.90
   1   6  -3  102.09    5.10
   1   6  -3   99.89    5.80
  -1  -6   3   94.79    5.40
  -1  -6   3   97.99    4.90
  -1  -6   3  103.49    5.40
  -1  -6   3   95.79    5.30
  -1  -6   3  102.19    4.70
  -1  -6   3   97.99    5.00
  -1  -6   3  102.89    5.30
  -1  -6   3   91.99    5.30
  -1  -6   3  110.89    5.00
  -1  -6   3  108.39    5.00
  -1  -6   3   94.59    5.30
  -1  -6   3  104.29    5.20
   0   6  -3    9.30    1.50
   0   6  -3   11.80    1.50
   0   6  -3    9.60    1.70
   0   6  -3    9.60    1.30
   0   6  -3   10.40    1.60
   0   6  -3   11.40    1.70
   0   6  -3   11.30    1.70
   0   6  -3   12.30    2.00
   0   6  -3   11.70    1.50
   0   6  -3   13.00    1.50
   0   6  -3    9.90    1.40
   0   6  -3   10.10    1.50
   0  -6   3    9.30    1.50
   0  -6   3   11.60    1.70
   0  -6   3   11.40    1.50
   0  -6   3   10.50    1.40
   0  -6   3   11.60    1.40
   0  -6   3   12.20    1.50
   0  -6   3   10.60    1.30
   0  -6   3   12.20    1.50
   0  -6   3   13.80    1.70
   0  -6   3    9.80    1.20
   0  -6   3   10.10    1.40
  -1   6  -3  131.29    5.80
  -1   6  -3  123.79    6.60
  -1   6  -3  129.19    6.20
  -1   6  -3  126.69    5.60
  -1   6  -3  131.39    6.00
  -1   6  -3  129.09    5.90
  -1   6  -3  127.49    6.40
  -1   6  -3  123.79    6.20
  -1   6  -3  130.49    5.80
  -1   6  -3  128.69    5.90
  -1   6  -3  131.29    5.60
  -1   6  -3  126.99    6.30
  -1   6  -3  124.99    5.90
   1  -6   3  126.79    6.20
   1  -6   3  123.99    5.50
   1  -6   3  130.29    6.40
   1  -6   3  124.09    6.00
   1  -6   3  123.09    5.80
   1  -6   3  130.99    5.90
   1  -6   3  130.19    6.10
   1  -6   3  130.69    6.00
   1  -6   3  121.99    5.50
   1  -6   3  126.99    5.70
   1  -6   3  123.99    5.50
  -2   6  -3    7.50    1.50
  -2   6  -3    6.70    1.60
  -2   6  -3    7.70    1.50
  -2   6  -3    6.80    1.40
  -2   6  -3    5.70    1.20
  -2   6  -3    6.30    1.20
  -2   6  -3    5.20    1.00
   2  -6   3    5.10    1.40
   2  -6   3    8.70    1.70
   2  -6   3    7.30    1.60
   2  -6   3    5.60    1.20
   2  -6   3    7.70    1.70
  -3   6  -3   -0.50    0.70
  -3   6  -3    1.50    1.00
  -3   6  -3   -0.60    0.90
  -3   6  -3    0.10    0.90
  -3   6  -3   -0.60    1.00
   3  -6   3   -0.10    1.20
   3  -6   3    0.70    1.00
   3  -6   3   -0.70    1.10
   3  -6   3    1.10    1.20
   3  -6   3    1.90    1.40
   3  -6   3    0.80    1.30
  -4   6  -3    1.60    1.20
  -4   6  -3    0.50    1.30
  -4   6  -3    0.30    1.10
  -4   6  -3    2.00    1.20
   4  -6   3    2.90    1.80
   4  -6   3    1.90    1.50
   4  -6   3    2.40    1.80
   4  -6   3   -1.00    1.50
  -5   6  -3    0.60    1.20
  -5   6  -3   -0.60    1.10
  -5   6  -3    2.20    1.50
   5  -6   3    1.80    2.20
   5  -6   3    2.70    2.10
   5   5  -3    1.40    1.10
   5   5  -3   -0.70    1.70
   5   5  -3   -0.20    1.70
   5   5  -3    0.00    1.90
   5   5  -3    0.40    1.50
   5   5  -3    2.00    1.80
  -5  -5   3    0.60    0.90
  -5  -5   3    0.50    1.40
  -5  -5   3    0.50    1.40
  -5  -5   3    0.70    1.60
  -5  -5   3    0.00    1.70
  -5  -5   3    0.20    1.00
   4   5  -3    4.20    1.40
   4   5  -3    5.20    2.00
   4   5  -3    4.00    1.50
   4   5  -3    4.90    1.80
   4   5  -3    3.80    1.30
   4   5  -3    3.80    1.30
   4   5  -3    5.40    2.00
   4   5  -3    2.10    0.90
   4   5  -3    3.30    1.70
  -4  -5   3    4.90    1.80
  -4  -5   3    4.70    1.60
  -4  -5   3    4.70    1.70
  -4  -5   3    1.20    1.40
  -4  -5   3    2.60    1.30
  -4  -5   3    3.50    1.10
  -4  -5   3    4.80    1.60
  -4  -5   3    2.20    1.50
   3   5  -3   34.70    2.70
   3   5  -3   33.40    3.30
   3   5  -3   35.20    3.80
   3   5  -3   34.60    2.70
   3   5  -3   36.00    3.40
   3   5  -3   31.00    2.50
   3   5  -3   32.30    3.10
   3   5  -3   37.20    3.10
   3   5  -3   35.40    3.50
  -3  -5   3   31.00    3.00
  -3  -5   3   32.40    2.40
  -3  -5   3   33.50    3.00
  -3  -5   3   35.30    3.20
  -3  -5   3   37.10    3.10
  -3  -5   3   32.20    2.80
  -3  -5   3   32.90    2.80
  -3  -5   3   36.30    3.20
   2   5  -3  143.49    7.30
   2   5  -3  148.49    7.70
   2   5  -3  163.78    7.00
   2   5  -3  146.09    7.10
   2   5  -3  147.29    7.40
   2   5  -3  147.99    7.00
   2   5  -3  159.68    7.20
   2   5  -3  155.78    7.20
   2   5  -3  149.29    7.40
   2   5  -3  142.69    6.60
   2   5  -3  148.19    7.30
   2   5  -3  147.79    7.50
   2   5  -3  151.98    7.40
  -2  -5   3  146.49    7.20
  -2  -5   3  159.48    7.10
  -2  -5   3  148.59    7.30
  -2  -5   3  135.19    7.10
  -2  -5   3  139.89    7.20
  -2  -5   3  145.89    7.40
  -2  -5   3  156.38    6.70
  -2  -5   3  158.48    7.20
  -2  -5   3  142.99    7.70
  -2  -5   3  148.99    7.90
  -2  -5   3  150.08    7.10
  -2  -5   3  143.79    6.90
   1   5  -3   91.69    4.90
   1   5  -3   96.89    4.90
   1   5  -3   93.29    4.60
   1   5  -3   89.79    4.50
   1   5  -3   92.49    4.70
   1   5  -3   93.69    4.70
   1   5  -3   87.39    4.10
   1   5  -3   97.79    5.20
   1   5  -3   98.89    4.90
   1   5  -3   88.89    4.40
   1   5  -3   95.29    4.70
   1   5  -3   85.59    4.80
   1   5  -3   92.09    4.60
  -1  -5   3   87.29    4.30
  -1  -5   3   95.49    4.70
  -1  -5   3   87.19    4.70
  -1  -5   3   89.69    4.50
  -1  -5   3   93.09    4.30
  -1  -5   3   92.69    4.80
  -1  -5   3   88.69    4.80
  -1  -5   3   88.69    4.80
  -1  -5   3   93.29    4.60
  -1  -5   3   91.09    4.70
  -1  -5   3   86.49    4.90
  -1  -5   3   92.29    4.50
   0   5  -3 1482.25   57.59
   0   5  -3 1537.65   57.39
   0   5  -3 1506.95   57.29
   0   5  -3 1475.35   56.99
   0   5  -3 1486.75   56.99
   0   5  -3 1495.35   56.89
   0   5  -3 1528.75   57.19
   0   5  -3 1467.05   57.49
   0   5  -3 1471.15   57.19
   0   5  -3 1500.05   57.09
   0   5  -3 1506.85   56.99
   0   5  -3 1553.64   57.19
   0  -5   3 1484.45   57.09
   0  -5   3 1445.86   56.89
   0  -5   3 1433.26   57.09
   0  -5   3 1437.76   56.99
   0  -5   3 1477.15   56.79
   0  -5   3 1444.06   57.19
   0  -5   3 1508.05   57.09
   0  -5   3 1508.95   56.99
   0  -5   3 1452.75   56.79
   0  -5   3 1445.56   57.29
   0  -5   3 1446.26   56.89
  -1   5  -3   57.69    3.40
  -1   5  -3   64.69    3.20
  -1   5  -3   54.59    3.40
  -1   5  -3   62.29    3.20
  -1   5  -3   59.99    2.90
  -1   5  -3   57.79    3.20
  -1   5  -3   55.39    3.10
  -1   5  -3   61.29    2.90
  -1   5  -3   61.09    3.10
  -1   5  -3   58.19    3.00
  -1   5  -3   58.79    3.30
  -1   5  -3   60.19    3.70
  -1   5  -3   56.59    3.40
  -1   5  -3   62.69    3.10
   1  -5   3   59.49    3.50
   1  -5   3   57.79    3.00
   1  -5   3   59.99    2.90
   1  -5   3   59.69    3.40
   1  -5   3   59.89    2.80
   1  -5   3   61.69    3.40
   1  -5   3   61.99    3.30
   1  -5   3   55.29    3.20
   1  -5   3   58.09    3.20
   1  -5   3   57.29    3.00
  -2   5  -3   62.89    4.20
  -2   5  -3   65.59    3.50
  -2   5  -3   60.89    3.80
  -2   5  -3   62.79    3.40
  -2   5  -3   67.09    3.50
  -2   5  -3   68.69    3.80
  -2   5  -3   67.09    3.60
  -2   5  -3   63.99    4.00
  -2   5  -3   61.69    3.40
   2  -5   3   66.49    3.90
   2  -5   3   61.19    4.00
   2  -5   3   59.69    4.00
   2  -5   3   66.29    4.10
   2  -5   3   62.99    3.60
   2  -5   3   68.69    4.00
  -3   5  -3   12.90    1.60
  -3   5  -3    9.70    1.60
  -3   5  -3    9.90    1.70
  -3   5  -3   10.60    1.60
  -3   5  -3   13.70    1.90
  -3   5  -3   12.90    1.80
   3  -5   3   11.70    2.10
   3  -5   3   13.10    2.50
   3  -5   3   14.80    2.40
   3  -5   3   13.80    2.40
   3  -5   3   11.60    2.30
  -4   5  -3    2.60    1.20
  -4   5  -3    2.00    1.30
  -4   5  -3    2.20    1.50
  -4   5  -3    1.80    1.30
  -4   5  -3    4.30    1.50
   4  -5   3    5.00    1.90
   4  -5   3    3.70    2.00
   4  -5   3    2.90    1.70
   4  -5   3    3.70    1.60
   4  -5   3    0.70    1.40
  -5   5  -3    2.80    1.60
  -5   5  -3    3.70    1.70
  -5   5  -3    3.20    1.50
   5  -5   3    7.80    2.60
   5  -5   3    5.70    2.20
   5  -5   3    5.30    2.70
   5   4  -3   12.20    2.90
   5   4  -3    9.50    2.80
   5   4  -3    6.00    2.50
   5   4  -3   10.40    2.70
   5   4  -3   10.40    2.30
   5   4  -3   11.20    1.60
  -5  -4   3    6.50    1.70
  -5  -4   3   16.90    2.60
  -5  -4   3   10.80    2.80
  -5  -4   3   12.30    2.70
  -5  -4   3    8.40    1.50
  -5  -4   3   11.80    2.20
   4   4  -3   69.99    5.20
   4   4  -3   63.39    3.70
   4   4  -3   69.99    5.30
   4   4  -3   61.49    4.40
   4   4  -3   65.89    5.10
  -4  -4   3   71.69    5.00
  -4  -4   3   68.99    4.50
  -4  -4   3   65.29    4.90
  -4  -4   3   66.89    3.60
  -4  -4   3   66.59    4.40
  -4  -4   3   63.49    4.50
  -4  -4   3   66.59    4.30
  -4  -4   3   64.39    4.20
   3   4  -3   14.20    1.70
   3   4  -3    9.70    2.10
   3   4  -3   12.30    2.20
   3   4  -3   13.30    2.40
   3   4  -3   14.40    2.00
   3   4  -3   12.50    2.00
   3   4  -3   15.60    1.90
   3   4  -3   12.10    1.50
   3   4  -3   15.00    1.80
   3   4  -3   16.10    2.50
  -3  -4   3   15.90    2.30
  -3  -4   3   10.40    1.70
  -3  -4   3   11.00    1.80
  -3  -4   3   11.60    1.40
  -3  -4   3   18.00    2.30
  -3  -4   3   13.70    1.90
  -3  -4   3   15.10    2.30
  -3  -4   3   12.90    2.00
   2   4  -3   40.80    3.30
   2   4  -3   41.00    2.60
   2   4  -3   42.20    3.10
   2   4  -3   36.60    2.60
   2   4  -3   38.30    2.30
   2   4  -3   38.80    2.60
   2   4  -3   37.40    2.70
   2   4  -3   35.80    2.80
   2   4  -3   41.10    2.90
   2   4  -3   38.50    2.60
   2   4  -3   38.70    2.90
   2   4  -3   41.20    2.90
   2   4  -3   35.00    2.90
  -2  -4   3   39.80    2.90
  -2  -4   3   39.60    3.00
  -2  -4   3   38.30    3.40
  -2  -4   3   40.10    2.60
  -2  -4   3   38.60    2.70
  -2  -4   3   40.10    2.30
  -2  -4   3   37.70    2.80
  -2  -4   3   40.20    2.60
  -2  -4   3   41.90    2.90
  -2  -4   3   43.40    2.90
  -2  -4   3   37.10    2.80
  -2  -4   3   40.10    2.80
  -2  -4   3   37.90    3.00
  -2  -4   3   33.80    2.90
   1   4  -3  755.02   29.20
   1   4  -3  723.23   29.40
   1   4  -3  748.13   28.80
   1   4  -3  734.03   29.50
   1   4  -3  798.62   29.10
   1   4  -3  732.13   29.40
   1   4  -3  750.22   29.30
   1   4  -3  749.33   29.40
   1   4  -3  741.43   29.80
   1   4  -3  771.02   29.70
   1   4  -3  752.12   29.50
   1   4  -3  772.62   29.40
   1   4  -3  752.12   29.60
   1   4  -3  743.63   29.10
  -1  -4   3  715.93   29.30
  -1  -4   3  769.92   29.30
  -1  -4   3  733.63   29.00
  -1  -4   3  754.92   29.50
  -1  -4   3  747.93   29.40
  -1  -4   3  726.53   29.60
  -1  -4   3  729.23   29.60
  -1  -4   3  755.12   29.40
  -1  -4   3  741.73   29.80
  -1  -4   3  741.13   29.10
  -1  -4   3  751.42   29.20
   0   4  -3    0.90    0.80
   0   4  -3    1.00    0.60
   0   4  -3    0.40    0.50
   0   4  -3    0.60    0.50
   0   4  -3    1.70    0.60
   0   4  -3    2.20    0.70
   0   4  -3    0.70    0.70
   0   4  -3    1.60    0.80
   0   4  -3    0.80    0.50
   0   4  -3    0.30    0.60
   0  -4   3    1.00    0.50
   0  -4   3   -0.10    0.50
   0  -4   3    0.20    0.60
   0  -4   3    1.10    0.60
   0  -4   3    0.30    0.50
   0  -4   3    0.30    0.60
   0  -4   3    1.20    0.60
   0  -4   3    0.20    0.60
  -1   4  -3  414.76   16.60
  -1   4  -3  446.06   16.80
  -1   4  -3  424.26   16.90
  -1   4  -3  428.26   16.80
  -1   4  -3  438.66   16.90
  -1   4  -3  433.16   16.80
  -1   4  -3  429.36   17.40
  -1   4  -3  433.86   17.50
  -1   4  -3  434.36   17.10
  -1   4  -3  435.66   16.90
  -1   4  -3  437.66   17.00
  -1   4  -3  428.36   17.30
  -1   4  -3  419.26   17.10
  -1   4  -3  434.06   17.10
   1  -4   3  405.96   17.00
   1  -4   3  430.46   17.00
   1  -4   3  417.96   17.00
   1  -4   3  413.26   16.60
   1  -4   3  436.96   17.30
   1  -4   3  424.36   17.20
   1  -4   3  447.16   17.00
   1  -4   3  413.76   16.80
   1  -4   3  417.86   17.30
   1  -4   3  406.16   16.60
  -2   4  -3    1.50    0.70
  -2   4  -3    1.00    1.00
  -2   4  -3    1.00    0.70
  -2   4  -3    0.50    0.70
  -2   4  -3    0.50    0.70
  -2   4  -3    0.70    0.60
  -2   4  -3    2.60    1.00
  -2   4  -3    0.80    0.70
  -2   4  -3    0.30    0.70
   2  -4   3   -0.20    0.60
   2  -4   3    2.00    1.00
   2  -4   3   -0.50    0.90
   2  -4   3    0.70    0.90
   2  -4   3    1.30    1.00
  -3   4  -3   63.29    3.60
  -3   4  -3   65.49    3.60
  -3   4  -3   62.29    3.70
  -3   4  -3   60.79    3.40
  -3   4  -3   68.09    4.40
   3  -4   3   62.69    4.20
   3  -4   3   65.19    4.60
   3  -4   3   60.59    4.20
   3  -4   3   71.79    4.30
   3  -4   3   70.19    4.70
   3  -4   3   62.09    4.40
  -4   4  -3    8.90    2.10
  -4   4  -3    6.90    1.60
  -4   4  -3    6.50    1.50
  -4   4  -3    7.40    1.30
  -4   4  -3   10.60    2.00
  -4   4  -3    6.90    1.10
   4  -4   3    7.20    2.00
   4  -4   3    4.90    1.60
   4  -4   3    6.90    2.10
   4  -4   3    6.60    2.40
   4  -4   3   13.80    2.70
   4  -4   3    5.90    2.00
  -5   4  -3   29.00    2.90
  -5   4  -3   19.80    3.40
  -5   4  -3   21.90    3.20
   5  -4   3   42.50    4.50
   5  -4   3   32.60    4.70
   5  -4   3   34.30    3.70
   6   3  -3    2.10    2.20
   6   3  -3    4.10    2.70
   5   3  -3   64.69    5.90
   5   3  -3   69.99    5.90
   5   3  -3   70.69    5.00
   5   3  -3   68.19    3.70
   5   3  -3   74.89    6.10
   5   3  -3   75.19    5.70
  -5  -3   3   76.59    4.70
  -5  -3   3   70.39    4.70
  -5  -3   3   76.39    3.90
  -5  -3   3   68.09    4.70
  -5  -3   3   75.89    5.90
  -5  -3   3   83.49    6.00
  -5  -3   3   79.99    4.80
   4   3  -3    9.50    1.50
   4   3  -3    7.20    2.20
   4   3  -3   11.40    2.40
   4   3  -3    8.80    2.30
   4   3  -3    9.80    2.60
   4   3  -3    9.60    1.90
   4   3  -3    8.30    1.40
  -4  -3   3   11.20    1.30
  -4  -3   3    8.90    1.80
  -4  -3   3    9.60    1.90
  -4  -3   3   12.10    2.30
  -4  -3   3   10.10    1.80
  -4  -3   3    8.50    1.60
  -4  -3   3   10.20    2.20
  -4  -3   3    9.30    1.80
   3   3  -3   11.60    1.30
   3   3  -3   11.60    1.90
   3   3  -3   13.90    1.70
   3   3  -3   12.80    1.50
   3   3  -3   14.40    2.40
   3   3  -3   14.60    1.80
   3   3  -3   10.90    2.10
   3   3  -3   12.50    2.10
   3   3  -3   13.90    1.70
  -3  -3   3   17.60    2.00
  -3  -3   3   14.80    2.20
  -3  -3   3   13.80    2.00
  -3  -3   3   16.40    1.90
  -3  -3   3   14.00    2.20
  -3  -3   3   15.70    1.80
  -3  -3   3   13.80    1.40
  -3  -3   3   13.50    1.90
   2   3  -3    1.70    0.50
   2   3  -3    1.20    0.90
   2   3  -3    1.80    1.20
   2   3  -3    0.70    0.90
   2   3  -3    2.00    0.70
   2   3  -3    1.30    0.90
   2   3  -3    0.30    0.70
   2   3  -3    1.20    0.70
   2   3  -3    0.00    0.80
   2   3  -3    0.60    0.70
   2   3  -3    1.60    0.70
   2   3  -3    0.90    0.60
   2   3  -3    1.50    0.90
   2   3  -3    1.80    0.70
  -2  -3   3    1.10    0.80
  -2  -3   3    1.10    0.90
  -2  -3   3    1.20    0.80
  -2  -3   3    1.70    0.60
  -2  -3   3    1.10    0.90
  -2  -3   3    2.00    1.00
  -2  -3   3    3.00    1.00
  -2  -3   3    1.30    0.80
  -2  -3   3    1.00    0.60
  -2  -3   3    0.60    0.90
  -2  -3   3   -0.10    1.10
  -2  -3   3    1.50    0.70
  -2  -3   3    1.30    0.90
  -2  -3   3    0.50    0.80
   1   3  -3 1327.47   51.39
   1   3  -3 1393.36   51.09
   1   3  -3 1315.37   51.29
   1   3  -3 1313.57   51.29
   1   3  -3 1303.87   51.69
   1   3  -3 1361.66   51.49
   1   3  -3 1332.67   51.09
   1   3  -3 1321.67   51.29
   1   3  -3 1328.17   50.99
   1   3  -3 1320.37   51.19
   1   3  -3 1378.46   51.39
   1   3  -3 1326.37   51.29
   1   3  -3 1369.66   51.59
  -1  -3   3 1318.87   51.09
  -1  -3   3 1309.47   51.29
  -1  -3   3 1376.06   51.29
  -1  -3   3 1325.07   51.19
  -1  -3   3 1320.57   51.39
  -1  -3   3 1304.37   51.79
  -1  -3   3 1357.26   51.49
  -1  -3   3 1296.37   51.39
  -1  -3   3 1313.47   51.19
  -1  -3   3 1353.76   50.99
  -1  -3   3 1289.77   51.39
  -1  -3   3 1331.07   51.59
   0   3  -3   30.70    1.70
   0   3  -3   27.60    2.00
   0   3  -3   25.40    1.60
   0   3  -3   28.30    1.80
   0   3  -3   31.60    1.80
   0   3  -3   25.20    1.70
   0   3  -3   28.70    1.70
   0   3  -3   28.40    1.90
   0   3  -3   27.10    1.60
   0   3  -3   28.30    1.90
   0   3  -3   27.30    1.60
   0   3  -3   27.00    1.70
   0   3  -3   28.20    1.90
   0  -3   3   28.40    1.70
   0  -3   3   27.10    1.60
   0  -3   3   29.30    1.80
   0  -3   3   24.60    1.60
   0  -3   3   25.50    1.80
   0  -3   3   23.90    1.70
   0  -3   3   28.00    1.80
   0  -3   3   28.20    1.60
   0  -3   3   24.30    1.60
   0  -3   3   30.80    1.70
  -1   3  -3    1.60    0.60
  -1   3  -3    0.10    0.50
  -1   3  -3    0.10    0.40
  -1   3  -3   -0.20    0.50
  -1   3  -3    0.30    0.40
  -1   3  -3    0.70    0.60
  -1   3  -3    0.80    0.60
  -1   3  -3    0.90    0.50
  -1   3  -3    0.30    0.40
  -1   3  -3    0.10    0.50
  -1   3  -3    0.60    0.60
  -1   3  -3    0.00    0.40
  -1   3  -3    1.00    0.50
  -1   3  -3   -0.10    0.40
  -1   3  -3    0.30    0.50
   1  -3   3    0.50    0.70
   1  -3   3    0.20    0.50
   1  -3   3   -0.20    0.60
   1  -3   3    0.20    0.60
   1  -3   3    0.20    0.40
   1  -3   3    0.90    0.70
   1  -3   3    0.00    0.10
   1  -3   3    0.20    0.40
   1  -3   3    0.20    0.40
   1  -3   3    0.30    0.40
   1  -3   3   -0.10    0.40
   1  -3   3    0.60    0.60
  -2   3  -3   77.59    3.80
  -2   3  -3   75.49    3.50
  -2   3  -3   78.19    4.20
  -2   3  -3   78.19    3.70
  -2   3  -3   75.19    4.20
  -2   3  -3   75.59    4.00
  -2   3  -3   75.19    4.30
  -2   3  -3   76.79    3.70
  -2   3  -3   75.89    4.30
  -2   3  -3   78.39    4.10
  -2   3  -3   73.89    3.90
   2  -3   3   77.89    4.40
   2  -3   3   82.19    4.30
   2  -3   3   80.69    4.40
   2  -3   3   79.79    4.50
   2  -3   3   76.59    3.80
   2  -3   3   79.19    4.30
   2  -3   3   76.49    3.90
   2  -3   3   83.89    4.20
  -3   3  -3  362.96   14.20
  -3   3  -3  329.17   14.00
  -3   3  -3  332.27   13.70
  -3   3  -3  383.06   15.30
  -3   3  -3  316.37   14.00
  -3   3  -3  336.87   14.10
  -3   3  -3  339.57   14.30
   3  -3   3  323.67   15.20
   3  -3   3  333.07   14.40
   3  -3   3  352.56   14.80
   3  -3   3  362.06   14.40
   3  -3   3  325.07   15.10
   3  -3   3  344.37   15.00
   3  -3   3  373.26   15.50
  -4   3  -3   10.80    2.00
  -4   3  -3   10.50    2.20
  -4   3  -3    7.30    1.50
  -4   3  -3    9.60    1.60
  -4   3  -3   11.40    2.40
   4  -3   3   11.70    2.20
   4  -3   3    7.60    2.30
   4  -3   3    8.80    2.30
   4  -3   3   11.50    2.30
   4  -3   3   14.20    2.60
  -5   3  -3   12.00    2.20
  -5   3  -3    6.10    2.00
   5  -3   3   11.40    3.20
   5  -3   3    9.90    2.40
   5  -3   3    9.60    2.40
   5  -3   3   10.60    2.80
   6   2  -3    5.70    2.90
   6   2  -3    5.80    2.60
   6   2  -3    4.70    2.70
  -6  -2   3    7.10    1.70
   5   2  -3    9.10    2.80
   5   2  -3   10.70    2.00
   5   2  -3    4.60    2.10
   5   2  -3    9.10    2.70
   5   2  -3    6.80    2.80
   5   2  -3    9.10    1.30
  -5  -2   3    8.20    2.50
  -5  -2   3   10.10    1.90
  -5  -2   3    8.40    1.70
  -5  -2   3    7.90    1.70
  -5  -2   3    6.70    2.30
  -5  -2   3    6.80    1.70
   4   2  -3    2.60    1.60
   4   2  -3    2.30    1.30
   4   2  -3    2.20    1.50
   4   2  -3    2.10    0.90
   4   2  -3    3.10    1.60
   4   2  -3    1.30    0.90
   4   2  -3    2.40    1.70
  -4  -2   3    0.80    1.30
  -4  -2   3    2.60    1.10
  -4  -2   3    1.90    1.10
  -4  -2   3    3.70    1.80
  -4  -2   3    2.60    1.20
  -4  -2   3    2.20    1.20
  -4  -2   3    1.60    1.10
  -4  -2   3    2.40    0.80
   3   2  -3    8.40    1.90
   3   2  -3   13.10    2.30
   3   2  -3   14.50    1.70
   3   2  -3   17.50    2.40
   3   2  -3   15.20    1.90
  -3  -2   3   14.90    1.20
  -3  -2   3   15.70    1.90
  -3  -2   3   13.90    1.70
  -3  -2   3   13.50    2.10
  -3  -2   3   13.50    1.60
  -3  -2   3   13.90    1.80
  -3  -2   3   16.00    2.30
  -3  -2   3   14.80    2.00
  -3  -2   3   14.50    2.10
  -3  -2   3   15.20    1.90
   2   2  -3 1411.06   51.69
   2   2  -3 1321.57   52.39
   2   2  -3 1309.17   51.79
   2   2  -3 1305.57   51.89
   2   2  -3 1305.17   51.49
   2   2  -3 1293.07   51.79
   2   2  -3 1350.96   52.29
   2   2  -3 1362.06   52.49
   2   2  -3 1321.07   51.59
   2   2  -3 1318.17   51.69
   2   2  -3 1394.06   52.29
   2   2  -3 1393.96   51.89
   2   2  -3 1316.37   52.29
  -2  -2   3 1395.06   52.09
  -2  -2   3 1302.67   52.29
  -2  -2   3 1332.17   51.79
  -2  -2   3 1387.06   51.99
  -2  -2   3 1355.46   51.69
  -2  -2   3 1325.47   52.19
  -2  -2   3 1371.46   52.29
  -2  -2   3 1342.67   52.39
  -2  -2   3 1339.77   52.19
  -2  -2   3 1320.57   52.19
  -2  -2   3 1378.56   51.29
  -2  -2   3 1358.66   52.39
  -2  -2   3 1326.47   51.79
  -2  -2   3 1332.27   51.79
   1   2  -3  703.33   26.50
   1   2  -3  694.63   26.60
   1   2  -3  688.63   26.70
   1   2  -3  604.04   26.20
   1   2  -3  671.23   26.60
   1   2  -3  676.03   26.60
   1   2  -3  635.04   26.40
   1   2  -3  699.93   27.00
   1   2  -3  674.33   26.70
   1   2  -3  686.13   26.50
   1   2  -3  707.93   26.70
   1   2  -3  687.33   26.80
  -1  -2   3  684.73   26.90
  -1  -2   3  684.63   26.40
  -1  -2   3  712.93   26.20
  -1  -2   3  667.13   26.70
  -1  -2   3  671.83   26.60
  -1  -2   3  695.23   26.50
  -1  -2   3  679.23   26.50
  -1  -2   3  705.93   26.80
  -1  -2   3  682.13   26.60
  -1  -2   3  708.13   26.50
  -1  -2   3  658.13   26.70
  -1  -2   3  671.93   26.60
   0   2  -3  112.49    5.00
   0   2  -3  113.79    4.80
   0   2  -3  116.09    4.80
   0   2  -3  118.99    5.10
   0   2  -3  118.69    4.80
   0   2  -3  113.19    4.90
   0   2  -3  114.59    4.60
   0   2  -3  117.59    4.90
   0   2  -3  115.69    4.90
   0   2  -3  110.09    5.00
   0   2  -3  113.09    4.80
   0  -2   3  113.59    4.80
   0  -2   3  111.49    5.00
   0  -2   3  119.29    4.90
   0  -2   3  111.39    4.80
   0  -2   3  119.69    4.80
   0  -2   3  108.09    5.00
   0  -2   3  113.79    4.60
   0  -2   3  114.19    4.90
   0  -2   3  119.49    4.80
   0  -2   3  111.29    4.80
   0  -2   3  102.49    4.90
   0  -2   3  114.49    4.90
   0  -2   3  115.99    4.80
  -1   2  -3  674.33   24.10
  -1   2  -3  620.54   23.60
  -1   2  -3  630.34   24.00
  -1   2  -3  610.24   23.80
  -1   2  -3  604.84   23.90
  -1   2  -3  616.54   23.80
  -1   2  -3  616.34   23.80
  -1   2  -3  649.24   23.60
  -1   2  -3  612.04   24.10
  -1   2  -3  620.34   24.20
  -1   2  -3  619.34   23.70
  -1   2  -3  629.94   23.90
  -1   2  -3  610.04   23.80
  -1   2  -3  633.64   24.10
   1  -2   3  610.64   24.00
   1  -2   3  629.84   24.20
   1  -2   3  611.84   24.10
   1  -2   3  602.64   23.80
   1  -2   3  624.44   23.60
   1  -2   3  603.84   24.20
   1  -2   3  577.04   23.60
   1  -2   3  586.54   24.00
   1  -2   3  588.64   23.80
  -2   2  -3 1326.87   49.00
  -2   2  -3 1331.67   48.70
  -2   2  -3 1242.38   49.40
  -2   2  -3 1272.27   49.00
  -2   2  -3 1253.97   49.00
  -2   2  -3 1309.77   48.70
  -2   2  -3 1229.18   48.80
  -2   2  -3 1249.77   49.30
  -2   2  -3 1241.38   49.60
  -2   2  -3 1269.37   49.40
  -2   2  -3 1294.67   49.50
  -2   2  -3 1275.27   49.30
   2  -2   3 1239.18   49.40
   2  -2   3 1248.58   49.60
   2  -2   3 1302.07   49.30
   2  -2   3 1283.07   49.60
   2  -2   3 1262.27   49.60
   2  -2   3 1252.47   49.10
   2  -2   3 1284.77   49.10
  -3   2  -3    5.10    1.30
  -3   2  -3    4.20    1.00
  -3   2  -3    3.90    1.50
  -3   2  -3    3.80    1.50
  -3   2  -3    3.60    1.10
  -3   2  -3    3.80    0.70
  -3   2  -3    3.40    0.90
  -3   2  -3    1.80    1.40
  -3   2  -3    2.50    0.80
  -3   2  -3    3.20    1.30
   3  -2   3    4.70    1.60
   3  -2   3    3.80    1.30
   3  -2   3    3.80    1.20
   3  -2   3    4.30    0.90
   3  -2   3    3.30    1.40
   3  -2   3    5.30    1.60
   3  -2   3    4.10    1.60
   3  -2   3    4.00    1.40
  -4   2  -3    6.30    2.00
  -4   2  -3    5.70    1.30
   4  -2   3    5.60    1.20
   4  -2   3    6.00    1.90
   4  -2   3    6.00    1.80
   4  -2   3    4.90    1.60
   4  -2   3    6.80    2.20
   4  -2   3    6.00    2.00
   4  -2   3    6.50    1.70
  -5   2  -3   25.60    3.60
  -5   2  -3   27.70    4.00
   5  -2   3   28.60    2.50
   5  -2   3   34.50    4.60
   5  -2   3   34.60    4.80
   5  -2   3   25.00    3.60
   5  -2   3   31.50    3.60
   6   1  -3    1.50    2.20
   6   1  -3   -1.50    2.00
   6   1  -3   -0.30    2.00
  -6  -1   3    1.10    1.80
  -6  -1   3    1.50    0.90
  -6  -1   3    1.20    1.00
  -6  -1   3   -0.10    1.60
   5   1  -3   48.50    4.70
   5   1  -3   49.70    4.90
   5   1  -3   44.30    4.80
   5   1  -3   41.20    2.60
   5   1  -3   38.70    4.10
  -5  -1   3   44.00    3.20
  -5  -1   3   39.30    3.30
  -5  -1   3   47.70    4.40
  -5  -1   3   49.30    3.20
  -5  -1   3   47.80    4.40
  -5  -1   3   37.90    3.20
  -5  -1   3   40.60    3.10
   4   1  -3   24.20    2.40
   4   1  -3   26.60    3.10
   4   1  -3   19.70    3.30
   4   1  -3   23.10    2.00
   4   1  -3   23.80    1.90
   4   1  -3   22.60    1.80
   4   1  -3   21.20    3.20
   4   1  -3   28.50    3.60
  -4  -1   3   25.60    3.30
  -4  -1   3   24.60    2.30
  -4  -1   3   25.20    2.20
  -4  -1   3   23.90    2.20
  -4  -1   3   21.20    2.10
  -4  -1   3   24.90    3.00
  -4  -1   3   23.00    2.30
   3   1  -3  166.88    7.80
   3   1  -3  182.28    7.70
   3   1  -3  176.98    8.90
   3   1  -3  185.08    9.10
   3   1  -3  188.48    8.70
   3   1  -3  179.98    8.00
   3   1  -3  181.58    8.90
   3   1  -3  186.38    7.60
   3   1  -3  178.48    7.60
  -3  -1   3  179.58    8.70
  -3  -1   3  181.48    8.60
  -3  -1   3  180.28    7.30
  -3  -1   3  169.18    8.60
  -3  -1   3  178.08    8.00
  -3  -1   3  179.18    7.80
  -3  -1   3  188.28    8.70
  -3  -1   3  183.48    7.90
  -3  -1   3  182.98    8.00
  -3  -1   3  177.08    7.80
  -3  -1   3  169.18    8.90
  -3  -1   3  174.08    8.30
  -3  -1   3  174.78    8.10
   2   1  -3  130.99    5.90
   2   1  -3  131.09    5.70
   2   1  -3  140.39    5.90
   2   1  -3  137.39    6.50
   2   1  -3  133.39    6.00
   2   1  -3  126.89    6.30
   2   1  -3  133.69    6.50
   2   1  -3  126.49    5.90
   2   1  -3  142.69    6.50
   2   1  -3  128.89    5.60
   2   1  -3  144.99    5.90
  -2  -1   3  134.09    5.90
  -2  -1   3  132.19    6.00
  -2  -1   3  135.39    6.30
  -2  -1   3  129.69    6.40
  -2  -1   3  132.49    6.10
  -2  -1   3  127.39    6.30
  -2  -1   3  133.99    6.30
  -2  -1   3  136.29    6.60
  -2  -1   3  131.89    6.50
  -2  -1   3  131.79    5.90
  -2  -1   3  136.29    5.80
  -2  -1   3  134.79    5.90
  -2  -1   3  133.89    6.50
   1   1  -3    8.30    1.10
   1   1  -3    9.20    1.00
   1   1  -3    8.40    0.60
   1   1  -3   10.00    1.40
   1   1  -3    9.10    1.10
   1   1  -3    7.00    1.00
   1   1  -3   10.70    1.10
   1   1  -3    8.40    1.10
   1   1  -3    8.00    1.00
   1   1  -3   11.60    1.40
   1   1  -3    8.80    1.10
   1   1  -3    8.20    0.80
   1   1  -3    7.50    0.80
   1   1  -3    7.60    1.00
  -1  -1   3   10.90    1.20
  -1  -1   3    6.10    0.90
  -1  -1   3    8.30    0.60
  -1  -1   3    8.60    1.10
  -1  -1   3    8.20    1.00
  -1  -1   3    8.10    0.90
  -1  -1   3    8.40    1.20
  -1  -1   3    7.80    1.00
  -1  -1   3    9.10    1.00
  -1  -1   3   11.20    1.30
  -1  -1   3    9.30    1.20
  -1  -1   3    9.00    0.90
  -1  -1   3    8.60    1.20
  -1   1  -3   69.69    3.00
  -1   1  -3   62.09    2.90
  -1   1  -3   70.09    3.20
  -1   1  -3   58.29    3.00
  -1   1  -3   67.59    3.10
  -1   1  -3   59.69    3.00
  -1   1  -3   68.69    2.80
  -1   1  -3   68.79    3.10
  -1   1  -3   66.29    3.10
  -1   1  -3   64.09    3.10
  -1   1  -3   68.69    2.80
  -1   1  -3   70.99    3.00
  -1   1  -3   66.59    2.80
  -1   1  -3   66.49    3.20
   1  -1   3   61.19    3.20
   1  -1   3   66.59    3.30
   1  -1   3   66.09    2.80
   1  -1   3   68.09    3.10
   1  -1   3   62.49    3.20
   1  -1   3   65.39    3.30
   1  -1   3   62.99    3.00
   1  -1   3   62.49    2.80
   1  -1   3   67.49    3.00
   1  -1   3   63.79    3.00
  -2   1  -3  210.08    8.70
  -2   1  -3  203.88    8.90
  -2   1  -3  215.88    8.20
  -2   1  -3  198.78    9.00
  -2   1  -3  216.98    8.90
  -2   1  -3  202.58    8.80
  -2   1  -3  204.48    8.10
  -2   1  -3  212.98    8.30
  -2   1  -3  212.98    9.00
  -2   1  -3  190.98    8.90
  -2   1  -3  209.48    8.70
  -2   1  -3  208.58    8.20
  -2   1  -3  211.68    8.60
  -2   1  -3  198.18    8.10
   2  -1   3  206.58    9.10
   2  -1   3  210.78    8.80
   2  -1   3  204.08    9.10
   2  -1   3  211.58    9.20
   2  -1   3  201.78    8.80
   2  -1   3  194.08    8.20
   2  -1   3  184.18    8.30
   2  -1   3  202.48    8.90
   2  -1   3  208.18    9.30
  -3   1  -3    3.90    0.80
  -3   1  -3    3.20    0.70
  -3   1  -3    1.30    1.00
  -3   1  -3    3.10    0.90
  -3   1  -3    3.80    1.50
  -3   1  -3    3.40    1.00
  -3   1  -3    2.00    0.70
  -3   1  -3    1.70    1.10
  -3   1  -3    2.80    1.30
  -3   1  -3    3.90    1.00
  -3   1  -3    2.90    0.60
  -3   1  -3    2.20    1.10
   3  -1   3    3.00    0.90
   3  -1   3    2.00    1.20
   3  -1   3    4.10    1.30
   3  -1   3    4.10    1.30
   3  -1   3    5.40    1.70
   3  -1   3    5.90    1.60
   3  -1   3    5.60    1.40
  -4   1  -3    5.50    1.90
  -4   1  -3    3.90    1.20
   4  -1   3    5.90    2.00
   4  -1   3    5.20    1.40
   4  -1   3    6.70    1.90
   4  -1   3    4.50    1.80
   4  -1   3    7.70    2.00
   4  -1   3    5.70    1.70
  -5   1  -3    6.70    2.40
  -5   1  -3    6.70    2.50
   5  -1   3    6.30    2.30
   5  -1   3    9.50    2.40
   5  -1   3    7.00    1.60
   5  -1   3    8.60    2.60
   5  -1   3    7.70    2.90
  -6   1  -3   12.70    3.00
  -6   1  -3   18.90    3.70
   6  -1   3   13.90    3.60
   6  -1   3   21.70    3.70
   6   0  -3   12.40    3.50
   6   0  -3   14.20    3.60
   6   0  -3   13.00    2.90
  -6   0   3    9.30    2.80
  -6   0   3   11.10    2.10
   5   0  -3  303.37   15.10
   5   0  -3  298.37   12.20
   5   0  -3  325.47   15.50
   5   0  -3  274.27   13.90
   5   0  -3  290.37   14.50
  -5   0   3  301.47   12.60
  -5   0   3  295.47   12.90
  -5   0   3  272.17   12.40
  -5   0   3  312.37   14.50
  -5   0   3  299.77   12.40
  -5   0   3  319.37   14.60
   4   0  -3    1.10    1.40
   4   0  -3    0.50    1.40
   4   0  -3   -0.30    1.30
   4   0  -3   -0.20    0.90
   4   0  -3    0.80    1.30
   4   0  -3    0.10    0.70
  -4   0   3    0.10    1.20
  -4   0   3    1.40    0.90
  -4   0   3    0.10    0.80
  -4   0   3   -0.50    0.70
  -4   0   3   -0.60    0.70
  -4   0   3    1.20    1.40
  -4   0   3    0.40    0.90
  -4   0   3    0.40    0.90
   3   0  -3   53.09    3.10
   3   0  -3   60.69    3.40
   3   0  -3   59.49    4.40
   3   0  -3   60.29    3.20
   3   0  -3   59.99    4.80
   3   0  -3   57.09    3.40
   3   0  -3   59.69    2.90
   3   0  -3   60.39    4.10
   3   0  -3   62.59    4.00
   3   0  -3   61.99    4.30
  -3   0   3   61.59    3.30
  -3   0   3   63.89    4.00
  -3   0   3   55.99    3.90
  -3   0   3   60.69    3.20
  -3   0   3   63.19    3.30
  -3   0   3   56.49    3.60
  -3   0   3   62.49    4.20
  -3   0   3   61.69    3.20
  -3   0   3   62.59    3.20
  -3   0   3   59.59    3.30
  -3   0   3   60.49    3.40
  -3   0   3   60.99    4.00
  -3   0   3   57.59    3.90
   2   0  -3   81.09    4.00
   2   0  -3   85.69    4.60
   2   0  -3   83.39    4.70
   2   0  -3   80.29    4.40
   2   0  -3   86.29    4.00
   2   0  -3   86.89    3.80
   2   0  -3   82.69    3.80
   2   0  -3   91.99    4.10
   2   0  -3   87.09    4.20
   2   0  -3   87.09    4.90
   2   0  -3   87.19    4.00
   2   0  -3   98.09    4.70
  -2   0   3   87.99    4.50
  -2   0   3   90.59    4.80
  -2   0   3   85.29    3.90
  -2   0   3   87.09    4.50
  -2   0   3   86.29    4.10
  -2   0   3   92.39    4.30
  -2   0   3   87.89    4.10
  -2   0   3   85.19    4.70
  -2   0   3   90.69    4.00
  -2   0   3   93.39    4.70
  -2   0   3   86.39    4.60
  -2   0   3   91.29    4.50
  -2   0   3   83.79    4.60
  -2   0   3   89.19    4.10
  -2   0   3   91.29    4.20
  -2   0   3   89.69    4.00
   1   0  -3   23.50    1.70
   1   0  -3   26.40    1.50
   1   0  -3   24.80    1.50
   1   0  -3   23.40    1.60
   1   0  -3   24.20    1.70
   1   0  -3   24.30    1.50
   1   0  -3   27.50    1.60
   1   0  -3   23.40    1.30
   1   0  -3   26.40    1.70
   1   0  -3   23.60    1.50
   1   0  -3   27.40    1.90
  -1   0   3   27.80    1.60
  -1   0   3   27.60    1.80
  -1   0   3   24.00    1.40
  -1   0   3   26.20    1.60
  -1   0   3   24.50    2.00
  -1   0   3   25.40    1.40
  -1   0   3   28.70    1.90
  -1   0   3   26.50    1.70
  -1   0   3   24.60    1.60
  -1   0   3   26.00    1.80
  -1   0   3   25.10    1.60
  -1   0   3   25.10    1.60
  -1   0   3   24.10    1.50
   0   0  -3   10.10    0.80
   0   0  -3   10.60    0.90
   0   0  -3    9.80    0.80
   0   0  -3   10.40    0.80
   0   0  -3   10.00    0.80
   0   0  -3   10.80    0.70
   0   0  -3    7.60    0.70
   0   0  -3    9.60    0.90
   0   0  -3    8.80    0.80
   0   0  -3   10.60    0.90
   0   0  -3    7.10    0.90
   0   0   3   11.00    0.80
   0   0   3   10.30    0.80
   0   0   3    8.80    0.80
   0   0   3    6.90    0.90
   0   0   3   10.00    0.80
   0   0   3   10.00    1.00
   0   0   3   10.20    0.80
   0   0   3    8.90    0.90
   0   0   3    8.40    0.80
   0   0   3    7.20    0.70
   0   0   3   10.20    0.80
  -1   0  -3 7840.02  305.87
  -1   0  -3 7977.70  305.57
  -1   0  -3 8103.49  347.37
  -1   0  -3 8160.58  349.77
   1   0   3 7718.13  306.17
   1   0   3 8160.78  337.57
  -2   0  -3   15.10    1.70
  -2   0  -3   19.50    1.50
  -2   0  -3   15.50    1.60
  -2   0  -3   15.60    1.70
  -2   0  -3   16.50    1.10
  -2   0  -3   16.80    1.60
  -2   0  -3   17.10    1.60
  -2   0  -3   15.90    1.10
  -2   0  -3   16.90    1.80
  -2   0  -3   16.00    1.30
  -2   0  -3   16.40    1.20
  -2   0  -3   16.20    1.60
  -2   0  -3   14.90    1.10
  -2   0  -3   15.40    1.20
  -2   0  -3   16.10    1.20
   2   0   3   17.30    1.50
   2   0   3   17.10    1.70
   2   0   3   14.90    1.90
   2   0   3   15.90    1.90
   2   0   3   15.00    1.30
   2   0   3   16.40    1.90
   2   0   3   14.70    1.20
   2   0   3   14.30    1.00
   2   0   3   15.60    1.10
   2   0   3   18.20    1.70
  -3   0  -3  127.69    5.40
  -3   0  -3  112.09    5.40
  -3   0  -3  121.09    5.40
  -3   0  -3  115.09    5.60
  -3   0  -3  115.19    5.70
  -3   0  -3  120.09    5.40
  -3   0  -3  124.99    5.20
  -3   0  -3  110.39    6.00
  -3   0  -3  118.89    6.00
  -3   0  -3  112.29    6.40
  -3   0  -3  129.19    6.60
  -3   0  -3  113.79    5.40
   3   0   3  114.19    6.40
   3   0   3  127.39    6.30
   3   0   3  103.89    5.20
   3   0   3  125.09    6.40
   3   0   3  116.99    5.40
   3   0   3  114.99    5.90
   3   0   3  125.79    6.80
   3   0   3  116.59    6.20
  -4   0  -3   70.09    3.90
  -4   0  -3   73.69    3.80
  -4   0  -3   64.79    3.40
  -4   0  -3   60.09    3.70
  -4   0  -3   74.49    5.20
  -4   0  -3   64.09    3.80
  -4   0  -3   68.69    3.40
  -4   0  -3   69.19    3.60
   4   0   3   67.99    5.00
   4   0   3   63.99    3.90
   4   0   3   65.29    4.70
   4   0   3   67.99    5.30
   4   0   3   65.89    4.80
   4   0   3   68.29    4.50
  -5   0  -3    2.10    1.80
  -5   0  -3    2.50    1.30
  -5   0  -3    2.00    2.00
   5   0   3    2.20    1.80
   5   0   3    2.80    1.90
   5   0   3    2.00    1.40
   5   0   3    4.10    1.90
   5   0   3    1.10    1.90
  -6   0  -3    1.70    1.70
  -6   0  -3    0.20    1.80
  -6   0  -3    0.30    1.70
   6   0   3    1.70    2.20
   6   0   3    2.00    2.10
   6   0   3    2.70    1.60
   6   0   3    0.00    2.00
   5  -1  -3   38.10    4.50
   5  -1  -3   32.50    3.90
   5  -1  -3   35.50    3.20
   5  -1  -3   39.80    4.60
   5  -1  -3   32.30    2.40
  -5   1   3   30.10    3.50
  -5   1   3   30.50    3.60
   4  -1  -3    0.40    1.40
   4  -1  -3    1.70    1.00
   4  -1  -3    2.80    1.60
   4  -1  -3    1.30    1.70
   4  -1  -3    1.90    1.50
   4  -1  -3    1.50    1.10
  -4   1   3    1.20    1.10
  -4   1   3    1.80    0.90
  -4   1   3    0.10    0.80
  -4   1   3    0.60    0.90
  -4   1   3    3.40    1.60
  -4   1   3    2.30    0.90
  -4   1   3    1.90    1.00
  -4   1   3    0.40    1.30
   3  -1  -3   70.19    4.50
   3  -1  -3   76.29    3.90
   3  -1  -3   83.39    5.20
   3  -1  -3   73.49    4.10
   3  -1  -3   69.89    4.60
   3  -1  -3   85.89    5.10
   3  -1  -3   74.89    5.00
   3  -1  -3   71.49    4.50
   3  -1  -3   70.49    3.50
  -3   1   3   73.89    4.80
  -3   1   3   81.89    3.70
  -3   1   3   74.79    4.40
  -3   1   3   77.79    3.80
  -3   1   3   75.59    3.60
  -3   1   3   77.19    4.30
  -3   1   3   81.69    3.80
  -3   1   3   84.09    4.70
  -3   1   3   71.79    4.50
  -3   1   3   75.49    3.90
  -3   1   3   82.49    4.60
   2  -1  -3  389.46   16.10
   2  -1  -3  385.16   15.50
   2  -1  -3  374.66   15.40
   2  -1  -3  403.36   15.70
   2  -1  -3  394.66   15.20
   2  -1  -3  393.36   16.50
   2  -1  -3  411.86   16.20
   2  -1  -3  389.86   16.40
   2  -1  -3  366.56   15.40
   2  -1  -3  391.06   15.80
  -2   1   3  407.86   15.80
  -2   1   3  392.56   15.50
  -2   1   3  394.96   16.10
  -2   1   3  401.06   15.70
  -2   1   3  387.36   16.20
  -2   1   3  408.46   16.10
  -2   1   3  392.86   16.20
  -2   1   3  399.16   16.00
  -2   1   3  384.16   16.30
  -2   1   3  394.96   15.40
  -2   1   3  383.96   16.50
  -2   1   3  392.76   16.00
  -2   1   3  398.66   15.50
  -2   1   3  399.76   15.40
   1  -1  -3  692.73   27.20
   1  -1  -3  678.73   27.00
   1  -1  -3  679.33   27.30
   1  -1  -3  741.63   27.10
   1  -1  -3  720.13   27.20
   1  -1  -3  705.93   27.40
   1  -1  -3  676.93   27.40
   1  -1  -3  706.23   27.20
   1  -1  -3  660.03   26.90
   1  -1  -3  710.63   27.20
   1  -1  -3  749.33   27.70
  -1   1   3  737.63   27.00
  -1   1   3  698.63   27.20
  -1   1   3  719.33   27.20
  -1   1   3  722.93   27.10
  -1   1   3  622.14   26.90
  -1   1   3  715.23   27.40
  -1   1   3  688.33   27.10
  -1   1   3  720.73   27.20
  -1   1   3  726.03   27.10
  -1   1   3  674.63   27.50
  -1   1   3  712.83   27.40
  -1   1   3  714.93   27.00
  -1   1   3  745.13   27.50
  -1   1   3  661.03   27.10
   0  -1  -3  903.41   35.90
   0  -1  -3  919.31   35.90
   0  -1  -3  942.41   36.10
   0  -1  -3  935.51   35.90
   0  -1  -3  910.61   35.90
   0  -1  -3  944.81   35.80
   0  -1  -3  920.51   35.80
   0  -1  -3  983.90   35.90
   0  -1  -3  834.92   35.80
   0  -1  -3  920.01   35.80
   0  -1  -3 1044.60   35.90
   0   1   3  924.11   36.00
   0   1   3  939.91   35.90
   0   1   3 1017.10   35.90
   0   1   3  935.01   35.90
   0   1   3  957.20   35.80
   0   1   3  930.11   36.10
   0   1   3  940.91   35.90
   0   1   3  933.21   35.90
   0   1   3  966.00   35.90
   0   1   3  898.61   35.80
   0   1   3  956.30   36.00
   0   1   3  931.91   35.90
   0   1   3  946.51   35.90
   0   1   3  936.61   35.90
  -1  -1  -3 3324.77  122.49
  -1  -1  -3 3133.79  122.29
  -1  -1  -3 3207.58  122.39
  -1  -1  -3 3159.18  122.39
  -1  -1  -3 3215.78  122.39
  -1  -1  -3 3293.57  122.29
  -1  -1  -3 3194.78  122.29
  -2  -1  -3   13.00    1.60
  -2  -1  -3   11.50    1.60
  -2  -1  -3   14.50    1.30
  -2  -1  -3   10.60    1.50
  -2  -1  -3   12.20    1.00
  -2  -1  -3   12.50    1.20
  -2  -1  -3   12.70    1.10
  -2  -1  -3   11.70    1.20
  -2  -1  -3   12.40    1.70
  -2  -1  -3   14.10    1.80
  -2  -1  -3   11.00    1.10
  -2  -1  -3   14.30    1.30
  -2  -1  -3   12.70    1.20
  -2  -1  -3   11.10    1.50
  -2  -1  -3   13.20    1.70
   2   1   3   11.30    1.10
   2   1   3   13.00    1.70
   2   1   3   13.70    1.70
   2   1   3   14.00    1.80
   2   1   3   11.30    1.70
   2   1   3   11.70    1.20
   2   1   3   13.10    1.10
   2   1   3   14.80    1.80
   2   1   3   11.30    1.30
   2   1   3   11.80    1.20
   2   1   3   12.30    1.30
  -3  -1  -3  250.47    9.90
  -3  -1  -3  244.98   10.10
  -3  -1  -3  240.48   10.70
  -3  -1  -3  235.78   11.10
  -3  -1  -3  235.58   10.10
  -3  -1  -3  238.58   11.10
  -3  -1  -3  240.68   10.10
  -3  -1  -3  241.08   10.20
  -3  -1  -3  231.38   10.60
  -3  -1  -3  242.08   10.10
  -3  -1  -3  227.68    9.90
  -3  -1  -3  238.88   10.10
   3   1   3  243.78   10.10
   3   1   3  243.18   11.00
   3   1   3  252.37   11.50
   3   1   3  207.78   10.70
   3   1   3  231.88    9.80
   3   1   3  240.88   11.00
   3   1   3  244.78   10.10
   3   1   3  239.48   11.00
   3   1   3  240.78   10.50
   3   1   3  220.58   10.00
  -4  -1  -3   83.29    5.60
  -4  -1  -3   79.29    4.40
  -4  -1  -3   71.69    4.50
  -4  -1  -3   81.99    4.40
  -4  -1  -3   85.09    4.60
  -4  -1  -3   85.79    4.20
  -4  -1  -3   76.79    4.30
  -4  -1  -3   79.09    4.40
  -4  -1  -3   73.89    4.40
   4   1   3   84.29    5.10
   4   1   3   79.39    5.40
   4   1   3   86.09    5.50
   4   1   3   85.99    5.60
   4   1   3   77.09    4.50
   4   1   3   76.59    5.80
  -5  -1  -3   27.50    2.80
  -5  -1  -3   29.40    2.60
  -5  -1  -3   21.00    2.10
  -5  -1  -3   27.60    4.20
  -5  -1  -3   22.50    2.20
   5   1   3   26.20    2.80
   5   1   3   26.50    3.90
   5   1   3   25.60    3.30
   5   1   3   27.70    4.30
  -6  -1  -3   13.30    3.20
  -6  -1  -3   12.20    2.30
  -6  -1  -3    8.30    2.80
   6   1   3   15.60    2.50
   6   1   3   23.10    3.70
   6   1   3   23.20    4.00
   6   1   3   13.20    3.60
   5  -2  -3   56.19    3.20
   5  -2  -3   57.49    5.50
   5  -2  -3   47.90    4.00
   5  -2  -3   62.09    5.40
   5  -2  -3   62.39    4.60
  -5   2   3   41.30    4.30
  -5   2   3   42.00    4.10
   4  -2  -3 1811.42   70.49
   4  -2  -3 1795.32   70.79
   4  -2  -3 1841.12   71.99
   4  -2  -3 1813.42   71.79
   4  -2  -3 1785.42   69.79
  -4   2   3 1662.63   69.79
  -4   2   3 1814.72   71.09
  -4   2   3 1910.91   71.09
  -4   2   3 1902.61   71.19
   3  -2  -3   14.50    1.30
   3  -2  -3   15.70    1.60
   3  -2  -3   19.50    2.80
   3  -2  -3   12.20    1.70
   3  -2  -3   22.00    3.00
   3  -2  -3   17.60    2.30
  -3   2   3   17.10    1.40
  -3   2   3   13.90    2.10
  -3   2   3   17.40    2.20
  -3   2   3   16.20    2.00
  -3   2   3   15.60    1.80
  -3   2   3   15.60    1.70
  -3   2   3   17.00    2.00
   2  -2  -3  608.04   24.30
   2  -2  -3  634.44   24.30
   2  -2  -3  636.74   25.30
   2  -2  -3  607.14   24.70
   2  -2  -3  586.94   23.90
   2  -2  -3  615.44   25.10
   2  -2  -3  640.24   24.40
   2  -2  -3  615.24   24.50
   2  -2  -3  602.74   24.60
   2  -2  -3  603.54   24.60
  -2   2   3  625.24   24.80
  -2   2   3  625.34   23.90
  -2   2   3  647.64   25.40
  -2   2   3  646.84   24.70
  -2   2   3  610.64   24.40
  -2   2   3  617.34   24.50
  -2   2   3  633.84   24.90
  -2   2   3  610.94   24.60
  -2   2   3  620.84   24.10
  -2   2   3  591.64   24.90
  -2   2   3  623.54   24.90
  -2   2   3  629.24   24.40
  -2   2   3  614.54   24.20
  -2   2   3  642.54   24.60
  -2   2   3  623.04   24.10
  -2   2   3  642.64   24.00
  -2   2   3  634.14   25.30
   1  -2  -3  193.28    8.10
   1  -2  -3  194.58    8.30
   1  -2  -3  201.58    8.00
   1  -2  -3  193.18    8.20
   1  -2  -3  191.68    8.00
   1  -2  -3  203.48    8.30
   1  -2  -3  197.98    7.90
   1  -2  -3  188.28    7.90
   1  -2  -3  206.78    8.70
   1  -2  -3  196.28    8.30
  -1   2   3  206.38    8.00
  -1   2   3  205.18    8.40
  -1   2   3  204.28    8.70
  -1   2   3  197.78    7.90
  -1   2   3  197.68    8.20
  -1   2   3  196.98    8.00
  -1   2   3  213.58    7.90
  -1   2   3  199.08    8.60
  -1   2   3  192.08    8.20
  -1   2   3  202.48    8.20
  -1   2   3  191.18    8.30
  -1   2   3  208.58    8.00
  -1   2   3  195.98    8.20
  -1   2   3  204.68    7.90
  -1   2   3  214.38    7.90
   0  -2  -3 1293.87   50.19
   0  -2  -3 1413.06   50.29
   0  -2  -3 1369.36   50.19
   0  -2  -3 1284.27   50.09
   0  -2  -3 1259.77   50.29
   0  -2  -3 1350.76   50.19
   0  -2  -3 1295.17   50.19
   0   2   3 1314.57   50.39
   0   2   3 1304.27   50.49
   0   2   3 1305.47   50.39
   0   2   3 1327.77   50.49
   0   2   3 1409.46   50.39
   0   2   3 1253.27   50.29
   0   2   3 1339.17   50.19
   0   2   3 1291.47   50.29
   0   2   3 1353.46   50.29
   0   2   3 1248.68   50.19
   0   2   3 1271.27   50.19
   0   2   3 1371.56   50.29
   0   2   3 1276.27   50.19
   0   2   3 1314.57   50.29
  -1  -2  -3   12.20    1.20
  -1  -2  -3   13.50    1.30
  -1  -2  -3   12.50    1.10
  -1  -2  -3   12.70    1.20
  -1  -2  -3   12.50    1.10
  -1  -2  -3   14.20    1.30
  -1  -2  -3   12.60    1.10
  -1  -2  -3   12.40    1.20
  -1  -2  -3   13.10    0.90
  -1  -2  -3   14.10    1.20
  -1  -2  -3   13.80    1.30
  -1  -2  -3   12.40    1.20
  -1  -2  -3   13.60    1.20
  -1  -2  -3   15.10    1.20
   1   2   3   12.40    1.30
   1   2   3   12.60    1.10
   1   2   3   13.30    1.10
   1   2   3   13.30    1.40
   1   2   3   13.70    1.20
   1   2   3   12.70    1.30
   1   2   3   13.00    1.50
   1   2   3   13.50    1.10
   1   2   3   13.30    1.20
   1   2   3   11.90    1.20
   1   2   3   12.80    0.90
   1   2   3   12.00    1.20
   1   2   3   15.20    1.20
  -2  -2  -3    3.70    1.30
  -2  -2  -3    1.10    0.80
  -2  -2  -3    2.00    0.80
  -2  -2  -3    4.30    0.90
  -2  -2  -3    5.00    0.80
  -2  -2  -3    2.10    0.70
  -2  -2  -3    0.60    0.60
  -2  -2  -3    1.50    0.70
  -2  -2  -3    3.00    0.80
  -2  -2  -3    3.10    1.00
  -2  -2  -3    1.00    0.80
   2   2   3    2.40    0.80
   2   2   3    2.50    0.90
   2   2   3    2.30    0.80
   2   2   3    1.60    1.10
   2   2   3    4.70    0.90
   2   2   3    1.40    0.90
   2   2   3    2.30    0.60
   2   2   3    2.30    0.70
   2   2   3    2.60    1.10
  -3  -2  -3   84.19    4.40
  -3  -2  -3   76.79    4.40
  -3  -2  -3   90.79    5.30
  -3  -2  -3   88.39    4.50
  -3  -2  -3   85.99    4.50
  -3  -2  -3   82.19    4.20
[truncated: 1,360,469 more chars]
