# Supplementary material for: 2-Oxo-2H-chromen-4-yl 4-ethyl­benzoate
Source: IUCrdata. 2025 Aug 19;10(Pt 8):x250734. doi: 10.1107/S2414314625007345 (PMC12412682; doi:10.1107/S2414314625007345)
Supplement: Supplementary file 2 [file x-10-x250734-Isup3.hkl]

data_I                                                                          
_shelx_title ' SIR2019 run in space group P -1'                                 
_shelx_refln_list_code          4                                               
_shelx_F_calc_maximum       98.62                                               
_exptl_crystal_F_000       308.00                                               
_reflns_d_resolution_high  0.6934                                               
                                                                                
loop_                                                                           
 _space_group_symop_operation_xyz                                               
 'x, y, z'                                                                      
 '-x, -y, -z'                                                                   
                                                                                
_cell_length_a     4.2781                                                       
_cell_length_b    10.7096                                                       
_cell_length_c    15.3525                                                       
_cell_angle_alpha  84.816                                                       
_cell_angle_beta   86.728                                                       
_cell_angle_gamma  83.925                                                       
                                                                                
_shelx_F_squared_multiplier     1.000                                           
                                                                                
loop_                                                                           
 _refln_index_h                                                                 
 _refln_index_k                                                                 
 _refln_index_l                                                                 
 _refln_F_squared_calc                                                          
 _refln_F_squared_meas                                                          
 _refln_F_squared_sigma                                                         
 _refln_observed_status                                                         
   1   0   0         37.36         30.91         0.32 o                         
   2   0   0        150.64        140.15         1.20 o                         
   3   0   0          2.60          3.17         0.19 o                         
   4   0   0         21.98         21.03         0.56 o                         
   5   0   0          8.23          9.54         0.59 o                         
   6   0   0         38.89         39.45         2.65 o                         
  -6   1   0          4.86          3.36         0.90 o                         
  -5   1   0        313.95        369.95        11.47 o                         
  -4   1   0          0.02         -0.05         0.14 o                         
  -3   1   0         84.99         80.53         1.07 o                         
  -2   1   0          0.02          0.63         0.13 o                         
  -1   1   0          0.17          1.69         0.15 o                         
   1   1   0          2.06          1.46         0.09 o                         
   2   1   0        223.52        214.95         1.76 o                         
   3   1   0         24.46         23.41         0.44 o                         
   4   1   0          0.16          0.27         0.20 o                         
   5   1   0          0.18         -0.15         0.29 o                         
   6   1   0          0.03         -0.13         0.59 o                         
  -5   2   0        232.40        256.49         6.34 o                         
  -4   2   0          8.35          8.48         0.47 o                         
  -3   2   0         27.25         29.93         0.59 o                         
  -2   2   0         67.97         75.44         0.77 o                         
  -1   2   0         61.03         44.81         0.46 o                         
   0   2   0        219.16        205.91         1.73 o                         
   1   2   0       8291.81       8608.24       125.53 o                         
   2   2   0        409.25        416.27         3.16 o                         
   3   2   0        757.90        809.96         7.33 o                         
   4   2   0          5.00          5.16         0.35 o                         
   5   2   0          2.77          2.31         0.38 o                         
   6   2   0         15.66          8.73         1.28 o                         
  -5   3   0         33.00         32.03         1.90 o                         
  -4   3   0        415.49        463.67         6.04 o                         
  -3   3   0          0.06          0.29         0.18 o                         
  -2   3   0        401.68        420.27         3.39 o                         
  -1   3   0         60.67         59.87         0.58 o                         
   0   3   0         88.18        101.11         0.87 o                         
   1   3   0       1663.47       1603.29        11.82 o                         
   2   3   0        826.63        818.95         6.07 o                         
   3   3   0         46.34         53.02         0.76 o                         
   4   3   0          0.40          0.07         0.25 o                         
   5   3   0          1.11          0.99         0.35 o                         
   6   3   0          6.95          6.12         0.80 o                         
  -5   4   0         14.65         13.72         1.49 o                         
  -4   4   0         37.41         37.93         0.99 o                         
  -3   4   0         63.75         68.62         1.00 o                         
  -2   4   0       1245.68       1323.60        10.68 o                         
  -1   4   0          0.55          0.62         0.09 o                         
   0   4   0        392.76        389.15         3.08 o                         
   1   4   0         53.09         47.85         0.51 o                         
   2   4   0         52.25         44.93         0.56 o                         
   3   4   0         74.39         80.71         1.02 o                         
   4   4   0         23.35         23.86         0.64 o                         
   5   4   0          1.13          0.87         0.37 o                         
   6   4   0          6.12          3.41         0.55 o                         
  -5   5   0          1.59          0.74         0.51 o                         
  -4   5   0          0.92          0.72         0.33 o                         
  -3   5   0        402.44        409.59         4.41 o                         
  -2   5   0         19.43         24.53         0.46 o                         
  -1   5   0         29.47         30.74         0.37 o                         
   0   5   0        287.74        303.30         2.42 o                         
   1   5   0       1207.98       1275.95         9.50 o                         
   2   5   0         89.60         87.83         0.94 o                         
   3   5   0        612.05        627.59         6.00 o                         
   4   5   0         79.01         79.98         1.18 o                         
   5   5   0         38.46         41.33         1.16 o                         
  -5   6   0          6.42          2.58         1.14 o                         
  -4   6   0          1.39          1.56         0.41 o                         
  -3   6   0        345.61        364.08         4.29 o                         
  -2   6   0         74.91         68.13         0.92 o                         
  -1   6   0         22.86         23.83         0.34 o                         
   0   6   0        524.53        551.76         4.29 o                         
   1   6   0        121.75        110.88         1.03 o                         
   2   6   0         92.98         94.74         1.06 o                         
   3   6   0         10.98         24.49         1.02 o                         
   4   6   0          9.27         10.31         0.47 o                         
   5   6   0          2.41          1.70         0.44 o                         
  -5   7   0         17.02          8.56         1.70 o                         
  -4   7   0         21.89         21.31         1.27 o                         
  -3   7   0          4.68          5.86         0.47 o                         
  -2   7   0         26.08         24.67         0.71 o                         
  -1   7   0         26.55         27.37         0.47 o                         
   0   7   0        222.60        218.07         1.89 o                         
   1   7   0          5.69          4.13         0.21 o                         
   2   7   0          2.55          1.71         0.23 o                         
   3   7   0         48.83         47.76         0.96 o                         
   4   7   0          0.51          0.55         0.32 o                         
   5   7   0          0.17          0.26         0.38 o                         
  -4   8   0          0.01         -0.25         0.38 o                         
  -3   8   0          2.87          2.74         0.39 o                         
  -2   8   0         41.92         42.57         0.87 o                         
  -1   8   0        252.44        245.90         2.67 o                         
   0   8   0          7.95          9.71         0.33 o                         
   1   8   0         97.95         94.55         1.15 o                         
   2   8   0          5.04          4.18         0.36 o                         
   3   8   0        148.50        154.43         2.23 o                         
   4   8   0         25.38         23.95         0.87 o                         
   5   8   0         24.69         24.52         1.09 o                         
  -4   9   0          7.48          7.52         0.97 o                         
  -3   9   0         14.18         15.83         0.98 o                         
  -2   9   0        407.11        438.48         5.27 o                         
  -1   9   0        935.60        945.20         9.98 o                         
   0   9   0          3.43          4.38         0.27 o                         
   1   9   0         54.85         44.62         0.77 o                         
   2   9   0          7.30          4.76         0.39 o                         
   3   9   0         64.96         72.77         1.49 o                         
   4   9   0          0.12          0.15         0.34 o                         
   5   9   0          9.33          7.80         0.69 o                         
  -4  10   0          4.13          2.58         0.74 o                         
  -3  10   0          0.26         -0.35         0.40 o                         
  -2  10   0         90.65         97.61         1.56 o                         
  -1  10   0         57.71         59.52         1.06 o                         
   0  10   0        550.49        561.58         6.05 o                         
   1  10   0         31.28         32.80         0.69 o                         
   2  10   0         23.37         26.58         0.82 o                         
   3  10   0         10.04         12.35         0.78 o                         
   4  10   0          0.05         -0.36         0.36 o                         
   5  10   0          1.88          1.11         0.52 o                         
  -3  11   0         12.54         12.29         1.43 o                         
  -2  11   0          5.94          6.68         0.49 o                         
  -1  11   0         31.56         33.58         0.81 o                         
   0  11   0        179.78        182.81         2.26 o                         
   1  11   0        150.10        135.39         1.91 o                         
   2  11   0         23.82         22.42         0.82 o                         
   3  11   0          1.02          0.29         0.36 o                         
   4  11   0         21.23         23.49         1.16 o                         
  -3  12   0         11.65         12.10         1.50 o                         
  -2  12   0          0.40          0.63         0.32 o                         
  -1  12   0          0.75          0.23         0.27 o                         
   0  12   0         32.94         35.39         0.82 o                         
   1  12   0         43.33         38.94         0.93 o                         
   2  12   0         40.80         41.74         1.00 o                         
   3  12   0         32.47         28.71         1.08 o                         
   4  12   0          0.45          0.54         0.40 o                         
  -2  13   0         24.84         25.55         1.33 o                         
  -1  13   0         39.63         43.64         1.51 o                         
   0  13   0          1.53          1.22         0.34 o                         
   1  13   0         25.78         29.29         0.92 o                         
   2  13   0        108.26        111.09         2.20 o                         
   3  13   0          2.13          1.72         0.45 o                         
  -1  14   0         35.17         20.67         1.53 o                         
   0  14   0         19.05         25.50         1.33 o                         
   1  14   0          7.48          9.98         0.68 o                         
   2  14   0        153.21        179.96         3.08 o                         
   3  14   0         13.16         12.14         1.10 o                         
   0  15   0         30.87         29.43         1.72 o                         
   1  15   0          6.61          7.37         0.78 o                         
  -1 -15   1         69.79         79.55         3.62 o                         
   0 -15   1          0.00          0.06         0.34 o                         
  -3 -14   1          3.82          0.84         1.05 o                         
  -2 -14   1        124.90        138.33         2.90 o                         
  -1 -14   1         28.20         34.93         1.17 o                         
   0 -14   1          8.23         10.74         0.93 o                         
   1 -14   1          0.02          0.19         0.35 o                         
  -3 -13   1          5.79          5.93         0.64 o                         
  -2 -13   1          3.15          2.20         0.43 o                         
  -1 -13   1        142.96        143.24         2.34 o                         
   0 -13   1          3.93          5.24         0.55 o                         
   1 -13   1         70.35         82.23         2.60 o                         
   2 -13   1          4.00          3.60         0.86 o                         
  -4 -12   1          5.22          5.28         0.63 o                         
  -3 -12   1          0.03         -0.16         0.33 o                         
  -2 -12   1          0.30          0.03         0.33 o                         
  -1 -12   1        302.14        321.89         4.05 o                         
   0 -12   1          2.64          1.68         0.29 o                         
   1 -12   1          5.29          4.06         0.42 o                         
   2 -12   1          1.86          1.80         0.36 o                         
   3 -12   1          2.93          2.70         0.62 o                         
  -4 -11   1         58.14         68.83         1.80 o                         
  -3 -11   1         33.92         35.06         1.00 o                         
  -2 -11   1         10.89         10.07         0.57 o                         
  -1 -11   1          5.78          4.54         0.36 o                         
   0 -11   1        102.50        102.71         1.37 o                         
   1 -11   1         21.47         24.59         0.70 o                         
   2 -11   1          1.29          1.00         0.29 o                         
   3 -11   1          0.03         -0.12         0.44 o                         
  -5 -10   1         41.47         37.67         3.45 o                         
  -4 -10   1          0.79          0.58         0.38 o                         
  -3 -10   1          3.27          3.22         0.42 o                         
  -2 -10   1          0.06         -0.05         0.28 o                         
  -1 -10   1         65.52         52.54         0.92 o                         
   0 -10   1        417.15        406.10         4.14 o                         
   1 -10   1        306.17        316.04         3.82 o                         
   2 -10   1        115.40        120.22         1.78 o                         
   3 -10   1          9.88          8.31         0.76 o                         
   4 -10   1          0.00         -0.49         0.49 o                         
  -5  -9   1         60.35         58.02         1.86 o                         
  -4  -9   1          5.31          4.38         0.49 o                         
  -3  -9   1         27.79         26.70         0.84 o                         
  -2  -9   1          7.65          5.73         0.43 o                         
  -1  -9   1          5.02          1.11         0.23 o                         
   0  -9   1         23.23         25.17         0.51 o                         
   1  -9   1        303.32        294.48         3.16 o                         
   2  -9   1         41.39         42.88         0.86 o                         
   3  -9   1         16.50         18.13         0.78 o                         
   4  -9   1          3.55          3.38         0.69 o                         
  -5  -8   1          0.38          1.06         0.41 o                         
  -4  -8   1         90.49         96.22         1.63 o                         
  -3  -8   1          6.32          5.49         0.45 o                         
  -2  -8   1         28.38         27.97         0.73 o                         
  -1  -8   1         11.28         13.71         0.44 o                         
   0  -8   1         67.03         65.81         0.85 o                         
   1  -8   1         16.76         16.18         0.40 o                         
   2  -8   1       1129.39       1201.03        14.09 o                         
   3  -8   1         18.80         23.42         0.94 o                         
   4  -8   1         23.87         24.88         1.23 o                         
  -5  -7   1          7.20          7.23         0.60 o                         
  -4  -7   1        313.24        330.96         3.72 o                         
  -3  -7   1        144.65        146.44         2.01 o                         
  -2  -7   1         31.84         27.98         0.61 o                         
  -1  -7   1         97.67        108.72         1.14 o                         
   0  -7   1        131.27        116.09         1.11 o                         
   1  -7   1         92.83         78.95         0.93 o                         
   2  -7   1        426.23        426.17         5.56 o                         
   3  -7   1          0.85          1.08         0.34 o                         
   4  -7   1          5.84          4.45         0.71 o                         
   5  -7   1         24.16         10.24         1.68 o                         
  -5  -6   1          0.76          0.70         0.39 o                         
  -4  -6   1        178.97        187.82         2.30 o                         
  -3  -6   1        226.50        217.78         2.62 o                         
  -2  -6   1         59.45         51.55         0.71 o                         
  -1  -6   1          2.17          2.30         0.15 o                         
   0  -6   1        420.20        466.60         3.67 o                         
   1  -6   1         79.42         74.78         0.74 o                         
   2  -6   1         83.16         75.05         1.06 o                         
   3  -6   1         44.23         47.36         0.98 o                         
   4  -6   1         10.50         11.47         0.66 o                         
   5  -6   1         44.18         26.03         2.11 o                         
  -5  -5   1         39.80         41.32         1.46 o                         
  -4  -5   1        122.58        132.95         1.69 o                         
  -3  -5   1         54.14         60.87         0.97 o                         
  -2  -5   1        361.14        352.22         3.01 o                         
  -1  -5   1        352.08        366.11         2.82 o                         
   0  -5   1         85.86         83.55         0.78 o                         
   1  -5   1          0.17          0.43         0.08 o                         
   2  -5   1         27.15         23.79         0.47 o                         
   3  -5   1        684.48        730.66         7.55 o                         
   4  -5   1         13.12         12.88         0.64 o                         
   5  -5   1         25.22         13.31         1.34 o                         
  -6  -4   1          0.39          0.16         0.56 o                         
  -5  -4   1          0.00          0.18         0.34 o                         
  -4  -4   1          8.20          8.87         0.47 o                         
  -3  -4   1         79.55         79.98         1.04 o                         
  -2  -4   1       2214.94       2313.51        17.75 o                         
  -1  -4   1         39.84         37.05         0.45 o                         
   0  -4   1        439.65        431.05         3.47 o                         
   1  -4   1          4.15          1.02         0.10 o                         
   2  -4   1        529.80        533.45         4.78 o                         
   3  -4   1          1.30          2.45         0.27 o                         
   4  -4   1          6.54          6.64         0.48 o                         
   5  -4   1          3.01          1.66         0.64 o                         
  -6  -3   1          2.39          2.45         0.55 o                         
  -5  -3   1         13.06         13.00         0.62 o                         
  -4  -3   1          9.76         11.47         0.47 o                         
  -3  -3   1          0.31          0.62         0.15 o                         
  -2  -3   1        191.00        164.81         1.44 o                         
  -1  -3   1        753.58        726.83         5.66 o                         
   0  -3   1       2129.02       2027.47        38.87 o                         
   1  -3   1        137.96        152.15         1.25 o                         
   2  -3   1         59.21         54.17         0.63 o                         
   3  -3   1         47.62         47.64         0.75 o                         
   4  -3   1         65.58         71.49         1.34 o                         
   5  -3   1         31.92         32.09         2.38 o                         
  -6  -2   1          0.83          0.49         0.46 o                         
  -5  -2   1          6.48          5.76         0.44 o                         
  -4  -2   1         33.84         35.08         0.70 o                         
  -3  -2   1        101.71        102.80         1.19 o                         
  -2  -2   1          0.02         -0.07         0.09 o                         
  -1  -2   1       9726.17       9941.65       143.74 o                         
   0  -2   1          2.31          2.47         0.10 o                         
   1  -2   1       1393.41       1359.57        13.43 o                         
   2  -2   1         89.93         81.75         0.86 o                         
   3  -2   1         42.66         40.75         0.70 o                         
   4  -2   1          0.24          0.28         0.32 o                         
   5  -2   1         81.64         85.05         2.35 o                         
  -6  -1   1         73.46         50.96         2.55 o                         
  -5  -1   1         16.63         16.80         0.63 o                         
  -4  -1   1         21.32         21.13         0.49 o                         
  -3  -1   1         76.43         74.05         0.84 o                         
  -2  -1   1         14.26         13.50         0.25 o                         
  -1  -1   1       1300.11       1251.26        10.19 o                         
   2  -1   1        325.23        322.89         2.74 o                         
   3  -1   1         97.24         94.32         1.33 o                         
   4  -1   1          0.00          0.25         0.35 o                         
   5  -1   1          7.48          8.09         0.90 o                         
   6  -1   1          0.24          0.14         0.70 o                         
  -6   0   1          2.63          0.48         0.65 o                         
  -5   0   1         19.36         21.16         0.98 o                         
  -4   0   1        114.05        127.05         1.74 o                         
  -3   0   1        154.21        173.44         1.64 o                         
  -2   0   1         31.80         30.07         0.36 o                         
  -1   0   1         43.23         35.76         0.35 o                         
   1   0   1       1731.68       1580.09        16.68 o                         
   2   0   1        368.27        370.17         3.03 o                         
   3   0   1          1.55          2.20         0.20 o                         
   4   0   1         23.67         23.39         0.65 o                         
   5   0   1          4.93          5.28         0.72 o                         
   6   0   1          0.62          0.29         0.61 o                         
  -6   1   1          1.83          0.77         0.66 o                         
  -5   1   1         39.42         47.13         1.90 o                         
  -4   1   1         37.45         40.70         1.13 o                         
  -3   1   1          0.04          0.05         0.16 o                         
  -2   1   1         41.34         36.53         0.44 o                         
  -1   1   1         24.10         28.17         0.33 o                         
   0   1   1          0.37          0.81         0.07 o                         
   2   1   1         30.28         28.49         0.39 o                         
   3   1   1         63.85         74.29         0.86 o                         
   4   1   1        104.75        113.46         1.73 o                         
   5   1   1          6.59          5.80         0.46 o                         
   6   1   1          0.15         -0.35         0.53 o                         
  -5   2   1        191.19        195.05         6.77 o                         
  -4   2   1          0.25          0.06         0.30 o                         
  -3   2   1        160.91        153.48         1.86 o                         
  -2   2   1         14.57         11.75         0.27 o                         
  -1   2   1       2564.91       2398.19        32.25 o                         
   0   2   1         55.02         53.33         0.46 o                         
   1   2   1       1106.02       1009.95         7.08 o                         
   2   2   1        142.42        140.36         1.22 o                         
   3   2   1         94.38         93.15         1.04 o                         
   4   2   1         70.99         77.67         1.24 o                         
   5   2   1          1.52          2.29         0.35 o                         
   6   2   1          4.25          2.62         0.47 o                         
  -5   3   1         89.02         97.88         5.37 o                         
  -4   3   1        262.04        274.61         4.76 o                         
  -3   3   1         12.10         10.60         0.43 o                         
  -2   3   1        246.87        266.69         2.27 o                         
  -1   3   1        169.87        182.63         1.44 o                         
   0   3   1          4.65          4.82         0.13 o                         
   1   3   1        177.77        165.76         1.35 o                         
   2   3   1        819.83        863.18         6.62 o                         
   3   3   1          8.09         10.63         0.34 o                         
   4   3   1         29.19         31.78         0.75 o                         
   5   3   1          1.43          1.52         0.35 o                         
   6   3   1         84.97         99.46         3.06 o                         
  -5   4   1         14.52         12.13         1.33 o                         
  -4   4   1        195.39        214.10         3.17 o                         
  -3   4   1        170.41        172.59         1.99 o                         
  -2   4   1         88.07         95.71         0.96 o                         
  -1   4   1        128.63        120.78         1.04 o                         
   0   4   1        627.38        578.52         4.26 o                         
   1   4   1        859.59        847.94         6.23 o                         
   2   4   1        172.29        188.13         1.55 o                         
   3   4   1         35.73         37.10         0.61 o                         
   4   4   1          0.61          0.18         0.29 o                         
   5   4   1         35.54         38.99         1.03 o                         
   6   4   1          5.40          3.68         0.56 o                         
  -5   5   1         11.67          6.63         1.02 o                         
  -4   5   1          0.15          0.06         0.31 o                         
  -3   5   1          6.32          7.06         0.36 o                         
  -2   5   1        235.63        233.59         2.37 o                         
  -1   5   1         48.63         48.75         0.52 o                         
   0   5   1        174.98        187.36         1.49 o                         
   1   5   1       1495.88       1558.08        11.15 o                         
   2   5   1         60.46         54.75         0.62 o                         
   3   5   1        182.71        198.71         1.99 o                         
   4   5   1        119.86        134.52         2.05 o                         
   5   5   1         13.97         12.72         0.68 o                         
  -5   6   1          4.73          1.73         0.60 o                         
  -4   6   1         30.93         35.04         1.17 o                         
  -3   6   1          0.94          0.59         0.25 o                         
  -2   6   1       1208.37       1208.48        12.14 o                         
  -1   6   1          0.33          0.13         0.10 o                         
   0   6   1          0.84         -0.09         0.09 o                         
   1   6   1         32.18         31.84         0.42 o                         
   2   6   1          0.03         -0.04         0.14 o                         
   3   6   1          0.97          1.33         0.25 o                         
   4   6   1        262.83        292.04         3.27 o                         
   5   6   1          2.18          1.89         0.44 o                         
  -5   7   1          1.00         -0.11         0.46 o                         
  -4   7   1         50.78         47.40         2.50 o                         
  -3   7   1         10.59         11.63         0.57 o                         
  -2   7   1        236.84        230.89         2.89 o                         
  -1   7   1         32.60         31.83         0.52 o                         
   0   7   1          4.10          4.18         0.19 o                         
   1   7   1         85.39         83.35         0.84 o                         
   2   7   1        135.06        143.58         1.68 o                         
   3   7   1        117.18        116.61         1.56 o                         
   4   7   1        448.48        485.56         5.56 o                         
   5   7   1          5.07          4.75         0.55 o                         
  -4   8   1          1.94          0.63         0.45 o                         
  -3   8   1          0.86          1.08         0.37 o                         
  -2   8   1        149.00        151.85         2.05 o                         
  -1   8   1       2595.67       2635.29        25.26 o                         
   0   8   1         55.23         53.24         0.86 o                         
   1   8   1        225.29        209.38         2.16 o                         
   2   8   1          0.36          0.68         0.25 o                         
   3   8   1         33.91         34.34         0.83 o                         
   4   8   1          0.19         -0.17         0.36 o                         
   5   8   1         12.48         10.57         0.68 o                         
  -4   9   1         18.32         12.99         2.64 o                         
  -3   9   1          1.44          1.12         0.49 o                         
  -2   9   1        119.48        125.58         1.74 o                         
  -1   9   1          8.88          9.98         0.46 o                         
   0   9   1         65.38         65.35         1.05 o                         
   1   9   1          1.08          1.17         0.21 o                         
   2   9   1         97.25         94.89         1.55 o                         
   3   9   1          2.83          2.24         0.39 o                         
   4   9   1          1.88          1.05         0.41 o                         
   5   9   1          0.85          0.41         0.40 o                         
  -4  10   1          6.13          2.96         0.83 o                         
  -3  10   1         10.54         10.89         0.96 o                         
  -2  10   1          0.09         -0.13         0.24 o                         
  -1  10   1         10.99         12.90         0.53 o                         
   0  10   1         43.51         44.88         0.87 o                         
   1  10   1         70.21         57.85         0.95 o                         
   2  10   1        416.67        391.57         4.79 o                         
   3  10   1          0.31          0.00         0.33 o                         
   4  10   1          0.38          0.63         0.40 o                         
   5  10   1         10.87          9.37         0.83 o                         
  -3  11   1         53.23         56.40         2.04 o                         
  -2  11   1         18.24         18.44         0.70 o                         
  -1  11   1         26.74         27.42         0.73 o                         
   0  11   1          9.19         10.05         0.49 o                         
   1  11   1         82.75         95.70         1.43 o                         
   2  11   1         41.33         40.06         0.93 o                         
   3  11   1          0.33          0.27         0.38 o                         
   4  11   1          5.14          4.01         0.50 o                         
  -3  12   1         75.38         94.11         3.00 o                         
  -2  12   1          8.16         10.39         0.66 o                         
  -1  12   1         43.73         48.02         1.13 o                         
   0  12   1         18.05         20.59         0.72 o                         
   1  12   1         29.77         29.92         0.84 o                         
   2  12   1          9.97         10.89         0.58 o                         
   3  12   1         39.36         39.76         1.25 o                         
   4  12   1          0.00          0.40         0.39 o                         
  -2  13   1         63.69         53.74         4.13 o                         
  -1  13   1         17.53         19.82         0.90 o                         
   0  13   1         23.82         27.31         0.92 o                         
   1  13   1          9.26          9.26         0.56 o                         
   2  13   1         34.41         39.99         1.10 o                         
   3  13   1          1.99          1.51         0.43 o                         
  -1  14   1         49.62         59.01         2.08 o                         
   0  14   1          4.38          1.88         0.40 o                         
   1  14   1          2.60          2.44         0.37 o                         
   2  14   1          6.86          7.89         0.70 o                         
   3  14   1         69.12         81.04         2.54 o                         
   0  15   1         11.62          8.47         1.19 o                         
   1  15   1         12.05         12.77         0.96 o                         
   2  15   1          0.23          1.59         1.77 o                         
  -1 -15   2        100.08        105.45         3.39 o                         
   0 -15   2          5.83          4.41         0.61 o                         
  -2 -14   2        135.26        144.48         3.39 o                         
  -1 -14   2          0.16          0.36         0.36 o                         
   0 -14   2          1.20          0.76         0.35 o                         
   1 -14   2          0.18          0.43         0.38 o                         
  -3 -13   2         30.88         34.85         1.64 o                         
  -2 -13   2          0.45          0.29         0.37 o                         
  -1 -13   2          6.55          5.65         0.52 o                         
   0 -13   2         23.36         27.48         0.99 o                         
   1 -13   2         74.47         75.82         2.04 o                         
   2 -13   2          4.28          3.47         0.52 o                         
  -4 -12   2          4.88          4.06         0.67 o                         
  -3 -12   2         12.22         14.70         0.80 o                         
  -2 -12   2         30.57         31.41         0.94 o                         
  -1 -12   2         90.40         92.80         1.66 o                         
   0 -12   2        120.34        120.14         2.21 o                         
   1 -12   2         10.67         13.49         0.66 o                         
   2 -12   2         10.12          9.30         0.71 o                         
   3 -12   2          0.64          0.36         0.59 o                         
  -4 -11   2         48.85         51.04         2.15 o                         
  -3 -11   2         16.91         15.98         0.78 o                         
  -2 -11   2          0.52          0.20         0.35 o                         
  -1 -11   2         59.81         58.94         1.15 o                         
   0 -11   2         96.94        102.67         1.32 o                         
   1 -11   2          9.01          9.63         0.52 o                         
   2 -11   2         37.10         38.78         0.92 o                         
   3 -11   2         13.61         16.54         1.37 o                         
  -4 -10   2         31.09         35.43         1.35 o                         
  -3 -10   2          0.26          0.08         0.33 o                         
  -2 -10   2          1.78          2.46         0.37 o                         
  -1 -10   2        231.07        196.06         2.40 o                         
   0 -10   2         46.26         35.75         0.67 o                         
   1 -10   2         72.38         69.30         1.07 o                         
   2 -10   2        144.74        161.96         2.36 o                         
   3 -10   2         34.42         38.87         1.29 o                         
   4 -10   2          1.68          1.33         1.39 o                         
  -5  -9   2         26.11         21.14         1.27 o                         
  -4  -9   2          8.93          7.81         0.58 o                         
  -3  -9   2          2.95          2.94         0.40 o                         
  -2  -9   2         68.89         70.08         1.30 o                         
  -1  -9   2          0.84          0.31         0.20 o                         
   0  -9   2          1.05          0.44         0.17 o                         
   1  -9   2        320.59        323.28         3.43 o                         
   2  -9   2         49.74         55.58         1.00 o                         
   3  -9   2         27.67         26.67         0.91 o                         
   4  -9   2         10.85         11.79         1.60 o                         
  -5  -8   2         63.34         69.12         2.35 o                         
  -4  -8   2        109.55        113.19         1.81 o                         
  -3  -8   2          3.34          4.30         0.41 o                         
  -2  -8   2         50.36         54.09         1.09 o                         
  -1  -8   2          0.75          0.18         0.17 o                         
   0  -8   2          2.27          3.78         0.23 o                         
   1  -8   2         73.83         70.25         0.91 o                         
   2  -8   2        340.28        364.39         4.38 o                         
   3  -8   2          1.97          1.33         0.34 o                         
   4  -8   2         29.78         33.85         1.44 o                         
  -5  -7   2          0.01          0.04         0.37 o                         
  -4  -7   2          0.03         -0.12         0.30 o                         
  -3  -7   2         38.30         35.00         0.81 o                         
  -2  -7   2          1.10          1.77         0.28 o                         
  -1  -7   2          1.56          2.67         0.19 o                         
   0  -7   2        110.59        104.58         1.07 o                         
   1  -7   2          0.00          0.00         0.13 o                         
   2  -7   2        233.27        231.54         2.92 o                         
   3  -7   2          0.38          0.00         0.30 o                         
   4  -7   2         14.92         16.97         1.05 o                         
   5  -7   2          0.55          0.06         0.58 o                         
  -5  -6   2          2.39          2.39         0.46 o                         
  -4  -6   2          0.85          1.00         0.31 o                         
  -3  -6   2       2294.65       2413.38        24.07 o                         
  -2  -6   2        167.44        137.24         1.54 o                         
  -1  -6   2          5.11          5.61         0.21 o                         
   0  -6   2         71.61         72.59         0.75 o                         
   1  -6   2        218.65        201.65         1.66 o                         
   2  -6   2          0.24         -0.01         0.19 o                         
   3  -6   2         17.35         19.58         0.66 o                         
   4  -6   2         20.99         25.87         0.90 o                         
   5  -6   2          1.53          0.63         0.57 o                         
  -5  -5   2          2.67          1.98         0.40 o                         
  -4  -5   2         33.90         34.61         0.73 o                         
  -3  -5   2        203.42        204.36         2.22 o                         
  -2  -5   2        228.17        237.96         2.05 o                         
  -1  -5   2        277.69        274.30         2.21 o                         
   0  -5   2        149.90        148.86         1.33 o                         
   1  -5   2         35.54         26.11         0.35 o                         
   2  -5   2          2.84          2.90         0.25 o                         
   3  -5   2         13.31         16.08         0.56 o                         
   4  -5   2          5.08          4.74         0.46 o                         
   5  -5   2          2.77          1.34         0.60 o                         
  -5  -4   2          0.41          0.47         0.36 o                         
  -4  -4   2          0.25         -0.02         0.23 o                         
  -3  -4   2          0.65          0.80         0.21 o                         
  -2  -4   2       1423.37       1391.97        10.39 o                         
  -1  -4   2          0.71          2.54         0.14 o                         
   0  -4   2       1550.69       1602.62        14.47 o                         
   1  -4   2        129.54        119.68         1.09 o                         
   2  -4   2          4.84          5.96         0.25 o                         
   3  -4   2         14.13         14.52         0.51 o                         
   4  -4   2          5.16          4.90         0.44 o                         
   5  -4   2         15.41         14.59         1.38 o                         
  -6  -3   2          0.04          0.11         0.46 o                         
  -5  -3   2         92.88        100.48         1.65 o                         
  -4  -3   2          0.91          0.99         0.27 o                         
  -3  -3   2         28.43         25.13         0.50 o                         
  -2  -3   2        348.97        359.82         2.85 o                         
  -1  -3   2         15.29         18.04         0.28 o                         
   0  -3   2          7.57          6.97         0.18 o                         
   1  -3   2         74.64         75.40         0.72 o                         
   2  -3   2          3.38          0.58         0.14 o                         
   3  -3   2         66.69         72.42         0.98 o                         
   4  -3   2          1.99          1.91         0.37 o                         
   5  -3   2          4.64          3.60         0.68 o                         
  -6  -2   2         26.84         17.04         1.93 o                         
  -5  -2   2         56.38         63.86         1.35 o                         
  -4  -2   2          2.44          1.77         0.27 o                         
  -3  -2   2         43.00         45.22         0.70 o                         
  -2  -2   2        171.06        171.91         1.45 o                         
  -1  -2   2        100.51         86.47         0.79 o                         
   0  -2   2       2227.46       2094.90        33.93 o                         
   1  -2   2          8.66         10.92         0.18 o                         
   2  -2   2         15.11          8.88         0.26 o                         
   3  -2   2          0.13         -0.11         0.16 o                         
   4  -2   2          0.72          0.38         0.36 o                         
   5  -2   2         87.64         92.82         2.28 o                         
  -6  -1   2         59.06         44.01         4.79 o                         
  -5  -1   2          7.83          6.60         0.50 o                         
  -4  -1   2          2.37          1.98         0.24 o                         
  -3  -1   2        131.19        141.44         1.41 o                         
  -2  -1   2        779.64        774.67         6.44 o                         
  -1  -1   2         25.30         21.00         0.28 o                         
   0  -1   2       6124.62       5884.69        84.40 o                         
   1  -1   2       2123.34       2033.38        25.79 o                         
   2  -1   2         73.76         68.85         0.75 o                         
   3  -1   2         41.30         41.61         0.80 o                         
   4  -1   2         19.88         18.53         0.82 o                         
   5  -1   2         19.75         22.53         1.32 o                         
   6  -1   2         23.12         18.13         1.60 o                         
  -6   0   2         27.48         19.91         2.35 o                         
  -5   0   2          4.28          3.95         0.49 o                         
  -4   0   2          0.01          0.07         0.20 o                         
  -3   0   2         78.39         78.33         0.85 o                         
  -2   0   2        137.00        125.60         1.08 o                         
  -1   0   2        396.47        366.75         2.87 o                         
   0   0   2         12.66          3.31         0.26 o                         
   1   0   2       2519.82       2333.83        33.54 o                         
   2   0   2          6.74          7.08         0.20 o                         
   3   0   2        230.47        245.52         2.43 o                         
   4   0   2         45.72         46.73         0.87 o                         
   5   0   2          0.49          0.73         0.53 o                         
   6   0   2         21.44         17.79         1.76 o                         
  -6   1   2          0.39         -0.08         1.34 o                         
  -5   1   2         73.96         84.54         2.63 o                         
  -4   1   2          3.22          3.61         0.40 o                         
  -3   1   2          2.43          2.95         0.21 o                         
  -2   1   2          3.61          3.69         0.15 o                         
  -1   1   2         94.11         69.91         0.63 o                         
   0   1   2       1283.47       1170.34        31.46 o                         
   1   1   2        370.99        335.81         2.59 o                         
   2   1   2          0.43          1.49         0.12 o                         
   3   1   2        386.88        409.01         3.66 o                         
   4   1   2        144.89        155.08         1.94 o                         
   5   1   2          9.45          8.96         0.57 o                         
   6   1   2          7.70          4.77         0.68 o                         
  -5   2   2         76.48         77.41         2.25 o                         
  -4   2   2          0.31          0.70         0.40 o                         
  -3   2   2          5.16          5.49         0.29 o                         
  -2   2   2          8.64          7.76         0.24 o                         
  -1   2   2        450.40        437.20         3.28 o                         
   0   2   2        894.66        839.98         6.70 o                         
   1   2   2          6.89         10.05         0.19 o                         
   2   2   2         46.02         47.06         0.54 o                         
   3   2   2         50.79         49.42         0.69 o                         
   4   2   2        130.71        149.24         1.88 o                         
   5   2   2          4.76          4.22         0.42 o                         
   6   2   2          3.38          2.96         0.49 o                         
  -5   3   2        141.13        154.90         3.29 o                         
  -4   3   2        129.22        141.44         2.43 o                         
  -3   3   2         49.26         47.60         0.73 o                         
  -2   3   2        509.55        533.93         4.44 o                         
  -1   3   2         68.03         58.60         0.52 o                         
   0   3   2        353.90        332.48         2.52 o                         
   1   3   2         15.55         15.75         0.26 o                         
   2   3   2        553.81        563.18         4.23 o                         
   3   3   2          4.54          4.33         0.26 o                         
   4   3   2         96.06        107.12         1.56 o                         
   5   3   2          0.23          0.41         0.33 o                         
   6   3   2         38.54         42.21         1.70 o                         
  -5   4   2          6.99          3.63         0.71 o                         
  -4   4   2         13.21         15.15         0.65 o                         
  -3   4   2        920.63        944.05         9.29 o                         
  -2   4   2          1.72          0.21         0.13 o                         
  -1   4   2          0.02          0.11         0.06 o                         
   0   4   2        260.25        233.02         1.80 o                         
   1   4   2       1031.01       1002.44         7.34 o                         
   2   4   2          0.14          0.13         0.12 o                         
   3   4   2          0.15          1.57         0.19 o                         
   4   4   2         16.48         18.51         0.65 o                         
   5   4   2          9.87          9.62         0.59 o                         
   6   4   2          0.01          0.76         0.45 o                         
  -5   5   2          0.01         -0.40         0.43 o                         
  -4   5   2          7.94          8.96         0.61 o                         
  -3   5   2        187.50        192.31         2.20 o                         
  -2   5   2         44.18         54.05         0.75 o                         
  -1   5   2        157.06        144.87         1.18 o                         
   0   5   2        707.89        704.84         5.20 o                         
   1   5   2         26.04         32.13         0.40 o                         
   2   5   2         14.39         14.65         0.32 o                         
   3   5   2         25.67         25.61         0.52 o                         
   4   5   2          3.66          3.36         0.38 o                         
   5   5   2        112.22        123.15         2.44 o                         
   6   5   2         14.95         12.12         2.89 o                         
  -5   6   2          1.26          0.82         0.72 o                         
  -4   6   2          5.05          4.24         0.47 o                         
  -3   6   2         21.14         19.08         0.55 o                         
  -2   6   2        380.94        366.09         3.92 o                         
  -1   6   2        116.13        100.38         0.96 o                         
   0   6   2       1088.48       1083.94         7.80 o                         
   1   6   2         73.68         78.24         0.76 o                         
   2   6   2         46.96         41.13         0.59 o                         
   3   6   2         25.23         21.60         0.54 o                         
   4   6   2        276.97        290.97         3.25 o                         
   5   6   2         62.41         74.61         1.81 o                         
  -5   7   2          8.95          3.54         0.94 o                         
  -4   7   2          0.11          0.05         0.40 o                         
  -3   7   2          1.32          1.40         0.32 o                         
  -2   7   2        105.65        100.47         1.31 o                         
  -1   7   2         87.73         90.52         1.05 o                         
   0   7   2        188.14        155.25         1.41 o                         
   1   7   2        362.43        350.42         2.78 o                         
   2   7   2          0.21          0.35         0.19 o                         
   3   7   2         10.31         11.74         0.47 o                         
   4   7   2        140.50        155.17         2.09 o                         
   5   7   2          3.64          3.65         0.57 o                         
  -4   8   2         71.32         65.55         6.18 o                         
  -3   8   2         44.98         45.84         1.40 o                         
  -2   8   2         16.67         17.59         0.52 o                         
  -1   8   2        807.63        798.67         8.17 o                         
   0   8   2         37.43         33.94         0.60 o                         
   1   8   2        195.99        204.02         2.06 o                         
   2   8   2         37.41         35.54         0.69 o                         
   3   8   2          0.07         -0.20         0.26 o                         
   4   8   2         12.14         11.52         0.62 o                         
   5   8   2          0.82          0.59         0.41 o                         
  -4   9   2          9.53          6.11         1.31 o                         
  -3   9   2         11.36         11.34         0.85 o                         
  -2   9   2          7.16          7.55         0.39 o                         
  -1   9   2         34.96         34.42         0.74 o                         
   0   9   2        323.45        314.03         3.37 o                         
   1   9   2          6.44          9.61         0.38 o                         
   2   9   2         18.80         23.16         0.66 o                         
   3   9   2         70.71         72.23         1.39 o                         
   4   9   2         11.36         11.80         0.72 o                         
   5   9   2          6.03          4.24         0.58 o                         
  -4  10   2          0.98          0.36         0.59 o                         
  -3  10   2          7.70          8.29         0.80 o                         
  -2  10   2         84.47         92.16         1.47 o                         
  -1  10   2         54.12         53.41         1.00 o                         
   0  10   2        116.37        115.96         1.71 o                         
   1  10   2         75.25         65.07         1.07 o                         
   2  10   2         79.33         65.07         1.19 o                         
   3  10   2         66.10         64.17         1.33 o                         
   4  10   2          0.72         -0.05         0.38 o                         
   5  10   2         12.15         10.87         1.34 o                         
  -3  11   2          7.83          7.21         0.82 o                         
  -2  11   2          1.84          2.13         0.35 o                         
  -1  11   2          2.21          1.93         0.31 o                         
   0  11   2          0.49          0.14         0.23 o                         
   1  11   2         22.93         22.33         0.70 o                         
   2  11   2          1.87          1.36         0.32 o                         
   3  11   2        101.80        101.77         1.82 o                         
   4  11   2         25.05         21.74         1.17 o                         
  -3  12   2         54.07         64.60         2.40 o                         
  -2  12   2         15.18         17.03         1.00 o                         
  -1  12   2         26.56         28.37         0.92 o                         
   0  12   2          0.53          0.52         0.26 o                         
   1  12   2          3.95          3.64         0.39 o                         
   2  12   2         30.99         34.06         0.90 o                         
   3  12   2         19.14         16.80         0.85 o                         
   4  12   2         26.90         23.24         1.33 o                         
  -2  13   2          8.49          6.52         0.92 o                         
  -1  13   2         64.88         74.69         2.10 o                         
   0  13   2        172.31        189.93         3.45 o                         
   1  13   2         20.23         19.83         0.88 o                         
   2  13   2          4.57          3.88         0.43 o                         
   3  13   2         14.28         15.25         1.00 o                         
  -1  14   2         23.19         27.04         1.45 o                         
   0  14   2          1.24          2.02         0.45 o                         
   1  14   2          0.30          0.12         0.32 o                         
   2  14   2          0.00          0.06         0.34 o                         
   3  14   2          5.66          4.47         0.60 o                         
   0  15   2          2.39          1.60         0.42 o                         
   1  15   2          4.17          2.20         0.43 o                         
   2  15   2         70.53         70.57         4.22 o                         
  -1 -15   3          2.09          1.96         1.59 o                         
  -2 -14   3          0.56          0.27         0.37 o                         
  -1 -14   3        207.86        236.17         4.45 o                         
   0 -14   3         23.00         24.31         1.17 o                         
   1 -14   3          4.25          2.88         0.55 o                         
  -3 -13   3         24.04         28.24         1.59 o                         
  -2 -13   3         17.03         16.44         0.85 o                         
  -1 -13   3        105.43        100.62         1.77 o                         
   0 -13   3         23.85         25.52         1.10 o                         
   1 -13   3          0.79          0.75         0.37 o                         
   2 -13   3          9.93         12.13         1.23 o                         
  -4 -12   3          0.08          0.11         0.40 o                         
  -3 -12   3         22.49         24.10         1.06 o                         
  -2 -12   3          4.68          5.21         0.53 o                         
  -1 -12   3         22.95         24.86         0.97 o                         
   0 -12   3         29.14         32.49         0.80 o                         
   1 -12   3         10.25         13.90         0.72 o                         
   2 -12   3         27.75         33.83         1.12 o                         
   3 -12   3          2.02          2.13         0.76 o                         
  -4 -11   3          8.45          8.02         0.80 o                         
  -3 -11   3         24.45         28.14         1.09 o                         
  -2 -11   3          1.03          0.59         0.32 o                         
  -1 -11   3         15.15         13.77         0.67 o                         
   0 -11   3        309.72        293.54         3.45 o                         
   1 -11   3          4.60          5.51         0.38 o                         
   2 -11   3         23.33         23.75         0.75 o                         
   3 -11   3          4.46          3.72         0.92 o                         
  -4 -10   3         34.23         34.92         1.61 o                         
  -3 -10   3         13.60         14.22         0.73 o                         
  -2 -10   3          0.13          0.20         0.28 o                         
  -1 -10   3        108.35         96.92         1.66 o                         
   0 -10   3          0.73          1.71         0.22 o                         
   1 -10   3          4.45          5.60         0.34 o                         
   2 -10   3          0.30          0.92         0.27 o                         
   3 -10   3          0.25          0.10         0.43 o                         
   4 -10   3          0.43          0.59         0.72 o                         
  -5  -9   3          1.79          1.11         0.44 o                         
  -4  -9   3         45.28         43.13         1.15 o                         
  -3  -9   3        105.77        115.17         1.85 o                         
  -2  -9   3          8.35          7.39         0.51 o                         
  -1  -9   3         44.07         38.71         0.77 o                         
   0  -9   3         28.53         27.89         0.52 o                         
   1  -9   3         48.12         50.70         0.79 o                         
   2  -9   3        144.69        146.59         1.95 o                         
   3  -9   3        313.50        363.56         6.77 o                         
   4  -9   3          0.09         -0.18         0.54 o                         
  -5  -8   3          1.31          0.60         0.40 o                         
  -4  -8   3        179.71        183.17         2.54 o                         
  -3  -8   3         12.60         13.63         0.63 o                         
  -2  -8   3        120.64        117.32         1.74 o                         
  -1  -8   3          0.83          0.00         0.17 o                         
   0  -8   3          4.09          2.68         0.21 o                         
   1  -8   3         36.75         36.39         0.60 o                         
   2  -8   3        192.32        199.21         2.47 o                         
   3  -8   3         70.69         81.32         1.94 o                         
   4  -8   3          0.04          0.24         0.55 o                         
  -5  -7   3          1.03          1.28         0.42 o                         
  -4  -7   3          9.59          7.44         0.47 o                         
  -3  -7   3        561.51        569.70         6.35 o                         
  -2  -7   3        679.02        672.92         7.04 o                         
  -1  -7   3         72.91         92.19         1.03 o                         
   0  -7   3         39.05         35.61         0.54 o                         
   1  -7   3         73.85         71.66         0.87 o                         
   2  -7   3          4.11          5.37         0.35 o                         
   3  -7   3          0.65          0.72         0.37 o                         
   4  -7   3         10.51         12.54         1.01 o                         
   5  -7   3         52.09         38.61         2.46 o                         
  -5  -6   3          4.38          3.05         0.47 o                         
  -4  -6   3          0.06          0.00         0.28 o                         
  -3  -6   3          5.24         15.38         0.86 o                         
  -2  -6   3         35.72         35.23         0.62 o                         
  -1  -6   3         93.05         94.95         0.95 o                         
   0  -6   3         10.82         10.29         0.29 o                         
   1  -6   3        109.61        118.92         1.13 o                         
   2  -6   3          8.04          6.13         0.37 o                         
   3  -6   3          0.01          0.22         0.28 o                         
   4  -6   3          0.95          1.16         0.45 o                         
   5  -6   3          1.94          0.98         0.60 o                         
  -5  -5   3          0.40          0.45         0.36 o                         
  -4  -5   3          3.81          3.43         0.32 o                         
  -3  -5   3         33.10         31.72         0.67 o                         
  -2  -5   3        129.35        139.51         1.35 o                         
  -1  -5   3         94.15         85.45         0.87 o                         
   0  -5   3       1269.96       1396.40        11.21 o                         
   1  -5   3         59.88         55.41         0.60 o                         
   2  -5   3         62.74         60.19         0.91 o                         
   3  -5   3          8.84         11.32         0.54 o                         
   4  -5   3          2.53          2.58         0.44 o                         
   5  -5   3          5.98          4.11         0.72 o                         
  -5  -4   3         11.57          9.95         0.59 o                         
  -4  -4   3         62.32         61.84         1.15 o                         
  -3  -4   3         12.07         12.62         0.42 o                         
  -2  -4   3         44.01         36.49         0.50 o                         
  -1  -4   3        717.15        701.71         5.51 o                         
   0  -4   3          0.66          0.71         0.13 o                         
   1  -4   3        361.10        399.61         3.24 o                         
   2  -4   3          1.16          0.75         0.19 o                         
   3  -4   3         55.96         60.22         1.13 o                         
   4  -4   3          6.94          7.14         0.47 o                         
   5  -4   3         28.84         28.16         2.69 o                         
  -6  -3   3          3.33          2.80         1.59 o                         
  -5  -3   3         64.26         68.51         1.28 o                         
  -4  -3   3         10.40          9.07         0.44 o                         
  -3  -3   3          9.35         12.97         0.41 o                         
  -2  -3   3          3.84          1.14         0.13 o                         
  -1  -3   3       1271.43       1257.30         9.69 o                         
   0  -3   3         18.84         25.75         0.33 o                         
   1  -3   3          0.01          0.26         0.06 o                         
   2  -3   3         68.01         72.45         0.87 o                         
   3  -3   3        313.67        321.54         4.27 o                         
   4  -3   3          8.21          9.58         0.60 o                         
   5  -3   3          9.82          9.38         0.92 o                         
  -6  -2   3          5.44          5.71         1.08 o                         
  -5  -2   3          8.67          7.89         0.53 o                         
  -4  -2   3          1.59          2.03         0.28 o                         
  -3  -2   3         12.73         13.50         0.44 o                         
  -2  -2   3       1199.03       1264.56         9.41 o                         
  -1  -2   3        669.99        640.64         5.10 o                         
   0  -2   3        123.00        106.77         0.93 o                         
   1  -2   3        596.73        579.23         4.68 o                         
   2  -2   3       1126.61       1196.59        10.62 o                         
   3  -2   3          1.83          3.55         0.25 o                         
   4  -2   3          4.97          5.50         0.51 o                         
   5  -2   3         25.03         27.33         1.26 o                         
  -6  -1   3          1.49          0.63         0.49 o                         
  -5  -1   3         38.70         40.64         1.09 o                         
  -4  -1   3         19.42         22.15         0.58 o                         
  -3  -1   3        161.14        167.45         1.63 o                         
  -2  -1   3        116.14        124.81         1.16 o                         
  -1  -1   3         11.19          8.06         0.17 o                         
   1  -1   3         57.95         61.38         0.58 o                         
   2  -1   3        182.71        191.85         1.69 o                         
   3  -1   3          2.02          3.06         0.22 o                         
   4  -1   3          6.13          5.17         0.55 o                         
   5  -1   3          6.05          6.99         0.80 o                         
   6  -1   3         22.89         15.97         1.88 o                         
  -6   0   3         13.01         11.05         1.17 o                         
  -5   0   3        248.56        278.85         3.81 o                         
  -4   0   3          0.09          0.22         0.23 o                         
  -3   0   3         57.25         56.08         0.69 o                         
  -2   0   3         82.51         81.89         0.75 o                         
  -1   0   3         24.08         23.67         0.30 o                         
   0   0   3          9.96          8.93         0.21 o                         
   1   0   3       7980.31       8200.34       135.76 o                         
   2   0   3         17.47         14.95         0.26 o                         
   3   0   3         93.51        110.39         1.21 o                         
   4   0   3         55.14         62.88         1.02 o                         
   5   0   3          2.60          2.18         0.56 o                         
   6   0   3          1.26          1.16         0.65 o                         
  -5   1   3         28.48         31.39         1.21 o                         
  -4   1   3          1.47          1.35         0.27 o                         
  -3   1   3         61.53         71.56         0.89 o                         
  -2   1   3        367.87        367.91         3.03 o                         
  -1   1   3        776.39        662.94         5.12 o                         
   0   1   3        981.14        893.16         6.82 o                         
   1   1   3       3144.74       3125.72        44.90 o                         
   2   1   3         12.39         11.65         0.25 o                         
   3   1   3        206.79        222.32         2.07 o                         
   4   1   3         71.38         74.97         1.15 o                         
   5   1   3         23.90         23.76         0.89 o                         
   6   1   3         19.74         14.76         1.70 o                         
  -5   2   3         45.28         49.62         2.92 o                         
  -4   2   3       1543.27       1705.33        22.17 o                         
  -3   2   3         15.20         15.03         0.48 o                         
  -2   2   3        559.91        582.45         4.43 o                         
  -1   2   3        191.20        187.01         1.52 o                         
   0   2   3       1323.18       1253.91        10.44 o                         
   1   2   3          9.30         12.26         0.21 o                         
   2   2   3          5.37          2.46         0.21 o                         
   3   2   3         72.78         79.36         1.02 o                         
   4   2   3         73.98         81.39         1.22 o                         
   5   2   3          4.43          4.42         0.50 o                         
   6   2   3         39.65         28.25         1.84 o                         
  -5   3   3         61.52         63.96         1.74 o                         
  -4   3   3         40.93         42.10         1.09 o                         
  -3   3   3          0.29          0.46         0.25 o                         
  -2   3   3         28.63         30.35         0.43 o                         
  -1   3   3        479.34        489.98         3.62 o                         
   0   3   3        297.07        275.27         2.16 o                         
   1   3   3         44.66         45.25         0.48 o                         
   2   3   3          4.70          4.08         0.18 o                         
   3   3   3         38.07         41.16         0.81 o                         
   4   3   3         40.66         47.17         0.94 o                         
   5   3   3          9.33          9.47         0.54 o                         
   6   3   3          1.60          0.60         0.44 o                         
  -5   4   3          3.89          2.25         0.53 o                         
  -4   4   3          0.53          0.84         0.44 o                         
  -3   4   3         72.89         73.27         1.17 o                         
  -2   4   3         69.01         78.63         0.96 o                         
  -1   4   3       4334.30       4700.84        96.25 o                         
   0   4   3        129.63        123.74         1.01 o                         
   1   4   3          6.07          6.55         0.21 o                         
   2   4   3          2.74          3.19         0.17 o                         
   3   4   3         28.36         23.05         0.46 o                         
   4   4   3          0.34         -0.03         0.28 o                         
   5   4   3         19.26         20.44         1.00 o                         
   6   4   3          0.67          0.97         0.47 o                         
  -5   5   3          0.03         -0.29         0.44 o                         
  -4   5   3         42.44         48.73         1.17 o                         
  -3   5   3          6.89          6.02         0.36 o                         
  -2   5   3         44.51         39.70         0.61 o                         
  -1   5   3          5.62          4.91         0.17 o                         
   0   5   3          0.02         -0.06         0.09 o                         
   1   5   3         45.81         38.29         0.47 o                         
   2   5   3         92.39         87.31         0.87 o                         
   3   5   3          3.56          3.79         0.26 o                         
   4   5   3          5.41          4.11         0.36 o                         
   5   5   3         85.01         96.63         1.94 o                         
  -5   6   3          2.74          1.27         0.55 o                         
  -4   6   3         80.91         84.92         2.47 o                         
  -3   6   3          0.01          1.34         0.26 o                         
  -2   6   3         77.58         69.45         0.95 o                         
  -1   6   3          3.05          2.65         0.16 o                         
   0   6   3         86.67         99.66         0.89 o                         
   1   6   3          1.20          3.61         0.18 o                         
   2   6   3         14.24         15.59         0.40 o                         
   3   6   3         17.03         18.51         0.50 o                         
   4   6   3        185.96        202.37         2.44 o                         
   5   6   3         67.71         74.66         2.30 o                         
  -5   7   3         37.38         42.56         4.18 o                         
  -4   7   3         32.41         31.85         1.35 o                         
  -3   7   3         82.79         79.73         1.38 o                         
  -2   7   3         11.83         12.07         0.39 o                         
  -1   7   3        132.66        119.71         1.27 o                         
   0   7   3        277.87        249.66         2.02 o                         
   1   7   3        801.23        785.63         6.23 o                         
   2   7   3          8.22         12.36         0.39 o                         
   3   7   3         67.92         72.90         1.08 o                         
   4   7   3          1.54          0.68         0.31 o                         
   5   7   3         32.60         34.33         1.84 o                         
  -4   8   3         36.50         30.52         2.10 o                         
  -3   8   3         56.29         60.90         1.45 o                         
  -2   8   3         13.68         13.46         0.43 o                         
  -1   8   3        101.83        107.57         1.41 o                         
   0   8   3         21.46         21.03         0.45 o                         
   1   8   3         21.17         20.81         0.48 o                         
   2   8   3         45.61         45.98         0.82 o                         
   3   8   3          5.64          5.44         0.43 o                         
   4   8   3         13.32         11.49         0.57 o                         
   5   8   3         17.65         18.06         1.00 o                         
  -4   9   3         61.02         41.90         2.12 o                         
  -3   9   3          0.41          0.56         0.46 o                         
  -2   9   3         31.28         34.95         0.77 o                         
  -1   9   3         34.77         35.65         0.76 o                         
   0   9   3        120.85        116.81         1.49 o                         
   1   9   3          3.05          4.51         0.31 o                         
   2   9   3        383.44        359.92         4.06 o                         
   3   9   3         29.09         27.16         0.87 o                         
   4   9   3         16.97         17.34         0.79 o                         
   5   9   3          6.12          5.32         0.65 o                         
  -4  10   3          6.37          4.17         1.23 o                         
  -3  10   3         58.69         68.26         1.96 o                         
  -2  10   3          0.02          0.05         0.24 o                         
  -1  10   3        182.71        177.88         2.37 o                         
   0  10   3         53.73         55.01         0.95 o                         
   1  10   3          6.01          7.55         0.40 o                         
   2  10   3          7.06          5.92         0.44 o                         
   3  10   3          3.79          3.38         0.46 o                         
   4  10   3          0.28          0.04         0.38 o                         
   5  10   3          7.23          3.88         0.60 o                         
  -3  11   3         27.64         31.84         1.70 o                         
  -2  11   3          7.48          8.70         0.49 o                         
  -1  11   3         69.74         72.54         1.27 o                         
   0  11   3          6.17          6.10         0.51 o                         
   1  11   3         39.93         38.45         0.81 o                         
   2  11   3          0.87          0.37         0.29 o                         
   3  11   3         27.48         28.29         0.95 o                         
   4  11   3          3.87          3.43         0.54 o                         
  -3  12   3          5.41          5.32         0.71 o                         
  -2  12   3         67.64         80.19         2.06 o                         
  -1  12   3         12.60         13.24         0.63 o                         
   0  12   3          0.13          0.19         0.27 o                         
   1  12   3         15.35         16.18         0.63 o                         
   2  12   3          4.49          5.22         0.46 o                         
   3  12   3          1.15          1.20         0.40 o                         
   4  12   3          1.71          1.21         0.46 o                         
  -2  13   3         22.73         26.93         1.37 o                         
  -1  13   3          0.42          0.17         0.32 o                         
   0  13   3         16.87         20.93         0.87 o                         
   1  13   3          2.43          1.08         0.37 o                         
   2  13   3         17.38         14.99         0.70 o                         
   3  13   3          1.50          1.09         0.42 o                         
  -1  14   3         93.25        107.44         2.99 o                         
   0  14   3          2.97          3.67         0.53 o                         
   1  14   3          5.98          4.42         0.51 o                         
   2  14   3          8.55          9.00         0.57 o                         
   3  14   3         49.60         55.66         1.64 o                         
   0  15   3          1.15          1.51         0.41 o                         
   1  15   3          0.00         -0.30         0.34 o                         
   2  15   3         66.98         59.00         3.82 o                         
  -2 -14   4          5.75          6.21         0.65 o                         
  -1 -14   4         28.61         35.92         1.11 o                         
   0 -14   4          0.55          0.03         0.37 o                         
   1 -14   4         13.40         12.00         1.10 o                         
  -3 -13   4          5.56          4.76         0.71 o                         
  -2 -13   4          0.02          0.17         0.37 o                         
  -1 -13   4         15.28         14.75         0.76 o                         
   0 -13   4          1.92          2.91         0.47 o                         
   1 -13   4          0.49          0.78         0.39 o                         
   2 -13   4         38.18         28.96         1.74 o                         
  -3 -12   4          4.02          2.82         0.44 o                         
  -2 -12   4          3.95          3.97         0.46 o                         
  -1 -12   4          0.76          0.69         0.34 o                         
   0 -12   4          0.06          0.42         0.28 o                         
   1 -12   4         22.81         24.79         0.90 o                         
   2 -12   4          9.07         10.46         1.16 o                         
   3 -12   4          8.08          9.45         1.23 o                         
  -4 -11   4         14.13         12.30         0.85 o                         
  -3 -11   4         46.02         50.81         1.31 o                         
  -2 -11   4         13.01         14.39         0.66 o                         
  -1 -11   4         32.74         31.81         0.93 o                         
   0 -11   4         19.27         16.78         0.61 o                         
   1 -11   4          1.20          0.84         0.25 o                         
   2 -11   4          2.74          5.01         0.49 o                         
   3 -11   4          7.31          9.40         0.95 o                         
  -4 -10   4          2.30          1.30         0.41 o                         
  -3 -10   4          0.45          0.48         0.33 o                         
  -2 -10   4         10.17          9.89         0.54 o                         
  -1 -10   4          0.06         -0.08         0.26 o                         
   0 -10   4         42.07         41.97         0.72 o                         
   1 -10   4          7.98          7.93         0.38 o                         
   2 -10   4         33.61         36.96         0.82 o                         
   3 -10   4         92.13        107.15         2.86 o                         
   4 -10   4          0.14          1.02         0.85 o                         
  -5  -9   4         13.03          8.67         0.79 o                         
  -4  -9   4          2.13          2.03         0.43 o                         
  -3  -9   4         10.27          9.83         0.64 o                         
  -2  -9   4        124.96        130.37         1.92 o                         
  -1  -9   4         15.25         11.77         0.50 o                         
   0  -9   4          0.27         -0.16         0.16 o                         
   1  -9   4         18.45         19.40         0.55 o                         
   2  -9   4         70.26         75.11         1.20 o                         
   3  -9   4         95.91         96.26         2.65 o                         
   4  -9   4         57.33         78.28         3.38 o                         
  -5  -8   4          7.86          7.36         0.85 o                         
  -4  -8   4         10.83         11.45         0.65 o                         
  -3  -8   4         58.05         65.07         1.32 o                         
  -2  -8   4         65.23         57.25         1.08 o                         
  -1  -8   4          8.38         11.17         0.46 o                         
   0  -8   4         48.08         49.79         0.73 o                         
   1  -8   4          2.89          3.59         0.27 o                         
   2  -8   4         45.22         45.42         0.81 o                         
   3  -8   4          2.22          2.67         0.66 o                         
   4  -8   4          0.80          0.77         0.59 o                         
  -5  -7   4         26.34         27.51         1.18 o                         
  -4  -7   4         17.80         15.91         0.66 o                         
  -3  -7   4        295.47        305.06         3.67 o                         
  -2  -7   4         65.23         63.22         1.13 o                         
  -1  -7   4         98.97         93.19         1.10 o                         
   0  -7   4         55.90         48.14         0.70 o                         
   1  -7   4         13.66         16.96         0.45 o                         
   2  -7   4         61.30         61.51         0.95 o                         
   3  -7   4         20.47         20.63         1.04 o                         
   4  -7   4          5.02          5.91         0.74 o                         
   5  -7   4          0.88         -0.52         0.75 o                         
  -5  -6   4          2.75          1.99         0.48 o                         
  -4  -6   4          3.97          4.26         0.39 o                         
  -3  -6   4         75.61         75.39         1.17 o                         
  -2  -6   4        581.38        579.19         5.71 o                         
  -1  -6   4        122.50        129.95         1.25 o                         
   0  -6   4        476.78        500.15         4.10 o                         
   1  -6   4        420.40        427.06         3.88 o                         
   2  -6   4          1.51          1.76         0.23 o                         
   3  -6   4         22.42         23.12         0.86 o                         
   4  -6   4         55.88         61.17         1.89 o                         
   5  -6   4          8.51          9.01         1.91 o                         
  -5  -5   4          3.78          3.29         0.48 o                         
  -4  -5   4        102.59        107.33         1.54 o                         
  -3  -5   4         79.49         78.09         1.13 o                         
  -2  -5   4        100.78        119.16         1.30 o                         
  -1  -5   4         83.00         82.10         0.83 o                         
   0  -5   4        511.77        557.75         4.61 o                         
   1  -5   4        454.64        475.33         3.87 o                         
   2  -5   4          7.58         13.07         0.39 o                         
   3  -5   4         22.52         22.80         0.78 o                         
   4  -5   4          3.16          2.88         0.42 o                         
   5  -5   4          3.43          1.36         0.60 o                         
  -5  -4   4          2.47          2.53         0.42 o                         
  -4  -4   4         44.67         42.44         1.02 o                         
  -3  -4   4          0.26          0.70         0.22 o                         
  -2  -4   4         87.16         88.39         0.90 o                         
  -1  -4   4         27.63         29.58         0.40 o                         
   0  -4   4         77.95         79.78         0.82 o                         
   1  -4   4       1079.36       1188.52         8.97 o                         
   2  -4   4          0.03         -0.05         0.14 o                         
   3  -4   4        160.96        174.92         2.84 o                         
   4  -4   4         79.12         86.87         2.13 o                         
   5  -4   4          6.03          3.22         0.66 o                         
  -5  -3   4         89.27         94.82         2.22 o                         
  -4  -3   4         45.51         49.56         0.92 o                         
  -3  -3   4          6.00          4.24         0.28 o                         
  -2  -3   4         33.03         44.01         0.55 o                         
  -1  -3   4        122.46        148.36         1.28 o                         
   0  -3   4        296.92        279.79         2.35 o                         
   1  -3   4       1067.97       1153.67         8.86 o                         
   2  -3   4          0.54          1.54         0.15 o                         
   3  -3   4        136.88        145.50         1.86 o                         
   4  -3   4         14.20         14.43         0.63 o                         
   5  -3   4         10.05          9.47         0.95 o                         
  -5  -2   4         42.54         42.83         1.11 o                         
  -4  -2   4         13.93         11.84         0.52 o                         
  -3  -2   4          4.71          3.58         0.23 o                         
  -2  -2   4       1305.48       1323.51        10.24 o                         
  -1  -2   4        108.40         86.87         0.80 o                         
   0  -2   4        188.92        171.51         1.51 o                         
   1  -2   4          0.34          0.63         0.10 o                         
   2  -2   4          0.03          0.72         0.12 o                         
   3  -2   4         23.86         23.64         0.58 o                         
   4  -2   4         22.55         20.36         0.79 o                         
   5  -2   4          1.21          0.51         0.57 o                         
  -5  -1   4          0.79          0.82         0.41 o                         
  -4  -1   4        115.10        122.54         1.62 o                         
  -3  -1   4         84.08         85.20         1.06 o                         
  -2  -1   4        105.68         97.79         1.01 o                         
  -1  -1   4         15.10         13.38         0.25 o                         
   0  -1   4          9.00         11.11         0.21 o                         
   1  -1   4         28.66         27.38         0.33 o                         
   2  -1   4       1498.32       1617.34        12.16 o                         
   3  -1   4        137.10        147.65         1.62 o                         
   4  -1   4         35.59         35.40         1.18 o                         
   5  -1   4         41.64         45.64         1.80 o                         
   6  -1   4         19.19         19.30         3.17 o                         
  -5   0   4         24.74         26.63         0.86 o                         
  -4   0   4          5.92          5.94         0.38 o                         
  -3   0   4        456.86        456.21         4.25 o                         
  -2   0   4         33.32         39.12         0.47 o                         
  -1   0   4        585.54        551.99         4.50 o                         
   0   0   4        301.81        236.76         1.97 o                         
   2   0   4        445.00        467.04         3.57 o                         
   3   0   4          5.96          7.32         0.25 o                         
   4   0   4          0.34          0.07         0.23 o                         
   5   0   4         59.37         67.78         2.07 o                         
   6   0   4          0.07          0.12         0.68 o                         
  -5   1   4         19.54         19.94         0.93 o                         
  -4   1   4        109.01        117.10         1.78 o                         
  -3   1   4        104.89         95.95         1.13 o                         
  -2   1   4        378.68        384.65         3.04 o                         
  -1   1   4        309.40        299.52         2.44 o                         
   0   1   4         86.43         69.53         0.62 o                         
   1   1   4        101.64         98.02         0.85 o                         
   2   1   4         24.07         25.88         0.41 o                         
   3   1   4          0.02          0.02         0.15 o                         
   4   1   4         77.78         89.39         1.39 o                         
   5   1   4          1.29          1.13         0.40 o                         
   6   1   4          0.13          0.50         0.64 o                         
  -5   2   4          0.10         -0.30         0.45 o                         
  -4   2   4        359.94        400.49         5.75 o                         
  -3   2   4         13.09         13.13         0.39 o                         
  -2   2   4        413.97        402.49         2.96 o                         
  -1   2   4         29.46         31.27         0.38 o                         
   0   2   4        165.51        144.15         1.18 o                         
   1   2   4        616.64        575.73         4.41 o                         
   2   2   4        381.96        355.12         2.79 o                         
   3   2   4          7.73         10.36         0.35 o                         
   4   2   4         23.35         24.58         0.64 o                         
   5   2   4          9.11          8.82         0.59 o                         
   6   2   4          2.57          1.52         0.43 o                         
  -5   3   4          4.49          5.25         0.64 o                         
  -4   3   4         56.59         61.56         1.42 o                         
  -3   3   4         44.25         42.91         0.80 o                         
  -2   3   4         11.03         15.67         0.29 o                         
  -1   3   4        199.33        205.53         1.58 o                         
   0   3   4        538.49        503.74         3.72 o                         
   1   3   4        265.84        267.14         2.03 o                         
   2   3   4         94.65         88.44         0.83 o                         
   3   3   4         68.80         66.54         0.88 o                         
   4   3   4          6.92          6.35         0.40 o                         
   5   3   4         19.04         20.07         1.06 o                         
   6   3   4          0.07          0.14         0.44 o                         
  -5   4   4         41.43         44.27         2.04 o                         
  -4   4   4          5.85          6.29         0.54 o                         
  -3   4   4        112.56        109.59         1.52 o                         
  -2   4   4          0.32          0.03         0.11 o                         
  -1   4   4        484.08        505.38         3.71 o                         
   0   4   4        549.61        586.15         4.42 o                         
   1   4   4          0.05          0.19         0.11 o                         
   2   4   4          6.31          6.81         0.22 o                         
   3   4   4         51.40         50.66         0.77 o                         
   4   4   4         14.00         15.85         0.63 o                         
   5   4   4         19.50         18.88         1.16 o                         
   6   4   4          0.06          0.16         0.50 o                         
  -5   5   4          1.35          0.51         0.47 o                         
  -4   5   4          0.04         -0.31         0.33 o                         
  -3   5   4         37.89         38.28         0.89 o                         
  -2   5   4          5.94          5.70         0.22 o                         
  -1   5   4         38.16         45.10         0.49 o                         
   0   5   4        712.14        727.28         5.29 o                         
   1   5   4         10.21         12.86         0.27 o                         
   2   5   4       1003.16       1056.13         7.67 o                         
   3   5   4         20.61         20.59         0.47 o                         
   4   5   4         23.91         23.81         0.64 o                         
   5   5   4         54.73         61.49         1.92 o                         
  -5   6   4          0.04         -0.47         0.47 o                         
  -4   6   4         27.38         25.21         0.86 o                         
  -3   6   4         64.60         60.39         1.08 o                         
  -2   6   4         24.73         34.47         0.56 o                         
  -1   6   4         17.28         19.95         0.33 o                         
   0   6   4         21.73         23.89         0.35 o                         
   1   6   4        664.51        684.55         5.23 o                         
   2   6   4          3.22          3.61         0.25 o                         
   3   6   4          0.42         -0.20         0.20 o                         
   4   6   4         23.92         25.62         0.87 o                         
   5   6   4          0.04          0.02         0.42 o                         
  -5   7   4          6.84          3.42         0.81 o                         
  -4   7   4         72.94         83.13         2.04 o                         
  -3   7   4        132.37        128.71         1.95 o                         
  -2   7   4         16.06         17.76         0.39 o                         
  -1   7   4         28.10         28.10         0.51 o                         
   0   7   4        209.32        197.95         1.78 o                         
   1   7   4        102.38        101.90         1.08 o                         
   2   7   4          0.03         -0.18         0.18 o                         
   3   7   4          0.66          0.58         0.25 o                         
   4   7   4         83.99         89.85         1.41 o                         
   5   7   4        101.60        115.55         2.91 o                         
  -4   8   4          3.22          4.84         0.96 o                         
  -3   8   4          3.97          4.59         0.43 o                         
  -2   8   4          3.38          3.77         0.26 o                         
  -1   8   4         63.91         65.60         0.88 o                         
   0   8   4        187.61        179.21         1.82 o                         
   1   8   4          8.63         10.73         0.40 o                         
   2   8   4         28.41         28.76         0.67 o                         
   3   8   4         35.17         34.41         0.84 o                         
   4   8   4          2.21          1.75         0.36 o                         
   5   8   4         10.55          8.65         0.74 o                         
  -4   9   4          0.74          0.32         0.51 o                         
  -3   9   4         61.16         75.22         2.57 o                         
  -2   9   4         29.29         31.47         0.71 o                         
  -1   9   4        193.96        197.46         2.35 o                         
   0   9   4        922.21        913.68         8.51 o                         
   1   9   4          6.87          7.79         0.37 o                         
   2   9   4         21.79         26.49         0.72 o                         
   3   9   4         67.23         69.61         1.32 o                         
   4   9   4         71.68         80.65         1.55 o                         
   5   9   4          3.61          1.62         0.49 o                         
  -4  10   4          2.39          1.41         0.68 o                         
  -3  10   4        104.09        130.80         2.67 o                         
  -2  10   4          3.15          4.20         0.40 o                         
  -1  10   4         99.29         98.22         1.45 o                         
   0  10   4          7.59          8.76         0.40 o                         
   1  10   4         37.96         36.85         0.75 o                         
   2  10   4          1.27          0.95         0.30 o                         
   3  10   4         30.74         29.45         0.91 o                         
   4  10   4         10.76          9.94         0.68 o                         
   5  10   4         16.82         12.51         1.20 o                         
  -3  11   4         19.77         22.17         1.51 o                         
  -2  11   4         27.73         31.79         0.88 o                         
  -1  11   4          0.22          0.22         0.26 o                         
   0  11   4          0.11         -0.17         0.22 o                         
   1  11   4         47.76         47.07         0.91 o                         
   2  11   4          9.02          7.01         0.50 o                         
   3  11   4         32.03         30.90         1.05 o                         
   4  11   4         11.75          9.41         0.90 o                         
  -3  12   4         12.48         11.34         1.13 o                         
  -2  12   4        225.11        276.79         4.86 o                         
  -1  12   4         14.75         18.41         0.72 o                         
   0  12   4          0.42         -0.13         0.27 o                         
   1  12   4         19.95         23.37         0.78 o                         
   2  12   4          0.31          0.38         0.32 o                         
   3  12   4          0.62          0.48         0.39 o                         
   4  12   4         21.89         20.50         1.13 o                         
  -2  13   4          1.03          0.22         0.33 o                         
  -1  13   4         10.97         11.97         0.85 o                         
   0  13   4         27.99         27.98         1.10 o                         
   1  13   4          1.26          0.85         0.34 o                         
   2  13   4          2.31          1.90         0.36 o                         
   3  13   4          0.18          0.60         0.39 o                         
  -1  14   4          9.36          9.61         0.85 o                         
   0  14   4          0.53          0.55         0.38 o                         
   1  14   4         15.05         13.76         1.15 o                         
   2  14   4          0.07         -0.06         0.32 o                         
   3  14   4         92.22        103.97         3.16 o                         
   0  15   4        130.04        143.53         5.80 o                         
   1  15   4         34.47         21.47         2.20 o                         
   2  15   4          1.15          1.96         1.86 o                         
  -2 -14   5          0.20          0.41         0.41 o                         
  -1 -14   5          0.33          0.28         0.39 o                         
   0 -14   5          6.09          6.07         0.94 o                         
   1 -14   5          0.33          0.13         0.40 o                         
  -3 -13   5          4.85          2.94         0.48 o                         
  -2 -13   5         39.25         43.39         1.30 o                         
  -1 -13   5          0.02          0.15         0.33 o                         
   0 -13   5          3.32          3.49         0.52 o                         
   1 -13   5         23.36         18.15         2.05 o                         
   2 -13   5         59.26         40.19         1.89 o                         
  -3 -12   5          0.76          1.10         0.38 o                         
  -2 -12   5         21.76         24.96         1.01 o                         
  -1 -12   5          8.56          8.60         0.60 o                         
   0 -12   5          6.61          6.42         0.49 o                         
   1 -12   5          2.52          2.12         0.39 o                         
   2 -12   5          1.09          0.41         0.39 o                         
  -4 -11   5          7.74          5.84         0.58 o                         
  -3 -11   5        138.46        149.37         2.53 o                         
  -2 -11   5          3.46          3.70         0.41 o                         
  -1 -11   5         18.65         20.53         0.82 o                         
   0 -11   5         15.82         19.08         0.67 o                         
   1 -11   5          4.49          4.91         0.39 o                         
   2 -11   5          5.14          7.27         0.70 o                         
   3 -11   5         21.53         27.81         1.91 o                         
  -4 -10   5          0.62          0.17         0.36 o                         
  -3 -10   5         50.12         52.59         1.25 o                         
  -2 -10   5          7.03          7.76         0.50 o                         
  -1 -10   5          3.17          4.22         0.45 o                         
   0 -10   5        102.62         92.42         1.39 o                         
   1 -10   5         12.17         11.78         0.53 o                         
   2 -10   5        121.05        132.39         2.33 o                         
   3 -10   5         91.03        109.31         3.35 o                         
  -4  -9   5         24.42         22.07         0.90 o                         
  -3  -9   5         35.80         35.19         0.95 o                         
  -2  -9   5          2.22          2.66         0.35 o                         
  -1  -9   5         21.03         21.76         0.68 o                         
   0  -9   5         43.69         32.77         0.63 o                         
   1  -9   5         10.34         11.27         0.46 o                         
   2  -9   5         21.15         21.18         0.84 o                         
   3  -9   5         34.42         35.72         1.56 o                         
   4  -9   5          3.11          3.80         0.91 o                         
  -5  -8   5         42.00         53.33         2.31 o                         
  -4  -8   5         82.82         92.19         1.74 o                         
  -3  -8   5         18.92         18.14         0.72 o                         
  -2  -8   5        203.01        204.14         2.68 o                         
  -1  -8   5        140.40        147.54         1.87 o                         
   0  -8   5          2.36          3.85         0.27 o                         
   1  -8   5          0.09         -0.16         0.17 o                         
   2  -8   5          0.10          0.31         0.23 o                         
   3  -8   5        531.28        594.00        11.31 o                         
   4  -8   5          1.03          0.17         0.72 o                         
  -5  -7   5          0.04          0.38         0.40 o                         
  -4  -7   5          0.22          0.01         0.35 o                         
  -3  -7   5          3.88          3.57         0.41 o                         
  -2  -7   5        303.41        300.43         3.54 o                         
  -1  -7   5         19.79         20.88         0.50 o                         
   0  -7   5        150.02        150.37         1.65 o                         
   1  -7   5         38.07         30.08         0.59 o                         
   2  -7   5          2.26          0.89         0.20 o                         
   3  -7   5          6.00          4.79         0.63 o                         
   4  -7   5          0.23          0.41         0.64 o                         
  -5  -6   5          1.26          1.20         0.47 o                         
  -4  -6   5          1.03          1.24         0.34 o                         
  -3  -6   5          2.58          3.08         0.35 o                         
  -2  -6   5        776.70        731.52         9.35 o                         
  -1  -6   5         24.68         16.68         0.38 o                         
   0  -6   5         42.95         55.30         0.67 o                         
   1  -6   5        196.17        224.95         2.26 o                         
   2  -6   5         17.70         13.56         0.36 o                         
   3  -6   5          1.24          1.16         0.52 o                         
   4  -6   5         17.57         19.15         1.20 o                         
   5  -6   5          4.90          3.13         0.78 o                         
  -5  -5   5          0.14          0.15         0.42 o                         
  -4  -5   5         38.36         37.28         0.86 o                         
  -3  -5   5         26.94         29.29         0.68 o                         
  -2  -5   5          1.49          1.21         0.21 o                         
  -1  -5   5         78.17         64.59         0.73 o                         
   0  -5   5         96.27        108.80         1.10 o                         
   1  -5   5         37.02         32.55         0.46 o                         
   2  -5   5         16.79         17.20         0.42 o                         
   3  -5   5         69.73         60.72         1.36 o                         
   4  -5   5         59.90         69.50         2.70 o                         
   5  -5   5          1.20          0.38         0.63 o                         
  -5  -4   5          5.52          4.30         0.58 o                         
  -4  -4   5          0.06         -0.10         0.23 o                         
  -3  -4   5         53.81         55.29         0.89 o                         
  -2  -4   5         39.19         34.05         0.54 o                         
  -1  -4   5        105.20        115.85         1.09 o                         
   0  -4   5          2.16          1.22         0.14 o                         
   1  -4   5        334.23        320.57         2.84 o                         
   2  -4   5         15.46         12.37         0.31 o                         
   3  -4   5        369.21        332.23         4.73 o                         
   4  -4   5         35.43         33.20         1.14 o                         
   5  -4   5          6.74          4.90         0.75 o                         
  -5  -3   5          2.69          1.58         0.47 o                         
  -4  -3   5          6.28          4.66         0.40 o                         
  -3  -3   5         14.12         14.85         0.46 o                         
  -2  -3   5         64.51         71.26         0.79 o                         
  -1  -3   5        129.51        143.69         1.31 o                         
   0  -3   5        117.87        109.50         1.03 o                         
   1  -3   5         92.53         79.87         0.77 o                         
   2  -3   5         21.05         29.14         0.50 o                         
   3  -3   5         22.83         17.86         0.57 o                         
   4  -3   5         98.07        103.74         1.87 o                         
   5  -3   5          0.83          0.31         0.49 o                         
  -5  -2   5          2.27          1.58         0.41 o                         
  -4  -2   5        188.99        185.11         2.49 o                         
  -3  -2   5         42.79         39.28         0.72 o                         
  -2  -2   5          5.43          5.85         0.22 o                         
  -1  -2   5        271.98        255.02         2.07 o                         
   0  -2   5        634.36        590.54         4.80 o                         
   1  -2   5          8.76          9.71         0.22 o                         
   2  -2   5         42.01         37.43         0.47 o                         
   3  -2   5         17.03         16.56         0.45 o                         
   4  -2   5         58.21         55.67         1.43 o                         
   5  -2   5          0.23          0.41         0.68 o                         
  -5  -1   5          0.31          0.30         0.35 o                         
  -4  -1   5         63.28         64.98         1.10 o                         
  -3  -1   5         77.66         81.98         1.08 o                         
  -2  -1   5         61.04         69.28         0.78 o                         
  -1  -1   5          0.38          0.29         0.10 o                         
   0  -1   5         11.67         11.75         0.21 o                         
   1  -1   5        329.84        327.31         2.71 o                         
   2  -1   5       1866.78       1937.53        14.53 o                         
   3  -1   5         24.10         32.12         0.59 o                         
   4  -1   5         47.46         52.12         1.13 o                         
   5  -1   5          9.66          9.27         0.98 o                         
  -5   0   5         10.72         10.34         0.58 o                         
  -4   0   5          7.73          7.79         0.41 o                         
  -3   0   5          7.90          7.59         0.31 o                         
  -2   0   5         15.86         20.68         0.33 o                         
  -1   0   5         63.24         56.99         0.58 o                         
   0   0   5         17.55         18.05         0.25 o                         
   1   0   5       1119.58       1107.35         8.50 o                         
   2   0   5         90.13         93.75         0.89 o                         
   3   0   5          9.96         11.60         0.33 o                         
   4   0   5          4.13          3.83         0.37 o                         
   5   0   5         12.97         12.99         0.75 o                         
   6   0   5          6.40          3.81         1.04 o                         
  -5   1   5          2.62          1.78         0.38 o                         
  -4   1   5         89.40         92.46         1.39 o                         
  -3   1   5        297.59        292.42         2.75 o                         
  -2   1   5         77.30         84.77         0.84 o                         
  -1   1   5        316.02        328.83         2.75 o                         
   0   1   5        302.42        308.41         2.36 o                         
   1   1   5        144.61        149.19         1.22 o                         
   2   1   5        583.56        590.75         4.76 o                         
   3   1   5          9.94         10.53         0.34 o                         
   4   1   5          0.14         -0.19         0.24 o                         
   5   1   5         58.53         65.52         1.82 o                         
   6   1   5         20.12         16.47         1.36 o                         
  -5   2   5         18.71         18.85         0.94 o                         
  -4   2   5          0.25          0.06         0.25 o                         
  -3   2   5         70.17         66.66         0.84 o                         
  -2   2   5         64.74         52.43         0.56 o                         
  -1   2   5        961.15        953.21         7.36 o                         
   0   2   5       1504.37       1420.98        10.87 o                         
   1   2   5        174.31        168.02         1.37 o                         
   2   2   5        521.77        516.54         3.88 o                         
   3   2   5         24.25         25.45         0.50 o                         
   4   2   5        100.71        109.43         1.57 o                         
   5   2   5         11.36          9.68         0.71 o                         
   6   2   5         22.19         12.17         1.47 o                         
  -5   3   5          6.03          5.56         0.67 o                         
  -4   3   5         93.55        102.58         2.12 o                         
  -3   3   5         44.14         45.30         0.71 o                         
  -2   3   5         16.93         12.37         0.26 o                         
  -1   3   5       1855.61       1978.48        14.54 o                         
   0   3   5        977.02        996.48         7.39 o                         
   1   3   5         10.45         10.46         0.22 o                         
   2   3   5          7.85          5.85         0.20 o                         
   3   3   5         10.41         11.48         0.40 o                         
   4   3   5          0.01          0.24         0.25 o                         
   5   3   5          3.32          3.28         0.44 o                         
   6   3   5          0.53          0.30         0.53 o                         
  -5   4   5         14.55         11.31         1.45 o                         
  -4   4   5         34.48         32.84         0.95 o                         
  -3   4   5         42.15         41.42         0.77 o                         
  -2   4   5         15.03         15.75         0.34 o                         
  -1   4   5         34.33         35.62         0.41 o                         
   0   4   5        903.15        861.91         6.32 o                         
   1   4   5        102.70        101.82         0.95 o                         
   2   4   5         28.51         22.89         0.39 o                         
   3   4   5        114.48        125.13         1.44 o                         
   4   4   5         13.43         14.32         0.54 o                         
   5   4   5          8.66          8.95         0.62 o                         
   6   4   5          0.32         -0.19         1.77 o                         
  -5   5   5         11.60         14.51         1.31 o                         
  -4   5   5          0.43          0.48         0.39 o                         
  -3   5   5          6.58          6.51         0.45 o                         
  -2   5   5         33.37         31.27         0.46 o                         
  -1   5   5         49.35         51.75         0.55 o                         
   0   5   5        401.99        400.24         3.10 o                         
   1   5   5          0.83          0.59         0.12 o                         
   2   5   5        998.80       1051.68         7.94 o                         
   3   5   5          9.04         10.87         0.38 o                         
   4   5   5          3.20          3.73         0.33 o                         
   5   5   5          8.15          8.00         0.76 o                         
  -5   6   5          4.50          2.04         0.62 o                         
  -4   6   5         23.63         25.51         0.93 o                         
  -3   6   5        122.82        125.57         2.06 o                         
  -2   6   5          9.96          6.22         0.28 o                         
  -1   6   5        140.97        134.62         1.30 o                         
   0   6   5         17.28         16.81         0.31 o                         
   1   6   5          1.32          1.85         0.17 o                         
   2   6   5         27.07         25.49         0.52 o                         
   3   6   5        101.52        107.86         1.31 o                         
   4   6   5          5.20          4.15         0.39 o                         
   5   6   5        100.39        118.71         2.54 o                         
  -4   7   5         23.53         29.10         1.14 o                         
  -3   7   5          6.21          3.35         0.38 o                         
  -2   7   5         12.95         10.15         0.35 o                         
  -1   7   5         53.84         55.12         0.77 o                         
   0   7   5         44.57         47.60         0.64 o                         
   1   7   5        208.11        202.19         1.86 o                         
   2   7   5         50.77         52.31         0.83 o                         
   3   7   5        200.24        211.21         2.43 o                         
   4   7   5         10.24          9.22         0.48 o                         
   5   7   5        142.06        168.59         4.23 o                         
  -4   8   5         92.04        112.76         3.02 o                         
  -3   8   5         17.19         17.63         0.72 o                         
  -2   8   5         27.98         27.05         0.55 o                         
  -1   8   5         40.80         38.98         0.67 o                         
   0   8   5       1568.10       1553.36        13.81 o                         
   1   8   5         42.00         39.35         0.67 o                         
   2   8   5          3.12          3.69         0.33 o                         
   3   8   5          7.33          8.75         0.51 o                         
   4   8   5         21.24         22.86         0.86 o                         
   5   8   5          0.62          0.31         0.44 o                         
  -4   9   5          2.52          1.47         0.49 o                         
  -3   9   5         23.30         22.33         0.90 o                         
  -2   9   5          0.23          0.32         0.25 o                         
  -1   9   5         86.54         74.15         1.04 o                         
   0   9   5        121.08        115.81         1.32 o                         
   1   9   5         23.88         24.01         0.59 o                         
   2   9   5          2.07          1.49         0.31 o                         
   3   9   5          1.22          0.87         0.35 o                         
   4   9   5          0.79          0.74         0.39 o                         
   5   9   5         16.67         14.16         0.99 o                         
  -4  10   5          1.74          1.01         0.63 o                         
  -3  10   5          9.43          9.25         0.66 o                         
  -2  10   5         12.53         15.58         0.61 o                         
  -1  10   5          1.96          0.89         0.25 o                         
   0  10   5         26.73         25.64         0.56 o                         
   1  10   5         15.00         16.44         0.55 o                         
   2  10   5         10.11          7.57         0.48 o                         
   3  10   5         16.83         14.49         0.70 o                         
   4  10   5         13.40         12.19         0.73 o                         
   5  10   5          4.96          3.36         2.05 o                         
  -3  11   5          0.83          1.33         0.46 o                         
  -2  11   5          7.60          9.53         0.79 o                         
  -1  11   5         50.41         53.62         1.03 o                         
   0  11   5         30.32         26.94         0.76 o                         
   1  11   5          0.11          0.11         0.26 o                         
   2  11   5          0.37          0.07         0.29 o                         
   3  11   5         45.63         45.78         1.19 o                         
   4  11   5          1.70          1.06         0.45 o                         
  -3  12   5         13.06          7.49         1.42 o                         
  -2  12   5        143.99        177.38         3.77 o                         
  -1  12   5         26.74         27.20         0.84 o                         
   0  12   5          8.12          7.21         0.52 o                         
   1  12   5          3.14          3.50         0.41 o                         
   2  12   5          9.94         10.26         0.59 o                         
   3  12   5          4.80          4.29         0.52 o                         
   4  12   5          1.07          0.82         0.43 o                         
  -2  13   5          1.29          0.81         0.36 o                         
  -1  13   5         51.71         62.59         2.31 o                         
   0  13   5         48.51         51.31         1.31 o                         
   1  13   5         53.93         59.61         1.35 o                         
   2  13   5         14.42         13.00         0.71 o                         
   3  13   5          0.22          0.50         0.39 o                         
  -1  14   5         42.39         49.94         1.93 o                         
   0  14   5         44.50         51.56         1.65 o                         
   1  14   5          7.46          9.73         0.76 o                         
   2  14   5          0.93          0.27         0.33 o                         
   3  14   5          0.40         -0.25         1.05 o                         
   0  15   5          0.25          0.32         0.38 o                         
   1  15   5          0.23          0.67         0.40 o                         
  -1 -14   6          1.54          0.88         0.41 o                         
   0 -14   6          2.18          2.37         0.49 o                         
  -2 -13   6          5.07          6.23         0.66 o                         
  -1 -13   6          6.44          5.93         0.53 o                         
   0 -13   6          6.28          4.89         0.58 o                         
   1 -13   6          0.35          0.38         0.36 o                         
   2 -13   6          3.93          0.84         0.70 o                         
  -3 -12   6          0.21         -0.06         0.36 o                         
  -2 -12   6         34.95         41.70         1.17 o                         
  -1 -12   6         19.94         23.40         0.85 o                         
   0 -12   6          0.05          0.29         0.28 o                         
   1 -12   6         69.88         75.11         1.75 o                         
   2 -12   6          1.09          0.93         0.37 o                         
  -4 -11   6         36.89         35.77         1.25 o                         
  -3 -11   6         19.93         18.50         0.83 o                         
  -2 -11   6         18.16         17.82         0.76 o                         
  -1 -11   6          6.94          6.57         0.54 o                         
   0 -11   6         17.29         17.81         0.65 o                         
   1 -11   6          4.87          4.11         0.42 o                         
   2 -11   6          7.67          5.91         0.73 o                         
   3 -11   6         20.99         15.88         1.29 o                         
  -4 -10   6          1.35          0.50         0.38 o                         
  -3 -10   6          0.00         -0.31         0.31 o                         
  -2 -10   6         22.06         24.95         0.84 o                         
  -1 -10   6          3.51          4.28         0.45 o                         
   0 -10   6         47.08         42.18         0.86 o                         
   1 -10   6         40.05         39.74         0.89 o                         
   2 -10   6         31.32         33.87         0.95 o                         
   3 -10   6          7.12          4.01         0.67 o                         
  -4  -9   6         19.16         18.93         0.90 o                         
  -3  -9   6         18.98         19.87         0.82 o                         
  -2  -9   6        112.87        120.40         1.83 o                         
  -1  -9   6         57.54         56.40         1.13 o                         
   0  -9   6          2.21          1.56         0.26 o                         
   1  -9   6         20.63         19.97         0.65 o                         
   2  -9   6          9.94          9.88         0.54 o                         
   3  -9   6         30.88         32.16         2.33 o                         
   4  -9   6         90.12         95.51         8.44 o                         
  -5  -8   6          5.72          4.45         0.62 o                         
  -4  -8   6          9.41         11.40         0.68 o                         
  -3  -8   6          1.41          1.51         0.36 o                         
  -2  -8   6          3.21          3.03         0.35 o                         
  -1  -8   6         38.31         31.92         0.77 o                         
   0  -8   6          0.00          0.13         0.19 o                         
   1  -8   6        139.93        128.41         1.70 o                         
   2  -8   6         10.66         13.19         0.57 o                         
   3  -8   6        161.94        180.82         5.37 o                         
   4  -8   6         38.40         48.69         2.71 o                         
  -5  -7   6          6.28          4.36         0.70 o                         
  -4  -7   6         11.20         11.43         0.65 o                         
  -3  -7   6          0.53          0.70         0.30 o                         
  -2  -7   6        183.76        169.70         2.29 o                         
  -1  -7   6        514.06        525.57         5.37 o                         
   0  -7   6          6.35         11.26         0.39 o                         
   1  -7   6          9.24          9.19         0.39 o                         
   2  -7   6         82.12         73.80         1.15 o                         
   3  -7   6          0.00          0.22         0.45 o                         
   4  -7   6          1.49          0.22         0.63 o                         
  -5  -6   6          1.45          0.50         0.41 o                         
  -4  -6   6          0.00          0.16         0.31 o                         
  -3  -6   6         49.38         50.61         0.97 o                         
  -2  -6   6        610.83        597.86         6.52 o                         
  -1  -6   6         80.23         65.29         0.93 o                         
   0  -6   6         13.19         14.24         0.38 o                         
   1  -6   6         93.63         88.57         1.10 o                         
   2  -6   6        459.28        412.19         5.06 o                         
   3  -6   6          5.10          7.25         0.81 o                         
   4  -6   6         16.27         15.20         1.09 o                         
   5  -6   6          1.32          1.05         0.70 o                         
  -5  -5   6         21.00         17.77         1.10 o                         
  -4  -5   6          0.32          0.00         0.28 o                         
  -3  -5   6        152.91        155.13         1.93 o                         
  -2  -5   6         23.51         20.44         0.51 o                         
  -1  -5   6         47.84         45.59         0.61 o                         
   0  -5   6          0.90          0.23         0.13 o                         
   1  -5   6        391.50        440.89         4.09 o                         
   2  -5   6          0.25          3.67         0.25 o                         
   3  -5   6          0.13         -0.01         0.35 o                         
   4  -5   6         59.75         65.43         1.82 o                         
   5  -5   6          2.44          0.73         0.64 o                         
  -5  -4   6         27.35         25.70         1.07 o                         
  -4  -4   6          0.82          0.98         0.27 o                         
  -3  -4   6         13.33         10.04         0.42 o                         
  -2  -4   6         32.31         32.89         0.55 o                         
  -1  -4   6         63.89         48.33         0.61 o                         
   0  -4   6         14.51         11.68         0.28 o                         
   1  -4   6         33.57         30.29         0.43 o                         
   2  -4   6          0.76          0.94         0.17 o                         
   3  -4   6         49.75         42.00         1.05 o                         
   4  -4   6          0.07          0.50         0.41 o                         
   5  -4   6          0.08          0.20         0.61 o                         
  -5  -3   6          2.27          1.54         0.46 o                         
  -4  -3   6        179.35        168.64         2.22 o                         
  -3  -3   6          0.13         -0.16         0.20 o                         
  -2  -3   6        237.91        232.13         2.16 o                         
  -1  -3   6         22.11         21.88         0.35 o                         
   0  -3   6         10.73         21.17         0.59 o                         
   1  -3   6          0.53          1.71         0.13 o                         
   2  -3   6         63.14         74.40         0.92 o                         
   3  -3   6         17.95         16.13         0.48 o                         
   4  -3   6        228.23        234.25         4.67 o                         
   5  -3   6          0.01         -0.16         0.47 o                         
  -5  -2   6          0.01          0.08         0.40 o                         
  -4  -2   6          0.05          0.24         0.30 o                         
  -3  -2   6         51.08         52.11         0.84 o                         
  -2  -2   6         35.89         38.26         0.51 o                         
  -1  -2   6        659.29        691.92         5.43 o                         
   0  -2   6         46.98         46.43         0.52 o                         
   1  -2   6        692.82        691.80         5.62 o                         
   2  -2   6        322.69        340.20         3.02 o                         
   3  -2   6         15.49         15.92         0.38 o                         
   4  -2   6          0.05          0.16         0.34 o                         
   5  -2   6         17.86         17.36         1.14 o                         
  -5  -1   6          7.24          4.82         0.52 o                         
  -4  -1   6          0.08          0.14         0.28 o                         
  -3  -1   6         91.72        100.39         1.35 o                         
  -2  -1   6          6.47          4.04         0.21 o                         
  -1  -1   6       1133.71       1186.64         9.34 o                         
   0  -1   6         46.08         47.87         0.49 o                         
   1  -1   6         68.48         70.94         0.72 o                         
   2  -1   6        612.31        645.79         5.08 o                         
   3  -1   6         25.38         26.69         0.53 o                         
   4  -1   6         16.40         16.63         0.51 o                         
   5  -1   6         77.76         85.08         2.46 o                         
  -5   0   6          5.86          5.78         0.55 o                         
  -4   0   6         42.84         44.54         0.87 o                         
  -3   0   6         15.41         16.89         0.44 o                         
  -2   0   6        608.11        638.63         5.07 o                         
  -1   0   6         65.90         66.22         0.67 o                         
   0   0   6        205.66        202.52         1.64 o                         
   1   0   6        112.18        120.85         1.06 o                         
   2   0   6       1279.52       1313.18        10.33 o                         
   3   0   6         17.56         22.34         0.70 o                         
   4   0   6         24.63         27.46         0.75 o                         
   5   0   6          0.00         -0.36         0.36 o                         
  -5   1   6          0.06          0.38         0.33 o                         
  -4   1   6          0.49          0.61         0.29 o                         
  -3   1   6          5.90          6.03         0.29 o                         
  -2   1   6        291.50        302.99         2.52 o                         
  -1   1   6         74.42         65.04         0.67 o                         
   0   1   6         12.35         12.16         0.23 o                         
   1   1   6        146.83        155.53         1.36 o                         
   2   1   6        276.46        276.68         2.35 o                         
   3   1   6         11.55         11.04         0.41 o                         
   4   1   6         12.41         13.97         0.54 o                         
   5   1   6         79.21         86.73         2.05 o                         
  -5   2   6          0.12         -0.33         0.41 o                         
  -4   2   6         32.13         33.51         0.78 o                         
  -3   2   6        552.58        545.58         4.92 o                         
  -2   2   6         15.24         15.68         0.35 o                         
  -1   2   6          0.01          0.29         0.10 o                         
   0   2   6        649.38        586.29         4.50 o                         
   1   2   6        206.96        217.15         1.78 o                         
   2   2   6          5.29          4.85         0.19 o                         
   3   2   6          0.01          0.06         0.19 o                         
   4   2   6          1.95          1.80         0.32 o                         
   5   2   6         17.39         19.23         1.05 o                         
   6   2   6          2.02          2.38         1.06 o                         
  -5   3   6          8.92          8.87         0.82 o                         
  -4   3   6         37.76         37.03         0.98 o                         
  -3   3   6        102.13        104.17         1.27 o                         
  -2   3   6         33.75         29.11         0.43 o                         
  -1   3   6         35.93         34.20         0.40 o                         
   0   3   6         64.11         76.20         0.73 o                         
   1   3   6        582.19        562.45         4.19 o                         
   2   3   6         98.36         99.08         0.98 o                         
   3   3   6         29.79         32.17         0.61 o                         
   4   3   6          4.00          5.33         0.37 o                         
   5   3   6          0.14         -0.10         0.38 o                         
  -5   4   6          0.85         -0.49         0.49 o                         
  -4   4   6         42.49         45.78         1.27 o                         
  -3   4   6          6.88          6.61         0.31 o                         
  -2   4   6        191.40        189.72         1.74 o                         
  -1   4   6         10.42         16.67         0.28 o                         
   0   4   6        745.87        785.03         5.79 o                         
   1   4   6        157.77        143.55         1.36 o                         
   2   4   6        831.72        826.97         6.27 o                         
   3   4   6         65.81         67.24         1.01 o                         
   4   4   6          9.82          8.97         0.46 o                         
   5   4   6         14.36         16.64         0.93 o                         
  -5   5   6          1.31          0.67         0.48 o                         
  -4   5   6          2.80          3.00         0.48 o                         
  -3   5   6         12.50         10.03         0.55 o                         
  -2   5   6         21.35         25.82         0.44 o                         
  -1   5   6         15.80         12.96         0.28 o                         
   0   5   6         29.61         23.33         0.34 o                         
   1   5   6          5.25          4.95         0.21 o                         
   2   5   6         37.04         38.22         0.58 o                         
   3   5   6          8.98          7.98         0.37 o                         
   4   5   6          1.94          1.70         0.28 o                         
   5   5   6          5.05          6.32         0.70 o                         
  -5   6   6        111.22        121.61         4.14 o                         
  -4   6   6          0.28          0.51         0.39 o                         
  -3   6   6          0.02         -0.19         0.32 o                         
  -2   6   6          0.21          0.08         0.17 o                         
  -1   6   6        166.82        157.07         1.65 o                         
   0   6   6         19.18         17.32         0.33 o                         
   1   6   6          2.66          4.01         0.20 o                         
   2   6   6          7.24          6.53         0.31 o                         
   3   6   6          9.53          9.07         0.40 o                         
   4   6   6         13.75         15.00         0.62 o                         
   5   6   6        228.98        273.16         4.66 o                         
  -4   7   6          2.65          1.59         0.44 o                         
  -3   7   6          0.48          0.71         0.38 o                         
  -2   7   6          1.99          0.89         0.18 o                         
  -1   7   6         18.99         16.18         0.44 o                         
   0   7   6         12.84         10.55         0.34 o                         
   1   7   6        611.07        576.89         5.10 o                         
   2   7   6         46.18         40.87         0.76 o                         
   3   7   6          1.31          1.08         0.28 o                         
   4   7   6         59.85         61.54         1.37 o                         
   5   7   6         22.23         21.69         1.23 o                         
  -4   8   6          1.01          0.67         0.44 o                         
  -3   8   6          9.74          4.80         0.46 o                         
  -2   8   6         30.62         20.76         0.63 o                         
  -1   8   6          1.11          2.95         0.26 o                         
   0   8   6        598.96        583.71         5.28 o                         
   1   8   6         77.62         73.15         0.99 o                         
   2   8   6         23.31         25.36         0.74 o                         
   3   8   6         10.74          9.63         0.53 o                         
   4   8   6         13.80         15.71         0.74 o                         
   5   8   6          0.15          0.39         0.43 o                         
  -4   9   6         14.74         16.02         1.25 o                         
  -3   9   6        106.65        126.07         2.48 o                         
  -2   9   6          0.99          0.36         0.22 o                         
  -1   9   6         53.11         48.84         0.81 o                         
   0   9   6          7.16          7.63         0.33 o                         
   1   9   6        115.62        111.55         1.56 o                         
   2   9   6         30.24         32.16         0.81 o                         
   3   9   6          0.00         -0.22         0.28 o                         
   4   9   6         20.53         19.93         0.83 o                         
   5   9   6         17.81         16.56         1.11 o                         
  -3  10   6         30.13         29.90         1.12 o                         
  -2  10   6          5.58          6.81         0.41 o                         
  -1  10   6         50.80         46.57         0.82 o                         
   0  10   6        149.75        138.01         1.65 o                         
   1  10   6         96.71         97.66         1.46 o                         
   2  10   6          7.78          7.46         0.50 o                         
   3  10   6         99.91        100.04         1.71 o                         
   4  10   6         24.43         23.31         1.03 o                         
  -3  11   6          1.10          0.49         0.44 o                         
  -2  11   6        115.15        140.36         3.55 o                         
  -1  11   6         17.71         19.26         0.75 o                         
   0  11   6          0.04          0.08         0.23 o                         
   1  11   6          7.15          7.86         0.49 o                         
   2  11   6          2.17          1.82         0.36 o                         
   3  11   6          5.07          3.64         0.46 o                         
   4  11   6          8.29          6.02         0.64 o                         
  -3  12   6          3.44          2.42         0.57 o                         
  -2  12   6          7.13          6.32         0.80 o                         
  -1  12   6          4.65          4.14         0.41 o                         
   0  12   6          6.29          6.82         0.48 o                         
   1  12   6         27.26         23.41         0.86 o                         
   2  12   6         23.54         22.99         0.80 o                         
   3  12   6          1.20          0.78         0.42 o                         
   4  12   6          5.32          3.02         0.52 o                         
  -2  13   6          2.48          1.48         0.40 o                         
  -1  13   6          0.52          0.57         0.34 o                         
   0  13   6         17.87         16.17         0.79 o                         
   1  13   6        235.91        257.57         3.89 o                         
   2  13   6          7.29          4.82         0.53 o                         
   3  13   6          0.55          0.75         0.43 o                         
  -1  14   6         11.76          8.25         1.13 o                         
   0  14   6          3.77          2.51         0.41 o                         
   1  14   6          0.55          0.11         0.32 o                         
   2  14   6         20.82         17.64         0.98 o                         
   0  15   6          4.51          5.69         1.86 o                         
   1  15   6          3.32          1.39         0.45 o                         
  -1 -14   7          0.00          0.01         0.59 o                         
   0 -14   7        136.56        109.58         6.31 o                         
  -2 -13   7         49.75         57.04         2.05 o                         
  -1 -13   7          4.11          2.17         0.42 o                         
   0 -13   7          5.40          4.08         0.50 o                         
   1 -13   7          9.27          7.16         1.06 o                         
  -3 -12   7          4.70          4.55         0.62 o                         
  -2 -12   7          6.94          7.16         0.64 o                         
  -1 -12   7         37.30         40.23         1.05 o                         
   0 -12   7          4.18          4.33         0.43 o                         
   1 -12   7          5.32          6.54         0.67 o                         
   2 -12   7          3.36          2.67         0.51 o                         
  -3 -11   7          7.61          5.09         0.52 o                         
  -2 -11   7         68.20         77.54         1.82 o                         
  -1 -11   7          0.00          0.15         0.32 o                         
   0 -11   7          4.67          5.47         0.44 o                         
   1 -11   7         33.03         29.08         0.88 o                         
   2 -11   7          3.51          2.73         0.45 o                         
   3 -11   7          1.70          1.08         0.53 o                         
  -4 -10   7          0.53          0.06         0.38 o                         
  -3 -10   7         10.56          8.52         0.58 o                         
  -2 -10   7          0.02          0.15         0.33 o                         
  -1 -10   7         12.05         13.62         0.72 o                         
   0 -10   7        284.51        277.31         3.34 o                         
   1 -10   7          2.23          2.41         0.35 o                         
   2 -10   7          0.07          0.03         0.29 o                         
   3 -10   7          7.54          7.46         0.76 o                         
  -4  -9   7         12.45         12.63         0.80 o                         
  -3  -9   7          0.61          0.65         0.35 o                         
  -2  -9   7          0.65          0.32         0.33 o                         
  -1  -9   7         33.36         34.15         0.93 o                         
   0  -9   7          8.88          8.95         0.46 o                         
   1  -9   7         73.09         68.60         1.14 o                         
   2  -9   7         12.53         14.53         0.66 o                         
   3  -9   7         50.56         51.18         1.54 o                         
   4  -9   7        130.13        137.88         7.22 o                         
  -4  -8   7         20.10         19.32         1.01 o                         
  -3  -8   7          0.03         -0.02         0.32 o                         
  -2  -8   7          9.94         10.54         0.56 o                         
  -1  -8   7        116.46        111.11         1.60 o                         
   0  -8   7          6.50          6.13         0.38 o                         
   1  -8   7         85.26         73.11         1.14 o                         
   2  -8   7         21.77         25.26         0.65 o                         
   3  -8   7         43.88         51.81         1.70 o                         
   4  -8   7          6.56          7.88         1.44 o                         
  -5  -7   7          9.85         10.84         0.99 o                         
  -4  -7   7          9.75          6.35         0.59 o                         
  -3  -7   7         14.23         14.04         0.62 o                         
  -2  -7   7        276.37        271.04         3.38 o                         
  -1  -7   7        374.49        357.32         3.93 o                         
   0  -7   7         55.14         60.26         0.97 o                         
   1  -7   7         48.94         40.41         0.77 o                         
   2  -7   7          0.20          0.24         0.21 o                         
   3  -7   7          3.94          3.73         0.77 o                         
   4  -7   7          0.72          1.02         0.68 o                         
  -5  -6   7          0.56          0.57         0.45 o                         
  -4  -6   7         22.74         21.70         0.78 o                         
  -3  -6   7          0.92          0.82         0.30 o                         
  -2  -6   7         51.04         49.34         0.93 o                         
  -1  -6   7          2.26          1.65         0.27 o                         
   0  -6   7         30.37         30.59         0.61 o                         
   1  -6   7          0.17          0.22         0.22 o                         
   2  -6   7         62.39         73.11         0.97 o                         
   3  -6   7         21.38         17.88         1.38 o                         
   4  -6   7         28.36         30.86         1.82 o                         
   5  -6   7          0.00         -0.51         0.71 o                         
  -5  -5   7          0.33          1.02         0.49 o                         
  -4  -5   7         10.49         10.33         0.52 o                         
  -3  -5   7          0.51          1.44         0.27 o                         
  -2  -5   7         78.39         73.83         1.08 o                         
  -1  -5   7         12.48         14.75         0.40 o                         
   0  -5   7         13.23         13.65         0.37 o                         
   1  -5   7         88.81         92.35         1.16 o                         
   2  -5   7        105.50         97.26         1.20 o                         
   3  -5   7         56.27         42.82         1.24 o                         
   4  -5   7          9.13         10.35         1.06 o                         
   5  -5   7          0.08          0.18         0.65 o                         
  -5  -4   7          0.78          0.36         0.47 o                         
  -4  -4   7         18.53         24.48         0.71 o                         
  -3  -4   7        173.10        158.82         1.95 o                         
  -2  -4   7          7.89         11.61         0.43 o                         
  -1  -4   7         84.74         75.24         0.84 o                         
   0  -4   7        494.32        477.34         3.91 o                         
   1  -4   7        103.49        106.91         1.08 o                         
   2  -4   7         27.84         26.30         0.49 o                         
   3  -4   7         39.78         39.18         0.76 o                         
   4  -4   7        125.75        134.44         3.81 o                         
   5  -4   7         43.46         49.75         2.36 o                         
  -5  -3   7         24.73         23.65         1.17 o                         
  -4  -3   7        235.25        243.54         3.35 o                         
  -3  -3   7         59.88         53.70         0.91 o                         
  -2  -3   7          0.03          0.16         0.18 o                         
  -1  -3   7          0.61          3.48         0.19 o                         
   0  -3   7          0.37          0.52         0.13 o                         
   1  -3   7          0.11         -0.08         0.09 o                         
   2  -3   7         31.70         34.00         0.56 o                         
   3  -3   7         58.71         61.41         0.92 o                         
   4  -3   7          9.72          7.71         0.73 o                         
   5  -3   7          4.09          3.12         0.78 o                         
  -5  -2   7          8.33          7.35         0.61 o                         
  -4  -2   7          9.87          9.62         0.52 o                         
  -3  -2   7        116.02        115.60         1.46 o                         
  -2  -2   7          0.02         -0.06         0.15 o                         
  -1  -2   7        203.35        214.06         1.84 o                         
   0  -2   7        288.84        299.53         2.36 o                         
   1  -2   7         14.32         12.78         0.26 o                         
   2  -2   7          4.14          4.64         0.24 o                         
   3  -2   7         60.24         56.96         0.82 o                         
   4  -2   7         40.49         42.31         1.11 o                         
   5  -2   7          0.54          0.51         0.64 o                         
  -5  -1   7          0.17          0.29         0.41 o                         
  -4  -1   7         35.14         34.96         0.98 o                         
  -3  -1   7        164.13        168.16         2.04 o                         
  -2  -1   7         53.09         48.80         0.67 o                         
  -1  -1   7        328.62        332.78         2.78 o                         
   0  -1   7         42.58         46.71         0.51 o                         
   1  -1   7         12.44         18.79         0.31 o                         
   2  -1   7          1.12          0.92         0.15 o                         
   3  -1   7         95.36         99.01         1.35 o                         
   4  -1   7         15.73         16.65         0.54 o                         
   5  -1   7         10.93         10.98         0.90 o                         
  -5   0   7         19.29         22.49         1.05 o                         
  -4   0   7         33.23         34.31         0.78 o                         
  -3   0   7         12.70         13.37         0.45 o                         
  -2   0   7        130.66        125.48         1.19 o                         
  -1   0   7         90.06         80.47         0.80 o                         
   0   0   7       1054.41       1093.51         8.61 o                         
   1   0   7          7.21          9.59         0.23 o                         
   2   0   7       1595.52       1731.85        13.04 o                         
   3   0   7         49.07         54.72         0.81 o                         
   4   0   7          0.70          0.75         0.26 o                         
   5   0   7         21.67         22.61         1.05 o                         
  -5   1   7         11.04         10.38         0.58 o                         
  -4   1   7          0.32          0.13         0.26 o                         
  -3   1   7          9.47         11.13         0.41 o                         
  -2   1   7        124.46        106.69         1.12 o                         
  -1   1   7          1.17          0.67         0.12 o                         
   0   1   7        471.63        457.65         3.56 o                         
   1   1   7         41.92         39.67         0.46 o                         
   2   1   7        250.80        264.97         2.28 o                         
   3   1   7         27.09         27.57         0.58 o                         
   4   1   7          0.02         -0.11         0.24 o                         
   5   1   7          8.97          8.36         0.58 o                         
  -5   2   7          6.57          4.65         0.53 o                         
  -4   2   7          0.83          0.60         0.27 o                         
  -3   2   7       1330.45       1393.99        13.15 o                         
  -2   2   7         56.21         48.84         0.67 o                         
  -1   2   7         17.38         16.43         0.30 o                         
   0   2   7         87.59         81.95         0.76 o                         
   1   2   7       1483.70       1505.74        11.81 o                         
   2   2   7          6.46          9.46         0.25 o                         
   3   2   7          4.75          3.84         0.32 o                         
   4   2   7         39.53         43.17         0.85 o                         
   5   2   7         58.99         69.11         1.54 o                         
  -5   3   7          1.00          0.75         0.47 o                         
  -4   3   7        102.12        106.40         1.64 o                         
  -3   3   7          2.46          2.47         0.24 o                         
  -2   3   7         65.50         64.34         0.81 o                         
  -1   3   7        126.27        129.31         1.09 o                         
   0   3   7          3.13          4.34         0.20 o                         
   1   3   7         19.78         26.37         0.37 o                         
   2   3   7         63.11         70.65         0.77 o                         
   3   3   7         16.50         15.88         0.47 o                         
   4   3   7         29.95         32.41         0.77 o                         
   5   3   7          0.28          0.37         0.41 o                         
  -5   4   7          0.01         -0.45         0.45 o                         
  -4   4   7          0.73          0.63         0.32 o                         
  -3   4   7         12.44         12.64         0.43 o                         
  -2   4   7         51.52         51.35         0.71 o                         
  -1   4   7          0.98          3.76         0.17 o                         
   0   4   7        558.10        588.78         4.40 o                         
   1   4   7         20.94         13.98         0.29 o                         
   2   4   7          1.31          1.58         0.21 o                         
   3   4   7         52.18         58.97         0.92 o                         
   4   4   7         72.25         79.49         1.45 o                         
   5   4   7          0.71          0.47         0.42 o                         
  -5   5   7          9.14          5.84         0.73 o                         
  -4   5   7          0.34         -0.41         0.41 o                         
  -3   5   7         95.37         87.23         1.32 o                         
  -2   5   7          9.02          5.59         0.27 o                         
  -1   5   7          1.46          2.60         0.17 o                         
   0   5   7         26.35         23.19         0.36 o                         
   1   5   7          8.85         10.75         0.31 o                         
   2   5   7          1.58          1.06         0.19 o                         
   3   5   7        533.56        567.87         5.85 o                         
   4   5   7          0.82          0.46         0.27 o                         
   5   5   7          0.39          0.69         0.44 o                         
  -5   6   7         55.71         60.09         3.87 o                         
  -4   6   7         14.19         13.87         0.94 o                         
  -3   6   7         32.59         27.05         0.62 o                         
  -2   6   7         41.19         31.66         0.53 o                         
  -1   6   7        130.80        124.82         1.37 o                         
   0   6   7          0.00          0.05         0.14 o                         
   1   6   7         44.01         40.96         0.61 o                         
   2   6   7          4.37          2.72         0.27 o                         
   3   6   7          6.14          6.64         0.38 o                         
   4   6   7          1.20          0.69         0.30 o                         
   5   6   7          3.24          2.72         0.54 o                         
  -4   7   7         26.60         33.55         1.37 o                         
  -3   7   7         13.64         10.50         0.48 o                         
  -2   7   7        189.41        156.25         1.80 o                         
  -1   7   7          0.00         -0.18         0.18 o                         
   0   7   7          0.96          1.73         0.21 o                         
   1   7   7        341.72        333.17         3.19 o                         
   2   7   7        160.90        160.44         1.84 o                         
   3   7   7          9.83          9.31         0.45 o                         
   4   7   7         16.76         15.48         0.68 o                         
   5   7   7         11.09         10.85         0.87 o                         
  -4   8   7         15.84         15.81         1.20 o                         
  -3   8   7         91.31         87.07         1.64 o                         
  -2   8   7         16.94         15.50         0.50 o                         
  -1   8   7         20.51         11.35         0.43 o                         
   0   8   7          1.83          1.34         0.21 o                         
   1   8   7         12.05         12.87         0.52 o                         
   2   8   7          7.04          7.06         0.45 o                         
   3   8   7          4.28          4.95         0.46 o                         
   4   8   7          4.55          4.11         0.45 o                         
   5   8   7          3.22          2.60         0.48 o                         
  -4   9   7         12.18         11.30         0.99 o                         
  -3   9   7          2.35          3.86         0.46 o                         
  -2   9   7          1.74          2.13         0.29 o                         
  -1   9   7         52.48         47.80         0.82 o                         
   0   9   7         49.82         49.38         0.76 o                         
   1   9   7        398.06        398.34         4.28 o                         
   2   9   7         64.78         69.53         1.25 o                         
   3   9   7         36.59         35.70         0.96 o                         
   4   9   7         59.02         62.21         1.41 o                         
   5   9   7          2.59          1.99         0.51 o                         
  -3  10   7          0.01          0.26         0.38 o                         
  -2  10   7          7.68          5.97         0.39 o                         
  -1  10   7         23.48         25.78         0.66 o                         
   0  10   7          0.79          1.67         0.27 o                         
   1  10   7          2.58          2.78         0.33 o                         
   2  10   7         16.58         17.97         0.71 o                         
   3  10   7          1.71          1.33         0.35 o                         
   4  10   7          1.09          0.95         0.42 o                         
  -3  11   7          0.78          0.80         0.43 o                         
  -2  11   7          5.82          4.92         0.52 o                         
  -1  11   7         23.94         27.97         0.71 o                         
   0  11   7        173.55        167.92         2.18 o                         
   1  11   7         21.06         23.07         0.77 o                         
   2  11   7          6.46          6.71         0.49 o                         
   3  11   7         53.30         48.86         1.11 o                         
   4  11   7          6.79          4.27         0.53 o                         
  -2  12   7          2.50          2.26         0.42 o                         
  -1  12   7         20.68         22.16         0.82 o                         
   0  12   7         28.18         29.09         0.88 o                         
   1  12   7         15.55         17.02         0.75 o                         
   2  12   7          9.36          9.36         0.57 o                         
   3  12   7         97.02         99.59         2.18 o                         
   4  12   7          1.46          0.92         0.46 o                         
  -2  13   7          0.01         -0.07         0.37 o                         
  -1  13   7          6.31          3.61         0.46 o                         
   0  13   7          5.26          4.79         0.53 o                         
   1  13   7          1.12          2.03         0.41 o                         
   2  13   7         22.51         21.99         0.85 o                         
   3  13   7         13.91         10.76         0.70 o                         
  -1  14   7          1.30          1.06         0.42 o                         
   0  14   7          3.34          2.48         0.44 o                         
   1  14   7          0.99          0.78         0.38 o                         
   2  14   7         21.59         17.69         1.00 o                         
   1  15   7          6.28          1.68         1.59 o                         
  -2 -13   8          0.82          0.82         0.46 o                         
  -1 -13   8          7.86          6.81         0.59 o                         
   0 -13   8         21.60         23.88         1.06 o                         
   1 -13   8          0.02          0.38         0.40 o                         
  -3 -12   8          2.82          1.98         0.54 o                         
  -2 -12   8          2.07          1.53         0.48 o                         
  -1 -12   8        150.30        165.13         2.67 o                         
   0 -12   8         11.53         13.16         0.64 o                         
   1 -12   8          0.02          0.18         0.38 o                         
   2 -12   8          0.91          0.39         0.40 o                         
  -3 -11   8          9.39          7.34         0.70 o                         
  -2 -11   8         98.12        112.49         2.04 o                         
  -1 -11   8          7.37          8.51         0.60 o                         
   0 -11   8          6.20          5.70         0.47 o                         
   1 -11   8         69.43         73.59         1.73 o                         
   2 -11   8          2.30          0.88         0.41 o                         
   3 -11   8          0.67          1.41         1.05 o                         
  -4 -10   8          0.54          0.38         0.41 o                         
  -3 -10   8          5.15          3.31         0.48 o                         
  -2 -10   8         21.54         23.18         0.88 o                         
  -1 -10   8          2.86          3.48         0.48 o                         
   0 -10   8         43.42         41.96         0.96 o                         
   1 -10   8         24.20         28.32         0.76 o                         
   2 -10   8          0.03          0.07         0.32 o                         
   3 -10   8          8.55          9.66         0.92 o                         
  -4  -9   8          3.04          2.04         0.46 o                         
  -3  -9   8          8.42          8.57         0.56 o                         
  -2  -9   8          0.56          0.48         0.36 o                         
  -1  -9   8          3.20          2.30         0.39 o                         
   0  -9   8          6.20          5.78         0.43 o                         
   1  -9   8         84.34         80.14         1.29 o                         
   2  -9   8          1.59          1.69         0.32 o                         
   3  -9   8         14.12         12.65         0.88 o                         
  -4  -8   8         31.76         36.97         1.62 o                         
  -3  -8   8          0.79          1.09         0.36 o                         
  -2  -8   8        101.05        104.47         1.82 o                         
  -1  -8   8        313.01        313.89         3.68 o                         
   0  -8   8         39.39         41.80         0.86 o                         
   1  -8   8         19.65         21.36         0.65 o                         
   2  -8   8         43.87         35.07         0.80 o                         
   3  -8   8         15.28         19.43         1.00 o                         
   4  -8   8          9.92          7.61         1.46 o                         
  -5  -7   8          1.14          0.00         0.53 o                         
  -4  -7   8         53.93         60.68         1.36 o                         
  -3  -7   8          1.05          0.84         0.35 o                         
  -2  -7   8         14.40         14.24         0.67 o                         
  -1  -7   8         18.53         18.46         0.57 o                         
   0  -7   8         22.59         20.46         0.61 o                         
   1  -7   8          4.10          5.52         0.39 o                         
   2  -7   8        294.92        280.52         3.13 o                         
   3  -7   8          2.08          1.98         0.43 o                         
   4  -7   8          7.20          7.72         1.20 o                         
  -5  -6   8          2.51          1.68         0.53 o                         
  -4  -6   8          0.33          0.05         0.35 o                         
  -3  -6   8         21.38         21.71         0.72 o                         
  -2  -6   8         15.36         15.25         0.57 o                         
  -1  -6   8        837.40        823.35         8.76 o                         
   0  -6   8          7.77          7.38         0.34 o                         
   1  -6   8        146.53        147.79         1.80 o                         
   2  -6   8         49.89         62.11         0.91 o                         
   3  -6   8          9.52          7.36         0.51 o                         
   4  -6   8          8.68         10.88         1.10 o                         
  -5  -5   8         18.56         16.15         0.96 o                         
  -4  -5   8         33.96         33.60         0.91 o                         
  -3  -5   8         92.76         88.19         1.34 o                         
  -2  -5   8         65.70         72.01         1.11 o                         
  -1  -5   8         14.76         11.97         0.41 o                         
   0  -5   8         29.85         28.73         0.52 o                         
   1  -5   8          0.35          0.42         0.16 o                         
   2  -5   8         98.59        104.30         1.40 o                         
   3  -5   8        223.36        218.92         3.12 o                         
   4  -5   8          4.16          4.09         0.69 o                         
   5  -5   8          5.52          4.97         1.12 o                         
  -5  -4   8         10.03          9.85         0.80 o                         
  -4  -4   8          0.40          0.02         0.32 o                         
  -3  -4   8         76.08         62.54         1.08 o                         
  -2  -4   8        152.66        149.30         1.86 o                         
  -1  -4   8          2.61          2.60         0.23 o                         
   0  -4   8          0.07          0.78         0.16 o                         
   1  -4   8         11.61          8.70         0.30 o                         
   2  -4   8        253.58        259.97         2.91 o                         
   3  -4   8         18.56         15.95         0.57 o                         
   4  -4   8         57.92         63.02         2.42 o                         
   5  -4   8         29.68         25.51         2.05 o                         
  -5  -3   8          0.00          0.01         0.42 o                         
  -4  -3   8          0.41          0.66         0.32 o                         
  -3  -3   8         45.83         40.69         0.83 o                         
  -2  -3   8         13.53         16.36         0.46 o                         
  -1  -3   8         18.45         16.99         0.37 o                         
   0  -3   8          1.18          5.58         0.21 o                         
   1  -3   8         54.22         48.05         0.56 o                         
   2  -3   8         54.65         61.10         0.87 o                         
   3  -3   8          4.96          5.24         0.31 o                         
   4  -3   8         84.54         85.75         3.14 o                         
   5  -3   8          4.67          3.28         0.78 o                         
  -5  -2   8          1.56          1.03         0.42 o                         
  -4  -2   8          5.70          3.69         0.38 o                         
  -3  -2   8        128.84        117.73         1.50 o                         
  -2  -2   8          9.17         11.08         0.37 o                         
  -1  -2   8       2217.15       2284.62        17.51 o                         
   0  -2   8        119.59        118.75         1.06 o                         
   1  -2   8         37.16         26.83         0.42 o                         
   2  -2   8         22.69         22.06         0.44 o                         
   3  -2   8         13.47         13.83         0.54 o                         
   4  -2   8          0.49          0.18         0.29 o                         
   5  -2   8         18.24         19.70         1.52 o                         
  -5  -1   8          0.00          0.13         0.40 o                         
  -4  -1   8          1.24          1.39         0.31 o                         
  -3  -1   8        115.55        118.20         1.51 o                         
  -2  -1   8          0.64          0.96         0.23 o                         
  -1  -1   8        189.31        201.59         1.75 o                         
   0  -1   8         26.43         27.79         0.41 o                         
   1  -1   8         96.74         95.80         0.93 o                         
   2  -1   8          1.91          0.17         0.17 o                         
   3  -1   8        437.39        485.47         4.95 o                         
   4  -1   8         42.19         44.79         0.88 o                         
   5  -1   8          0.99          0.95         0.59 o                         
  -5   0   8          0.02         -0.10         0.37 o                         
  -4   0   8          2.35          2.21         0.31 o                         
  -3   0   8         12.19         11.44         0.46 o                         
  -2   0   8         61.44         56.04         0.77 o                         
  -1   0   8        134.49        139.81         1.28 o                         
   0   0   8        807.20        812.57         6.33 o                         
   1   0   8        100.99         81.70         0.77 o                         
   2   0   8       2160.82       2201.27        18.40 o                         
   3   0   8        201.42        217.30         2.51 o                         
   4   0   8         21.13         23.51         0.72 o                         
   5   0   8          1.35          1.21         0.42 o                         
  -5   1   8         18.35         17.94         0.99 o                         
  -4   1   8          1.57          1.74         0.28 o                         
  -3   1   8        228.49        237.68         2.65 o                         
  -2   1   8        729.22        691.76         6.49 o                         
  -1   1   8         18.44         22.36         0.36 o                         
   0   1   8        347.98        386.41         3.05 o                         
   1   1   8        519.72        531.62         4.06 o                         
   2   1   8         23.65         23.19         0.41 o                         
   3   1   8         60.56         64.15         1.05 o                         
   4   1   8          0.93          0.67         0.27 o                         
   5   1   8         54.81         60.76         1.74 o                         
  -5   2   8         16.69          9.97         1.18 o                         
  -4   2   8         22.66         25.90         0.71 o                         
  -3   2   8        365.28        364.49         3.96 o                         
  -2   2   8          0.11          0.24         0.22 o                         
  -1   2   8          1.39          4.02         0.18 o                         
   0   2   8         42.23         34.65         0.44 o                         
   1   2   8        298.38        302.54         2.45 o                         
   2   2   8         11.11          9.92         0.32 o                         
   3   2   8        352.90        374.10         4.23 o                         
   4   2   8         37.26         42.08         0.86 o                         
   5   2   8          4.69          4.25         0.54 o                         
  -5   3   8         11.88          9.40         0.86 o                         
  -4   3   8         21.22         20.97         0.62 o                         
  -3   3   8         79.99         83.17         1.18 o                         
  -2   3   8          7.20          8.26         0.34 o                         
  -1   3   8          1.39          0.41         0.13 o                         
   0   3   8         84.84        108.63         1.01 o                         
   1   3   8        325.67        335.67         2.66 o                         
   2   3   8        255.71        258.23         2.47 o                         
   3   3   8         15.69         15.85         0.51 o                         
   4   3   8         61.14         70.28         1.17 o                         
   5   3   8          0.13         -0.37         0.40 o                         
  -5   4   8          3.76          2.16         0.65 o                         
  -4   4   8        100.82        109.56         1.91 o                         
  -3   4   8        135.31        129.72         1.66 o                         
  -2   4   8        177.89        163.24         1.72 o                         
  -1   4   8         67.16         67.08         0.73 o                         
   0   4   8        572.36        594.32         4.54 o                         
   1   4   8         91.65         82.42         0.82 o                         
   2   4   8        263.02        286.24         2.74 o                         
   3   4   8          0.73          0.44         0.22 o                         
   4   4   8         10.00          9.98         0.51 o                         
   5   4   8        107.45        127.67         3.73 o                         
  -5   5   8         94.86         86.83         6.70 o                         
  -4   5   8         26.45         28.52         0.96 o                         
  -3   5   8          4.48          4.00         0.36 o                         
  -2   5   8         33.08         37.33         0.65 o                         
  -1   5   8         68.46         60.94         0.76 o                         
   0   5   8         22.03         14.62         0.32 o                         
   1   5   8         66.19         60.14         0.72 o                         
   2   5   8         20.27         18.53         0.48 o                         
   3   5   8        101.45        108.16         1.59 o                         
   4   5   8          4.33          3.99         0.41 o                         
   5   5   8        108.46        115.02         3.42 o                         
  -4   6   8         12.49         13.61         0.84 o                         
  -3   6   8         37.19         33.74         0.69 o                         
  -2   6   8          0.36          0.06         0.18 o                         
  -1   6   8          0.45          0.08         0.14 o                         
   0   6   8         29.31         24.92         0.47 o                         
   1   6   8         26.70         29.63         0.54 o                         
   2   6   8         25.82         27.07         0.63 o                         
   3   6   8         93.14         99.66         1.43 o                         
   4   6   8         38.66         43.06         0.97 o                         
   5   6   8         38.01         43.71         1.71 o                         
  -4   7   8          5.83          5.90         0.68 o                         
  -3   7   8         17.37         16.86         0.62 o                         
  -2   7   8        376.72        314.23         3.38 o                         
  -1   7   8         18.08         20.12         0.49 o                         
   0   7   8          0.01          0.07         0.19 o                         
   1   7   8          0.03         -0.16         0.21 o                         
   2   7   8         20.30         21.93         0.66 o                         
   3   7   8          6.60          6.76         0.39 o                         
   4   7   8          4.84          4.26         0.44 o                         
   5   7   8          4.07          2.29         0.53 o                         
  -4   8   8          4.33          2.70         0.58 o                         
  -3   8   8         14.86         12.69         0.56 o                         
  -2   8   8         13.31         11.97         0.44 o                         
  -1   8   8         83.69         66.63         1.10 o                         
   0   8   8         64.31         68.30         0.96 o                         
   1   8   8         18.00         19.65         0.59 o                         
   2   8   8         23.80         24.13         0.69 o                         
   3   8   8          3.76          3.16         0.41 o                         
   4   8   8         15.07         16.02         0.78 o                         
   5   8   8          8.64          6.47         0.65 o                         
  -4   9   8         11.85         10.25         1.15 o                         
  -3   9   8          2.03          1.37         0.33 o                         
  -2   9   8          0.04          0.21         0.24 o                         
  -1   9   8        160.12        140.15         1.86 o                         
   0   9   8        156.27        146.52         1.74 o                         
   1   9   8        687.68        706.42         7.21 o                         
   2   9   8         15.04         16.37         0.71 o                         
   3   9   8          6.81          6.00         0.51 o                         
   4   9   8         17.22         15.74         0.80 o                         
   5   9   8          2.32          1.93         0.56 o                         
  -3  10   8         13.48         12.91         0.94 o                         
  -2  10   8          0.16          0.23         0.25 o                         
  -1  10   8          0.07          0.17         0.25 o                         
   0  10   8         44.37         44.88         0.84 o                         
   1  10   8          3.20          3.49         0.35 o                         
   2  10   8        204.50        213.31         2.82 o                         
   3  10   8          2.25          2.24         0.40 o                         
   4  10   8         27.72         27.94         1.12 o                         
  -3  11   8         34.44         46.98         1.79 o                         
  -2  11   8          0.86          0.63         0.29 o                         
  -1  11   8          3.75          3.37         0.35 o                         
   0  11   8          0.30          0.43         0.26 o                         
   1  11   8         49.55         46.85         1.09 o                         
   2  11   8         58.87         57.28         1.20 o                         
   3  11   8          9.75          6.95         0.53 o                         
   4  11   8          2.83          2.27         0.47 o                         
  -2  12   8          1.82          0.96         0.37 o                         
  -1  12   8         55.06         61.74         1.66 o                         
   0  12   8          0.39         -0.24         0.28 o                         
   1  12   8         12.22         11.08         0.62 o                         
   2  12   8         18.89         19.40         0.80 o                         
   3  12   8         20.74         16.80         0.77 o                         
  -2  13   8         35.08         36.21         2.89 o                         
  -1  13   8          8.11          4.41         0.55 o                         
   0  13   8          0.03         -0.18         0.31 o                         
   1  13   8          0.48          0.50         0.30 o                         
   2  13   8         29.13         27.44         1.15 o                         
   3  13   8          0.08          0.13         0.36 o                         
  -1  14   8          1.56          0.83         0.39 o                         
   0  14   8          0.00         -0.13         0.33 o                         
   1  14   8          5.19          4.89         0.58 o                         
   2  14   8          1.62          1.22         0.40 o                         
  -1 -13   9         19.06         20.77         1.32 o                         
   0 -13   9         13.35         12.93         0.89 o                         
   1 -13   9          2.17          1.40         1.49 o                         
  -2 -12   9          1.54          1.74         0.49 o                         
  -1 -12   9          3.63          4.78         0.51 o                         
   0 -12   9         41.80         42.00         1.21 o                         
   1 -12   9         13.00         12.25         1.22 o                         
   2 -12   9          1.01          0.32         0.43 o                         
  -3 -11   9         10.40          9.39         0.86 o                         
  -2 -11   9         45.42         47.59         1.49 o                         
  -1 -11   9          4.95          5.31         0.49 o                         
   0 -11   9         21.72         20.97         0.97 o                         
   1 -11   9          3.75          3.86         0.47 o                         
   2 -11   9          2.02          1.40         0.44 o                         
  -3 -10   9          2.50          1.52         0.45 o                         
  -2 -10   9          0.00         -0.17         0.36 o                         
  -1 -10   9          4.62          4.51         0.47 o                         
   0 -10   9          5.51          6.57         0.48 o                         
   1 -10   9        198.78        188.14         2.57 o                         
   2 -10   9        159.32        175.95         5.87 o                         
   3 -10   9         51.59         66.50         2.70 o                         
  -4  -9   9         27.29         25.12         1.13 o                         
  -3  -9   9         14.91         16.04         0.78 o                         
  -2  -9   9          9.39          8.54         0.59 o                         
  -1  -9   9         49.01         51.94         1.20 o                         
   0  -9   9         22.22         22.67         0.73 o                         
   1  -9   9        115.28        110.87         1.65 o                         
   2  -9   9          0.74          0.35         0.32 o                         
   3  -9   9          2.72          2.75         0.53 o                         
  -4  -8   9          1.13          2.84         0.47 o                         
  -3  -8   9         60.94         73.74         1.47 o                         
  -2  -8   9         11.96         11.93         0.66 o                         
  -1  -8   9         39.05         40.94         0.87 o                         
   0  -8   9         60.72         63.38         1.15 o                         
   1  -8   9         15.03         13.06         0.57 o                         
   2  -8   9         11.27         11.04         0.49 o                         
   3  -8   9         50.36         57.11         2.22 o                         
   4  -8   9        333.23        419.96        11.37 o                         
  -4  -7   9          2.11          1.96         0.45 o                         
  -3  -7   9         15.55         16.00         0.69 o                         
  -2  -7   9         54.03         55.36         1.17 o                         
  -1  -7   9        293.63        292.06         3.22 o                         
   0  -7   9        168.33        171.63         2.20 o                         
   1  -7   9         32.27         33.88         0.82 o                         
   2  -7   9         98.76         95.48         1.40 o                         
   3  -7   9         17.46         15.47         1.09 o                         
   4  -7   9         44.25         57.10         2.54 o                         
  -5  -6   9          7.10          3.99         0.62 o                         
  -4  -6   9          0.06          0.20         0.37 o                         
  -3  -6   9        132.93        144.35         2.12 o                         
  -2  -6   9         17.44         18.89         0.71 o                         
  -1  -6   9        489.78        480.63         4.98 o                         
   0  -6   9         49.92         46.92         0.79 o                         
   1  -6   9          2.73          3.29         0.30 o                         
   2  -6   9         95.62         90.83         1.37 o                         
   3  -6   9         14.34         13.14         0.63 o                         
   4  -6   9          0.77          0.16         0.66 o                         
  -5  -5   9         38.67         41.43         1.82 o                         
  -4  -5   9          5.97          3.86         0.52 o                         
  -3  -5   9         37.05         33.32         0.80 o                         
  -2  -5   9          1.69          0.63         0.25 o                         
  -1  -5   9        163.71        154.97         1.88 o                         
   0  -5   9         87.64         81.60         1.08 o                         
   1  -5   9          0.01         -0.14         0.18 o                         
   2  -5   9          3.37          4.18         0.32 o                         
   3  -5   9         39.99         44.25         0.92 o                         
   4  -5   9          0.13         -0.06         0.49 o                         
   5  -5   9        132.29        142.81         6.83 o                         
  -5  -4   9         16.46         15.64         1.08 o                         
  -4  -4   9          4.41          5.03         0.49 o                         
  -3  -4   9         23.62         24.53         0.67 o                         
  -2  -4   9        482.87        489.19         5.41 o                         
  -1  -4   9         13.02         12.33         0.40 o                         
   0  -4   9        131.37        121.58         1.29 o                         
   1  -4   9          0.03         -0.07         0.18 o                         
   2  -4   9        142.50        144.39         1.82 o                         
   3  -4   9          8.70         10.49         0.49 o                         
   4  -4   9         11.56         10.92         1.24 o                         
   5  -4   9          6.86          3.99         0.94 o                         
  -5  -3   9         10.59          6.13         0.72 o                         
  -4  -3   9          1.43          1.04         0.34 o                         
  -3  -3   9        139.25        120.90         1.76 o                         
  -2  -3   9         16.02         24.58         0.60 o                         
  -1  -3   9         33.10         33.02         0.53 o                         
   0  -3   9        353.40        356.12         2.83 o                         
   1  -3   9         75.22         62.10         0.76 o                         
   2  -3   9         73.40         73.30         1.01 o                         
   3  -3   9         41.85         41.72         0.84 o                         
   4  -3   9          7.80          7.22         0.54 o                         
   5  -3   9         20.35         18.64         1.45 o                         
  -5  -2   9          0.71          0.25         0.44 o                         
  -4  -2   9          5.19          6.75         0.47 o                         
  -3  -2   9         10.02          5.99         0.37 o                         
  -2  -2   9          0.00          0.18         0.20 o                         
  -1  -2   9         26.55         25.39         0.45 o                         
   0  -2   9        117.31         97.39         0.93 o                         
   1  -2   9        685.60        632.66         5.33 o                         
   2  -2   9          0.00          0.05         0.18 o                         
   3  -2   9         11.60         12.15         0.46 o                         
   4  -2   9          1.40          1.47         0.34 o                         
   5  -2   9         25.66         22.54         1.93 o                         
  -5  -1   9          0.01         -0.37         0.37 o                         
  -4  -1   9         47.28         52.02         0.98 o                         
  -3  -1   9         19.76         17.96         0.53 o                         
  -2  -1   9          1.66          1.97         0.28 o                         
  -1  -1   9          0.64          1.01         0.17 o                         
   0  -1   9       1234.09       1301.22        10.27 o                         
   1  -1   9          0.97          0.82         0.15 o                         
   2  -1   9          0.62          1.31         0.21 o                         
   3  -1   9        648.04        696.92         7.20 o                         
   4  -1   9         43.35         43.63         1.13 o                         
   5  -1   9          0.01          0.38         0.59 o                         
  -5   0   9         41.66         46.15         1.44 o                         
  -4   0   9         19.08         19.05         0.61 o                         
  -3   0   9         15.93         15.30         0.56 o                         
  -2   0   9        249.50        256.12         2.71 o                         
  -1   0   9          0.97          0.07         0.14 o                         
   0   0   9         26.99         29.80         0.43 o                         
   1   0   9         19.87         27.23         0.38 o                         
   2   0   9         42.18         38.23         0.64 o                         
   3   0   9        134.81        157.92         2.09 o                         
   4   0   9          0.24          0.02         0.29 o                         
   5   0   9          3.24          2.23         0.47 o                         
  -5   1   9         39.35         42.30         1.46 o                         
  -4   1   9          2.44          2.57         0.34 o                         
  -3   1   9          9.42         11.89         0.48 o                         
  -2   1   9        405.53        387.01         3.90 o                         
  -1   1   9          0.57          0.80         0.15 o                         
   0   1   9        186.94        182.80         1.54 o                         
   1   1   9        444.14        464.07         3.59 o                         
   2   1   9          0.40          0.87         0.21 o                         
   3   1   9        751.09        811.52         8.67 o                         
   4   1   9          2.20          1.97         0.34 o                         
   5   1   9          2.81          1.77         0.46 o                         
  -5   2   9          0.18         -0.20         0.36 o                         
  -4   2   9         15.94         15.99         0.59 o                         
  -3   2   9          3.03          3.36         0.32 o                         
  -2   2   9        540.86        529.67         5.37 o                         
  -1   2   9         83.68         79.00         0.81 o                         
   0   2   9        341.16        299.49         2.54 o                         
   1   2   9         50.88         42.11         0.54 o                         
   2   2   9          1.44          1.06         0.20 o                         
   3   2   9         42.52         44.02         0.87 o                         
   4   2   9        184.97        216.50         2.77 o                         
   5   2   9          0.04          0.15         0.46 o                         
  -5   3   9          0.07         -0.39         0.39 o                         
  -4   3   9          1.02          1.14         0.33 o                         
  -3   3   9         52.34         50.82         0.89 o                         
  -2   3   9        357.15        349.29         3.79 o                         
  -1   3   9        167.63        143.31         1.46 o                         
   0   3   9         31.79         36.77         0.49 o                         
   1   3   9        698.80        713.16         5.52 o                         
   2   3   9         33.44         38.26         0.60 o                         
   3   3   9         13.17         16.95         0.53 o                         
   4   3   9        237.24        277.35         3.42 o                         
   5   3   9          1.10          0.92         0.50 o                         
  -5   4   9          1.08         -0.15         0.46 o                         
  -4   4   9         40.29         46.27         1.07 o                         
  -3   4   9         22.63         20.51         0.55 o                         
  -2   4   9         54.88         51.16         0.80 o                         
  -1   4   9        114.71        104.93         1.16 o                         
   0   4   9          1.29          0.57         0.15 o                         
   1   4   9        212.50        207.68         1.81 o                         
   2   4   9          0.10         -0.08         0.19 o                         
   3   4   9        151.72        161.86         1.85 o                         
   4   4   9        170.03        189.78         2.76 o                         
   5   4   9          2.79          2.29         0.54 o                         
  -4   5   9          0.00         -0.30         0.30 o                         
  -3   5   9         29.75         24.88         0.61 o                         
  -2   5   9          0.53          0.31         0.22 o                         
  -1   5   9          1.34          0.55         0.19 o                         
   0   5   9        172.79        163.13         1.60 o                         
   1   5   9         10.41         10.42         0.38 o                         
   2   5   9          0.05          0.08         0.22 o                         
   3   5   9        135.66        150.69         1.91 o                         
   4   5   9          0.29          0.14         0.34 o                         
   5   5   9         74.65         90.19         2.63 o                         
  -4   6   9         77.89         90.45         2.44 o                         
  -3   6   9         20.32         20.36         0.64 o                         
  -2   6   9        336.19        303.09         3.17 o                         
  -1   6   9         34.41         23.18         0.48 o                         
   0   6   9        593.90        579.70         5.24 o                         
   1   6   9         52.67         55.38         0.87 o                         
   2   6   9          4.60          4.11         0.31 o                         
   3   6   9          0.04          0.18         0.29 o                         
   4   6   9          2.13          2.09         0.38 o                         
   5   6   9          0.02         -0.41         0.47 o                         
  -4   7   9          9.37          8.44         0.73 o                         
  -3   7   9          3.67          2.72         0.35 o                         
  -2   7   9          5.04          5.26         0.35 o                         
  -1   7   9          6.98          4.82         0.29 o                         
   0   7   9         34.16         33.51         0.62 o                         
   1   7   9         31.66         33.89         0.70 o                         
   2   7   9         62.57         67.58         1.13 o                         
   3   7   9         41.32         43.69         1.00 o                         
   4   7   9         10.44         10.12         0.61 o                         
   5   7   9          3.43          2.58         0.55 o                         
  -4   8   9          0.27         -0.36         0.48 o                         
  -3   8   9          0.44         -0.02         0.28 o                         
  -2   8   9         16.87         15.08         0.53 o                         
  -1   8   9         13.97         18.29         0.56 o                         
   0   8   9         12.48         13.45         0.47 o                         
   1   8   9       1757.80       1832.14        17.29 o                         
   2   8   9         71.20         74.33         1.24 o                         
   3   8   9          0.12          0.03         0.30 o                         
   4   8   9          0.01         -0.32         0.34 o                         
   5   8   9          0.28          0.28         0.44 o                         
  -3   9   9         38.67         44.65         1.64 o                         
  -2   9   9         32.68         31.47         0.72 o                         
  -1   9   9          0.26          0.61         0.28 o                         
   0   9   9         63.26         58.81         1.01 o                         
   1   9   9         28.02         27.76         0.67 o                         
   2   9   9          6.84          6.73         0.50 o                         
   3   9   9          2.99          2.73         0.40 o                         
   4   9   9          3.69          3.19         0.47 o                         
  -3  10   9          9.02          7.28         0.66 o                         
  -2  10   9          8.16          7.34         0.47 o                         
  -1  10   9         11.50         11.45         0.51 o                         
   0  10   9         15.43         13.00         0.54 o                         
   1  10   9         34.68         34.66         0.75 o                         
   2  10   9         42.53         43.50         1.03 o                         
   3  10   9         85.90         90.55         1.64 o                         
   4  10   9         35.64         34.76         1.20 o                         
  -3  11   9          6.54          4.28         0.68 o                         
  -2  11   9          0.54          1.52         0.35 o                         
  -1  11   9          5.82          6.15         0.42 o                         
   0  11   9         36.59         42.72         0.90 o                         
   1  11   9          9.84          9.14         0.58 o                         
   2  11   9          6.14          4.94         0.45 o                         
   3  11   9        155.06        164.37         2.83 o                         
   4  11   9         13.48         10.78         0.75 o                         
  -2  12   9          7.20          6.80         0.81 o                         
  -1  12   9        134.21        159.29         2.72 o                         
   0  12   9         24.41         20.61         0.75 o                         
   1  12   9          6.91          4.74         0.47 o                         
   2  12   9         41.15         41.67         1.16 o                         
   3  12   9         20.94         19.53         0.96 o                         
  -1  13   9          9.20          7.60         1.06 o                         
   0  13   9          3.93          3.59         0.47 o                         
   1  13   9         14.52         13.22         0.78 o                         
   2  13   9         64.95         71.70         1.63 o                         
   3  13   9          1.19          0.80         0.38 o                         
   0  14   9         21.20         16.21         1.65 o                         
   1  14   9         12.85          9.69         0.80 o                         
   2  14   9         19.13         14.57         1.33 o                         
   0 -13  10          2.05          1.61         1.07 o                         
  -2 -12  10          3.10          1.41         0.45 o                         
  -1 -12  10         22.46         25.83         1.45 o                         
   0 -12  10          1.12          0.35         0.36 o                         
   1 -12  10         63.03         39.17         1.99 o                         
  -3 -11  10         24.07         21.43         1.26 o                         
  -2 -11  10          0.36          0.11         0.39 o                         
  -1 -11  10          0.03          0.09         0.36 o                         
   0 -11  10         88.32         80.90         1.63 o                         
   1 -11  10         10.54          9.28         0.70 o                         
   2 -11  10          3.40          1.55         0.46 o                         
  -3 -10  10         10.30          8.91         0.71 o                         
  -2 -10  10          1.99          1.55         0.43 o                         
  -1 -10  10          4.32          4.62         0.48 o                         
   0 -10  10         17.06         16.25         0.69 o                         
   1 -10  10         18.67         18.44         0.88 o                         
   2 -10  10          0.58          0.69         0.44 o                         
   3 -10  10        104.97        141.55         4.30 o                         
  -4  -9  10          1.69          1.25         0.48 o                         
  -3  -9  10          5.12          3.96         0.51 o                         
  -2  -9  10         60.00         69.89         1.43 o                         
  -1  -9  10         23.43         25.91         0.94 o                         
   0  -9  10         10.99         12.57         0.58 o                         
   1  -9  10         45.58         43.30         1.00 o                         
   2  -9  10          1.18          0.48         0.33 o                         
   3  -9  10         94.91        110.64         3.66 o                         
  -4  -8  10         78.66         87.51         3.16 o                         
  -3  -8  10          7.78          9.47         0.63 o                         
  -2  -8  10          6.71          6.59         0.53 o                         
  -1  -8  10          6.34          7.17         0.47 o                         
   0  -8  10        115.96        118.23         1.72 o                         
   1  -8  10          0.53          1.03         0.30 o                         
   2  -8  10          1.78          1.27         0.30 o                         
   3  -8  10          7.07          7.01         0.67 o                         
  -4  -7  10         18.32         16.70         0.82 o                         
  -3  -7  10          7.17          7.64         0.54 o                         
  -2  -7  10         41.33         42.19         0.97 o                         
  -1  -7  10         10.59          8.23         0.45 o                         
   0  -7  10        334.69        351.33         4.06 o                         
   1  -7  10          0.31          0.24         0.24 o                         
   2  -7  10          4.49          3.82         0.35 o                         
   3  -7  10          0.99          1.76         0.45 o                         
   4  -7  10         61.80         74.95         2.63 o                         
  -4  -6  10          0.01         -0.37         0.37 o                         
  -3  -6  10         13.14         13.84         0.71 o                         
  -2  -6  10         56.79         60.01         1.22 o                         
  -1  -6  10        661.25        675.91         6.87 o                         
   0  -6  10          3.67          3.38         0.30 o                         
   1  -6  10         25.30         24.06         0.61 o                         
   2  -6  10         49.35         53.80         1.05 o                         
   3  -6  10          1.54          1.79         0.38 o                         
   4  -6  10          0.56          0.88         0.55 o                         
  -5  -5  10         53.87         59.33         2.68 o                         
  -4  -5  10          4.19          5.10         0.53 o                         
  -3  -5  10          9.27          8.33         0.48 o                         
  -2  -5  10          0.05          0.03         0.31 o                         
  -1  -5  10          0.05          0.08         0.24 o                         
   0  -5  10         83.06         80.68         1.07 o                         
   1  -5  10          5.13          5.25         0.29 o                         
   2  -5  10        170.31        180.83         2.34 o                         
   3  -5  10         94.60        102.61         1.78 o                         
   4  -5  10          2.52          2.08         0.57 o                         
  -5  -4  10         10.61          6.29         0.75 o                         
  -4  -4  10          6.08          4.67         0.48 o                         
  -3  -4  10          0.87          1.47         0.32 o                         
  -2  -4  10         89.09         75.50         1.21 o                         
  -1  -4  10          1.49          1.66         0.24 o                         
   0  -4  10        505.49        493.72         4.39 o                         
   1  -4  10         23.63         23.84         0.51 o                         
   2  -4  10          8.22         10.20         0.41 o                         
   3  -4  10         21.53         22.83         0.69 o                         
   4  -4  10          5.96          5.08         0.57 o                         
   5  -4  10          4.08          2.30         0.83 o                         
  -5  -3  10          5.12          2.82         0.55 o                         
  -4  -3  10          1.04          1.25         0.40 o                         
  -3  -3  10        112.53         99.89         1.65 o                         
  -2  -3  10          8.46          4.09         0.33 o                         
  -1  -3  10         58.03         62.65         0.91 o                         
   0  -3  10         52.07         53.26         0.67 o                         
   1  -3  10         59.73         55.43         0.71 o                         
   2  -3  10          0.67          0.45         0.25 o                         
   3  -3  10         24.66         24.44         0.64 o                         
   4  -3  10          0.80          0.74         0.36 o                         
   5  -3  10         24.69         20.01         1.81 o                         
  -5  -2  10         13.02          7.34         0.95 o                         
  -4  -2  10          3.41          3.12         0.41 o                         
  -3  -2  10         30.46         29.63         0.77 o                         
  -2  -2  10          0.49          0.46         0.23 o                         
  -1  -2  10         26.67         30.62         0.56 o                         
   0  -2  10        518.25        545.12         4.56 o                         
   1  -2  10        217.20        218.57         2.24 o                         
   2  -2  10        657.47        658.77         6.81 o                         
   3  -2  10          3.18          3.47         0.34 o                         
   4  -2  10         32.66         33.55         0.86 o                         
   5  -2  10          0.80          0.14         0.59 o                         
  -5  -1  10          0.77          0.22         0.41 o                         
  -4  -1  10         31.92         36.07         0.84 o                         
  -3  -1  10         12.37         14.94         0.53 o                         
  -2  -1  10          3.41          2.32         0.26 o                         
  -1  -1  10        121.31        113.02         1.33 o                         
   0  -1  10          0.01          0.38         0.16 o                         
   1  -1  10          2.80          3.77         0.23 o                         
   2  -1  10        440.80        413.89         4.54 o                         
   3  -1  10        130.23        141.48         1.79 o                         
   4  -1  10          0.15          0.41         0.32 o                         
   5  -1  10          0.12          0.32         0.46 o                         
  -5   0  10          5.00          3.87         0.56 o                         
  -4   0  10          5.64          6.69         0.43 o                         
  -3   0  10          1.02          0.54         0.25 o                         
  -2   0  10          8.58          9.25         0.41 o                         
  -1   0  10        156.09        149.91         1.50 o                         
   0   0  10         11.02         15.81         0.35 o                         
   1   0  10          0.16          0.09         0.14 o                         
   2   0  10         25.87         29.20         0.62 o                         
   3   0  10       1140.20       1250.12        13.09 o                         
   4   0  10         49.53         53.81         1.05 o                         
   5   0  10          1.40          1.23         0.48 o                         
  -5   1  10         14.85         13.60         0.96 o                         
  -4   1  10          1.95          1.52         0.34 o                         
  -3   1  10         21.06         21.71         0.63 o                         
  -2   1  10        147.06        149.70         1.80 o                         
  -1   1  10        105.81         95.15         1.04 o                         
   0   1  10         85.91         87.04         0.93 o                         
   1   1  10         41.10         33.87         0.46 o                         
   2   1  10         21.71         20.65         0.49 o                         
   3   1  10         80.78         79.81         1.24 o                         
   4   1  10          5.76          6.82         0.48 o                         
   5   1  10          1.11          0.81         0.48 o                         
  -5   2  10          2.65          1.23         0.47 o                         
  -4   2  10         40.72         41.05         0.95 o                         
  -3   2  10         28.97         29.39         0.70 o                         
  -2   2  10        236.94        225.92         2.44 o                         
  -1   2  10         32.56         30.15         0.53 o                         
   0   2  10         15.73         16.22         0.35 o                         
   1   2  10        119.26        120.42         1.25 o                         
   2   2  10         28.25         30.34         0.57 o                         
   3   2  10          9.68          9.80         0.41 o                         
   4   2  10          3.22          3.08         0.40 o                         
   5   2  10          1.42          1.65         0.52 o                         
  -5   3  10          0.68         -0.29         0.35 o                         
  -4   3  10         35.11         34.89         0.96 o                         
  -3   3  10         23.63         20.44         0.60 o                         
  -2   3  10         53.61         53.99         0.88 o                         
  -1   3  10        145.36        136.50         1.53 o                         
   0   3  10         56.38         54.78         0.73 o                         
   1   3  10         71.15         67.16         0.79 o                         
   2   3  10         81.71         79.86         1.03 o                         
   3   3  10          4.74          4.83         0.34 o                         
   4   3  10        122.63        141.53         2.07 o                         
   5   3  10         36.99         41.23         1.83 o                         
  -5   4  10          1.99          0.65         1.21 o                         
  -4   4  10          4.31          3.16         0.38 o                         
  -3   4  10        123.21        120.43         1.56 o                         
  -2   4  10          5.93          4.95         0.33 o                         
  -1   4  10        755.84        747.72         6.80 o                         
   0   4  10          2.13          4.41         0.27 o                         
   1   4  10        444.17        465.99         4.16 o                         
   2   4  10          0.22          0.47         0.22 o                         
   3   4  10          9.31          8.26         0.38 o                         
   4   4  10         47.01         53.68         1.09 o                         
   5   4  10         69.29         80.68         3.50 o                         
  -4   5  10          5.88          4.67         0.53 o                         
  -3   5  10          0.73          0.50         0.27 o                         
  -2   5  10         42.75         37.34         0.71 o                         
  -1   5  10          4.68          6.39         0.32 o                         
   0   5  10         21.93         21.26         0.49 o                         
   1   5  10         71.70         69.52         0.96 o                         
   2   5  10         10.89         12.18         0.46 o                         
   3   5  10          0.01         -0.20         0.23 o                         
   4   5  10         43.98         47.30         1.09 o                         
   5   5  10          0.26          0.76         0.52 o                         
  -4   6  10         26.13         30.66         1.58 o                         
  -3   6  10          0.12          0.47         0.27 o                         
  -2   6  10          0.58         -0.08         0.22 o                         
  -1   6  10          0.41          0.16         0.19 o                         
   0   6  10        592.09        574.12         5.35 o                         
   1   6  10        166.07        164.15         1.91 o                         
   2   6  10          0.09         -0.08         0.23 o                         
   3   6  10          3.60          3.10         0.35 o                         
   4   6  10          8.46          8.80         0.60 o                         
   5   6  10          2.45          1.65         0.53 o                         
  -4   7  10         16.50         18.32         1.16 o                         
  -3   7  10          0.27          0.61         0.29 o                         
  -2   7  10          7.64          6.73         0.38 o                         
  -1   7  10        250.48        217.96         2.34 o                         
   0   7  10         11.58         10.69         0.41 o                         
   1   7  10        162.21        165.17         1.96 o                         
   2   7  10        427.57        458.25         5.23 o                         
   3   7  10          8.50          7.58         0.49 o                         
   4   7  10          0.26          0.11         0.37 o                         
   5   7  10          0.01          0.20         0.46 o                         
  -4   8  10          0.07         -0.19         0.48 o                         
  -3   8  10         26.10         25.32         1.19 o                         
  -2   8  10          8.18          4.60         0.37 o                         
  -1   8  10          0.01          0.12         0.22 o                         
   0   8  10          6.89          7.62         0.44 o                         
   1   8  10        113.80        118.00         1.51 o                         
   2   8  10        442.84        473.51         5.23 o                         
   3   8  10          1.67          1.53         0.40 o                         
   4   8  10         10.79         10.68         0.69 o                         
   5   8  10          2.43          1.19         0.52 o                         
  -3   9  10        101.81        140.52         3.88 o                         
  -2   9  10         17.06         13.13         0.53 o                         
  -1   9  10         15.06         18.01         0.59 o                         
   0   9  10          0.06          0.10         0.25 o                         
   1   9  10          4.76          4.34         0.35 o                         
   2   9  10        994.87       1071.66        11.13 o                         
   3   9  10         26.22         27.16         0.85 o                         
   4   9  10          5.75          3.76         0.52 o                         
  -3  10  10         63.18         73.56         3.32 o                         
  -2  10  10         23.93         22.23         0.84 o                         
  -1  10  10          1.06          0.95         0.31 o                         
   0  10  10          9.74         12.07         0.54 o                         
   1  10  10          0.01         -0.13         0.25 o                         
   2  10  10        136.18        145.05         2.26 o                         
   3  10  10         24.11         23.08         1.00 o                         
   4  10  10          3.45          2.09         0.50 o                         
  -2  11  10         30.27         41.70         1.44 o                         
  -1  11  10          4.80          5.89         0.46 o                         
   0  11  10         95.47        108.51         1.81 o                         
   1  11  10          4.01          3.79         0.44 o                         
   2  11  10          0.06         -0.21         0.32 o                         
   3  11  10        135.96        141.41         2.41 o                         
   4  11  10         16.15         11.30         0.77 o                         
  -2  12  10        132.77        180.34         3.87 o                         
  -1  12  10          0.98          0.78         0.35 o                         
   0  12  10          4.37          2.97         0.38 o                         
   1  12  10          2.41          2.26         0.40 o                         
   2  12  10          7.10          6.85         0.60 o                         
   3  12  10         85.26         83.60         2.79 o                         
  -1  13  10         13.94         11.17         1.12 o                         
   0  13  10         39.81         41.28         1.40 o                         
   1  13  10         30.14         30.54         1.17 o                         
   2  13  10         82.05         90.56         2.50 o                         
   3  13  10          1.23         -0.19         1.31 o                         
   0  14  10          1.39          0.60         0.40 o                         
   1  14  10          3.33          1.99         0.43 o                         
  -1 -12  11         16.76         15.53         1.05 o                         
   0 -12  11          0.37          0.22         0.41 o                         
   1 -12  11          2.16          1.96         0.47 o                         
  -2 -11  11          0.84          0.71         0.40 o                         
  -1 -11  11         45.15         54.53         1.70 o                         
   0 -11  11         14.51         14.52         0.75 o                         
   1 -11  11          0.25          0.27         0.38 o                         
   2 -11  11        189.49        194.07         8.00 o                         
  -3 -10  11         11.64          8.87         0.98 o                         
  -2 -10  11          5.28          4.23         0.46 o                         
  -1 -10  11          2.12          2.23         0.41 o                         
   0 -10  11          1.66          1.85         0.39 o                         
   1 -10  11          0.05          0.33         0.38 o                         
   2 -10  11          2.63          2.16         0.52 o                         
  -3  -9  11         31.79         36.39         1.22 o                         
  -2  -9  11         19.10         18.65         0.88 o                         
  -1  -9  11         11.15         10.20         0.62 o                         
   0  -9  11         24.82         25.92         0.79 o                         
   1  -9  11         17.75         16.85         0.74 o                         
   2  -9  11          4.52          4.78         0.50 o                         
   3  -9  11         28.92         18.04         2.45 o                         
  -4  -8  11          0.62          0.49         0.46 o                         
  -3  -8  11         29.02         35.28         1.16 o                         
  -2  -8  11         79.74         84.77         1.66 o                         
  -1  -8  11          3.99          4.45         0.45 o                         
   0  -8  11        111.69        115.63         1.72 o                         
   1  -8  11          0.02          0.07         0.30 o                         
   2  -8  11         32.54         30.26         0.82 o                         
   3  -8  11          0.55          0.40         0.46 o                         
  -4  -7  11          0.02          0.43         0.42 o                         
  -3  -7  11         38.72         44.75         1.24 o                         
  -2  -7  11          0.09         -0.31         0.31 o                         
  -1  -7  11        100.61        103.89         1.64 o                         
   0  -7  11        222.13        237.38         2.71 o                         
   1  -7  11         63.43         68.01         1.16 o                         
   2  -7  11          1.94          1.12         0.34 o                         
   3  -7  11          0.64          0.19         0.41 o                         
   4  -7  11          0.02          0.05         0.65 o                         
  -4  -6  11          5.22          4.36         0.52 o                         
  -3  -6  11          4.22          3.47         0.49 o                         
  -2  -6  11         17.32         17.47         0.73 o                         
  -1  -6  11        109.59        119.38         1.72 o                         
   0  -6  11          6.33          5.96         0.38 o                         
   1  -6  11          0.75          0.62         0.26 o                         
   2  -6  11          0.73          0.83         0.32 o                         
   3  -6  11        137.20        140.82         3.41 o                         
   4  -6  11          7.61          6.15         0.77 o                         
  -4  -5  11          3.24          3.82         0.55 o                         
  -3  -5  11          4.33          4.36         0.50 o                         
  -2  -5  11        183.54        180.16         2.58 o                         
  -1  -5  11          0.80          0.98         0.31 o                         
   0  -5  11        139.09        139.74         1.63 o                         
   1  -5  11          0.75          0.16         0.22 o                         
   2  -5  11         16.85         19.47         0.68 o                         
   3  -5  11         32.50         35.54         0.93 o                         
   4  -5  11          1.82          1.02         0.56 o                         
  -4  -4  11          0.04         -0.38         0.38 o                         
  -3  -4  11         18.07         24.50         0.82 o                         
  -2  -4  11         84.66         67.82         1.19 o                         
  -1  -4  11          9.14         11.89         0.51 o                         
   0  -4  11         10.97         10.63         0.39 o                         
   1  -4  11        722.53        718.78         6.76 o                         
   2  -4  11          5.74          6.57         0.38 o                         
   3  -4  11          2.81          2.21         0.34 o                         
   4  -4  11         13.66         11.11         1.19 o                         
  -5  -3  11         40.56         23.11         1.50 o                         
  -4  -3  11         70.66         84.25         1.67 o                         
  -3  -3  11         21.73         18.43         0.73 o                         
  -2  -3  11         57.15         52.64         0.95 o                         
  -1  -3  11        129.83        123.90         1.55 o                         
   0  -3  11          1.75          1.93         0.24 o                         
   1  -3  11        316.87        300.99         2.93 o                         
   2  -3  11          1.88          1.43         0.27 o                         
   3  -3  11         68.38         69.41         1.15 o                         
   4  -3  11          5.47          6.86         0.78 o                         
   5  -3  11          8.00          4.60         0.88 o                         
  -5  -2  11          5.36          2.94         0.55 o                         
  -4  -2  11          0.94          1.02         0.39 o                         
  -3  -2  11          0.54          0.40         0.33 o                         
  -2  -2  11         67.39         64.64         1.09 o                         
  -1  -2  11         14.56         17.83         0.50 o                         
   0  -2  11        310.02        320.91         2.95 o                         
   1  -2  11        196.43        207.77         2.10 o                         
   2  -2  11        198.82        196.89         2.24 o                         
   3  -2  11          7.89          8.18         0.43 o                         
   4  -2  11          0.00          0.30         0.36 o                         
   5  -2  11          1.25          0.93         0.63 o                         
  -5  -1  11          1.65          0.74         0.47 o                         
  -4  -1  11         14.16         11.05         0.60 o                         
  -3  -1  11        171.33        184.85         2.34 o                         
  -2  -1  11         19.09         20.70         0.61 o                         
  -1  -1  11          1.77          1.05         0.26 o                         
   0  -1  11        137.01        128.44         1.42 o                         
   1  -1  11          0.19          0.16         0.19 o                         
   2  -1  11        557.86        565.34         6.12 o                         
   3  -1  11         31.85         31.72         0.71 o                         
   4  -1  11        137.52        146.17         2.75 o                         
   5  -1  11          0.01          0.35         0.45 o                         
  -5   0  11         68.94         81.26         2.35 o                         
  -4   0  11         32.55         37.57         1.11 o                         
  -3   0  11        224.47        240.54         2.67 o                         
  -2   0  11          0.17          0.01         0.27 o                         
  -1   0  11        199.24        203.34         2.22 o                         
   0   0  11          3.82          4.78         0.27 o                         
   1   0  11          6.57          6.84         0.29 o                         
   2   0  11         21.66         20.87         0.57 o                         
   3   0  11        600.09        649.38         7.06 o                         
   4   0  11         86.10         94.53         1.72 o                         
   5   0  11          1.62          1.35         0.49 o                         
  -5   1  11          8.68          5.23         0.62 o                         
  -4   1  11          0.20          0.04         0.33 o                         
  -3   1  11          2.18          1.49         0.34 o                         
  -2   1  11          6.22          6.06         0.38 o                         
  -1   1  11        121.07        119.71         1.38 o                         
   0   1  11         36.35         40.69         0.60 o                         
   1   1  11          0.01         -0.05         0.17 o                         
   2   1  11         84.07         84.41         1.11 o                         
   3   1  11        188.33        205.14         2.65 o                         
   4   1  11        126.65        138.01         2.05 o                         
   5   1  11          1.55          1.68         0.53 o                         
  -5   2  11          2.67          0.91         0.44 o                         
  -4   2  11          8.31          7.64         0.51 o                         
  -3   2  11         13.84         15.69         0.57 o                         
  -2   2  11       2399.29       2521.65        24.25 o                         
  -1   2  11          5.86          6.38         0.31 o                         
   0   2  11         22.33         24.47         0.49 o                         
   1   2  11         57.21         54.07         0.76 o                         
   2   2  11         40.07         41.95         0.73 o                         
   3   2  11          0.25          0.04         0.24 o                         
   4   2  11        272.93        301.92         4.44 o                         
   5   2  11          6.82          4.55         0.74 o                         
  -4   3  11          2.44          1.77         0.37 o                         
  -3   3  11          9.92          9.49         0.45 o                         
  -2   3  11         26.02         26.75         0.61 o                         
  -1   3  11          2.07          2.12         0.25 o                         
   0   3  11        137.64        134.87         1.54 o                         
   1   3  11         25.25         35.92         0.60 o                         
   2   3  11         84.84         91.22         1.16 o                         
   3   3  11          4.26          4.05         0.36 o                         
   4   3  11         25.64         27.24         1.17 o                         
   5   3  11         37.99         38.99         2.15 o                         
  -4   4  11          0.16          0.12         0.32 o                         
  -3   4  11         37.87         36.66         0.77 o                         
  -2   4  11         30.27         31.10         0.70 o                         
  -1   4  11        455.72        445.65         4.21 o                         
   0   4  11        244.73        239.61         2.84 o                         
   1   4  11        327.34        325.59         3.27 o                         
   2   4  11         10.43          9.25         0.41 o                         
   3   4  11          0.83          0.88         0.27 o                         
   4   4  11          0.75          0.59         0.36 o                         
   5   4  11         82.87         89.99         3.17 o                         
  -4   5  11         36.24         39.23         1.52 o                         
  -3   5  11          6.89          7.55         0.44 o                         
  -2   5  11          4.09          4.49         0.34 o                         
  -1   5  11         38.35         32.77         0.64 o                         
   0   5  11        785.16        772.59         7.72 o                         
   1   5  11         15.53         13.82         0.48 o                         
   2   5  11          7.76          5.60         0.37 o                         
   3   5  11          0.98          0.61         0.27 o                         
   4   5  11         78.55         86.54         1.66 o                         
   5   5  11          8.58          7.26         0.93 o                         
  -4   6  11         77.17         88.72         2.79 o                         
  -3   6  11          0.72          0.19         0.28 o                         
  -2   6  11          8.78          6.20         0.36 o                         
  -1   6  11          5.81          5.03         0.31 o                         
   0   6  11         45.76         51.60         0.82 o                         
   1   6  11        294.71        297.09         3.27 o                         
   2   6  11         29.41         29.67         0.74 o                         
   3   6  11         43.16         46.48         0.90 o                         
   4   6  11          4.62          3.49         0.47 o                         
   5   6  11          0.39          0.45         0.48 o                         
  -4   7  11          1.35          0.97         0.43 o                         
  -3   7  11          0.33          0.28         0.33 o                         
  -2   7  11          1.62          2.64         0.35 o                         
  -1   7  11        129.04        101.98         1.31 o                         
   0   7  11          0.85          0.43         0.24 o                         
   1   7  11        689.44        698.66         6.90 o                         
   2   7  11         91.41         98.04         1.57 o                         
   3   7  11         10.36         11.95         0.63 o                         
   4   7  11          2.65          2.19         0.43 o                         
   5   7  11          1.53          0.80         0.53 o                         
  -3   8  11         12.95         14.47         0.91 o                         
  -2   8  11         29.81         23.43         0.68 o                         
  -1   8  11          0.04         -0.03         0.23 o                         
   0   8  11         10.66          8.98         0.47 o                         
   1   8  11        215.24        224.79         2.57 o                         
   2   8  11         44.40         49.22         1.02 o                         
   3   8  11         35.07         38.20         1.10 o                         
   4   8  11         18.09         18.11         0.85 o                         
  -3   9  11          1.47          1.42         0.42 o                         
  -2   9  11         47.14         44.82         1.24 o                         
  -1   9  11          9.31          8.93         0.45 o                         
   0   9  11          2.26          2.67         0.34 o                         
   1   9  11         16.12         15.59         0.57 o                         
   2   9  11         21.01         22.46         0.78 o                         
   3   9  11          7.91          7.43         0.59 o                         
   4   9  11         22.56         20.80         0.98 o                         
  -3  10  11         18.48          8.07         1.05 o                         
  -2  10  11          8.31          9.34         0.63 o                         
  -1  10  11          3.18          2.63         0.36 o                         
   0  10  11         12.35         12.78         0.56 o                         
   1  10  11          2.49          2.08         0.31 o                         
   2  10  11         26.15         22.91         0.80 o                         
   3  10  11         90.15         94.70         2.18 o                         
   4  10  11          0.31          0.13         0.43 o                         
  -2  11  11          0.01          0.47         0.34 o                         
  -1  11  11         42.03         44.07         1.24 o                         
   0  11  11          8.13          6.39         0.45 o                         
   1  11  11         75.52         79.64         1.53 o                         
   2  11  11          0.10          0.01         0.32 o                         
   3  11  11          0.52          0.04         0.35 o                         
  -2  12  11        147.72        176.17         5.82 o                         
  -1  12  11          1.08          0.67         0.35 o                         
   0  12  11          2.97          1.77         0.34 o                         
   1  12  11          0.11         -0.13         0.32 o                         
   2  12  11         14.48         13.80         0.82 o                         
   3  12  11         27.11         22.89         1.68 o                         
  -1  13  11         60.50         57.05         2.56 o                         
   0  13  11          0.14         -0.06         0.32 o                         
   1  13  11          0.47          0.43         0.35 o                         
   2  13  11          0.73          0.40         0.38 o                         
   1  14  11          8.78          1.49         1.59 o                         
  -1 -12  12          3.46          1.40         1.96 o                         
   0 -12  12          7.07          6.05         0.73 o                         
  -2 -11  12          3.22          2.28         0.45 o                         
  -1 -11  12         65.75         69.76         1.78 o                         
   0 -11  12         28.20         31.22         1.50 o                         
   1 -11  12          3.35          1.88         0.45 o                         
  -3 -10  12         55.09         56.43         1.78 o                         
  -2 -10  12         10.55          9.41         0.71 o                         
  -1 -10  12          4.34          3.94         0.48 o                         
   0 -10  12          9.93          8.85         0.62 o                         
   1 -10  12         19.47         18.55         1.18 o                         
   2 -10  12          9.53          7.32         0.75 o                         
  -3  -9  12          0.01         -0.30         0.43 o                         
  -2  -9  12          2.71          1.73         0.40 o                         
  -1  -9  12          0.00          0.22         0.36 o                         
   0  -9  12          2.65          2.40         0.41 o                         
   1  -9  12          3.59          2.60         0.45 o                         
   2  -9  12          9.66          9.34         0.71 o                         
   3  -9  12          4.34          1.79         0.61 o                         
  -3  -8  12         58.32         76.45         1.71 o                         
  -2  -8  12        187.62        213.65         3.47 o                         
  -1  -8  12        293.92        315.21         3.82 o                         
   0  -8  12         51.51         54.63         1.14 o                         
   1  -8  12         24.55         26.00         0.86 o                         
   2  -8  12          3.14          3.26         0.52 o                         
   3  -8  12          1.64          1.35         0.47 o                         
  -4  -7  12          2.44          1.40         0.55 o                         
  -3  -7  12          7.53          5.71         0.57 o                         
  -2  -7  12          3.56          3.42         0.44 o                         
  -1  -7  12        105.43        111.14         1.76 o                         
   0  -7  12          4.97          4.92         0.37 o                         
   1  -7  12          3.21          2.85         0.36 o                         
   2  -7  12          0.18         -0.15         0.33 o                         
   3  -7  12          8.36          8.00         0.87 o                         
  -4  -6  12          0.05          0.09         0.51 o                         
  -3  -6  12          5.78          4.23         0.51 o                         
  -2  -6  12          1.93          1.34         0.37 o                         
  -1  -6  12         38.76         39.16         0.93 o                         
   0  -6  12       1345.24       1433.47        13.61 o                         
   1  -6  12        102.71        109.86         1.44 o                         
   2  -6  12         13.11         15.61         0.66 o                         
   3  -6  12         29.11         27.02         1.66 o                         
   4  -6  12          0.19         -0.06         0.59 o                         
  -4  -5  12         14.45         15.74         0.89 o                         
  -3  -5  12         26.44         26.50         0.91 o                         
  -2  -5  12          0.96          0.07         0.32 o                         
  -1  -5  12          0.37          0.71         0.31 o                         
   0  -5  12        358.97        374.89         3.89 o                         
   1  -5  12          0.01         -0.24         0.24 o                         
   2  -5  12         33.41         32.37         1.01 o                         
   3  -5  12          1.89          2.62         0.46 o                         
   4  -5  12          0.76          0.52         0.43 o                         
  -4  -4  12         13.20         14.20         0.79 o                         
  -3  -4  12         26.30         24.57         0.76 o                         
  -2  -4  12         73.67         73.94         1.42 o                         
  -1  -4  12          3.43          4.07         0.40 o                         
   0  -4  12          9.35         10.61         0.42 o                         
   1  -4  12         43.64         45.38         0.77 o                         
   2  -4  12          7.61          7.70         0.44 o                         
   3  -4  12         63.57         74.58         1.29 o                         
   4  -4  12          1.05          0.44         0.40 o                         
  -4  -3  12         36.20         37.99         1.14 o                         
  -3  -3  12         14.34         14.06         0.68 o                         
  -2  -3  12         38.71         31.25         0.95 o                         
  -1  -3  12          3.84          2.26         0.32 o                         
   0  -3  12          6.28          6.82         0.37 o                         
   1  -3  12        591.84        624.13         6.29 o                         
   2  -3  12         73.44         69.62         1.10 o                         
   3  -3  12         26.85         29.63         0.81 o                         
   4  -3  12          3.73          3.16         0.52 o                         
  -4  -2  12        137.84        156.45         2.56 o                         
  -3  -2  12          1.02          1.93         0.39 o                         
  -2  -2  12        193.22        177.14         2.28 o                         
  -1  -2  12         26.59         23.97         0.63 o                         
   0  -2  12        103.82        106.35         1.39 o                         
   1  -2  12          0.07          0.23         0.22 o                         
   2  -2  12        170.01        174.83         2.05 o                         
   3  -2  12          1.61          1.58         0.31 o                         
   4  -2  12          0.38         -0.13         0.35 o                         
   5  -2  12         11.59          7.47         1.59 o                         
  -4  -1  12          0.00          0.07         0.40 o                         
  -3  -1  12          8.48          9.10         0.53 o                         
  -2  -1  12        214.40        210.77         2.60 o                         
  -1  -1  12          3.76          6.32         0.37 o                         
   0  -1  12          4.79          4.89         0.34 o                         
   1  -1  12        122.04        123.35         1.56 o                         
   2  -1  12          0.04          0.12         0.23 o                         
   3  -1  12        234.89        253.76         3.08 o                         
   4  -1  12        398.92        440.01         6.94 o                         
   5  -1  12          2.45          1.88         0.51 o                         
  -4   0  12          8.17          7.20         0.56 o                         
  -3   0  12        281.33        301.12         3.26 o                         
  -2   0  12         31.77         34.40         0.81 o                         
  -1   0  12        103.20         97.58         1.28 o                         
   0   0  12         60.47         60.67         0.86 o                         
   1   0  12          6.38          5.50         0.29 o                         
   2   0  12         21.98         21.38         0.64 o                         
   3   0  12         36.93         53.40         1.50 o                         
   4   0  12         73.07         78.98         1.76 o                         
   5   0  12          1.67          1.32         0.51 o                         
  -4   1  12         18.96         19.13         0.81 o                         
  -3   1  12         34.14         37.31         0.90 o                         
  -2   1  12          5.59          6.82         0.41 o                         
  -1   1  12        870.54        861.07        11.22 o                         
   0   1  12          2.88          1.50         0.24 o                         
   1   1  12         40.67         45.26         0.71 o                         
   2   1  12          9.82         11.62         0.45 o                         
   3   1  12         39.90         43.44         0.87 o                         
   4   1  12          1.07          1.30         0.41 o                         
   5   1  12         10.91          8.02         0.93 o                         
  -4   2  12          1.38          0.68         0.39 o                         
  -3   2  12         13.65         13.80         0.58 o                         
  -2   2  12         13.68         14.45         0.55 o                         
  -1   2  12        187.32        188.02         2.12 o                         
   0   2  12        111.72         91.63         1.13 o                         
   1   2  12         26.94         22.69         0.55 o                         
   2   2  12        124.46        135.52         1.61 o                         
   3   2  12          0.97          0.79         0.28 o                         
   4   2  12         24.41         26.44         1.00 o                         
   5   2  12          3.76          2.39         0.57 o                         
  -4   3  12         31.64         30.62         1.11 o                         
  -3   3  12          3.47          3.72         0.38 o                         
  -2   3  12          6.71          6.26         0.39 o                         
  -1   3  12       1266.09       1280.81        11.79 o                         
   0   3  12          5.23          3.73         0.32 o                         
   1   3  12         42.63         48.90         0.82 o                         
   2   3  12        209.36        224.89         2.50 o                         
   3   3  12          9.50          9.52         0.51 o                         
   4   3  12          4.51          3.84         0.47 o                         
   5   3  12          0.05         -0.45         0.46 o                         
  -4   4  12          0.88          0.77         0.36 o                         
  -3   4  12         82.37         92.79         1.41 o                         
  -2   4  12         23.82         24.36         0.63 o                         
  -1   4  12        233.91        229.67         2.43 o                         
   0   4  12        358.77        358.33         4.22 o                         
   1   4  12          6.03          3.61         0.31 o                         
   2   4  12         39.76         32.93         0.72 o                         
   3   4  12         54.20         62.38         1.11 o                         
   4   4  12          7.27          6.84         0.57 o                         
   5   4  12          2.55          1.35         0.56 o                         
  -4   5  12          3.56          2.05         0.48 o                         
  -3   5  12         88.74        106.02         1.98 o                         
  -2   5  12          9.24         10.21         0.49 o                         
  -1   5  12         18.99         19.84         0.57 o                         
   0   5  12        453.50        450.17         4.85 o                         
   1   5  12          2.96          2.65         0.35 o                         
   2   5  12         17.67         16.15         0.57 o                         
   3   5  12          0.07         -0.20         0.26 o                         
   4   5  12         39.53         42.04         1.42 o                         
   5   5  12          5.61          2.93         0.66 o                         
  -4   6  12          0.07          0.00         0.34 o                         
  -3   6  12         30.63         31.18         0.89 o                         
  -2   6  12         33.69         32.18         0.87 o                         
  -1   6  12         47.29         40.11         0.77 o                         
   0   6  12        202.04        184.99         2.13 o                         
   1   6  12         10.58         10.44         0.55 o                         
   2   6  12          0.28          0.16         0.29 o                         
   3   6  12          7.97          7.48         0.43 o                         
   4   6  12         22.42         22.95         1.01 o                         
   5   6  12          0.00          0.02         0.47 o                         
  -4   7  12         35.11         23.60         1.60 o                         
  -3   7  12         20.78         19.25         0.91 o                         
  -2   7  12         16.59         19.16         0.67 o                         
  -1   7  12        238.74        222.44         2.50 o                         
   0   7  12          4.74          5.10         0.35 o                         
   1   7  12         93.02         99.04         1.43 o                         
   2   7  12         73.90         76.05         1.41 o                         
   3   7  12          0.00          0.02         0.34 o                         
   4   7  12          0.13          0.18         0.37 o                         
  -3   8  12          3.33          1.91         0.46 o                         
  -2   8  12          0.00          0.34         0.32 o                         
  -1   8  12          0.03          0.28         0.25 o                         
   0   8  12         12.69         10.98         0.49 o                         
   1   8  12          9.95         10.79         0.49 o                         
   2   8  12        645.72        709.36         7.88 o                         
   3   8  12         65.78         70.51         1.54 o                         
   4   8  12          0.71          0.62         0.42 o                         
  -3   9  12          1.46          1.64         0.48 o                         
  -2   9  12          0.04         -0.33         0.33 o                         
  -1   9  12          0.57          0.29         0.28 o                         
   0   9  12         95.09         94.41         1.44 o                         
   1   9  12          0.00         -0.07         0.27 o                         
   2   9  12        137.26        152.22         2.16 o                         
   3   9  12         22.53         22.89         0.98 o                         
   4   9  12          7.61          7.21         0.68 o                         
  -2  10  12          2.23          1.21         0.37 o                         
  -1  10  12         32.98         42.26         1.33 o                         
   0  10  12          3.45          4.04         0.42 o                         
   1  10  12          6.85          6.76         0.45 o                         
   2  10  12          6.47          6.46         0.52 o                         
   3  10  12         59.47         61.15         1.50 o                         
   4  10  12         13.10         12.22         0.83 o                         
  -2  11  12         32.20         36.79         1.43 o                         
  -1  11  12          6.67          6.24         0.50 o                         
   0  11  12          0.49          0.09         0.30 o                         
   1  11  12          4.26          4.26         0.45 o                         
   2  11  12          0.17          0.25         0.34 o                         
   3  11  12          1.34          0.38         0.42 o                         
  -1  12  12         43.17         50.85         1.39 o                         
   0  12  12        168.62        198.87         5.13 o                         
   1  12  12          0.74          1.21         0.39 o                         
   2  12  12          3.61          2.30         0.42 o                         
   3  12  12          2.04          0.95         0.40 o                         
   0  13  12         13.81         10.85         0.70 o                         
   1  13  12          2.24          1.19         0.43 o                         
   2  13  12          4.96          2.93         0.48 o                         
  -1 -11  13         26.98         27.03         1.27 o                         
   0 -11  13          0.87          0.86         0.43 o                         
   1 -11  13          0.73          0.72         0.47 o                         
  -2 -10  13        108.75        115.32         3.54 o                         
  -1 -10  13          9.28          7.92         0.65 o                         
   0 -10  13          0.25          0.07         0.36 o                         
   1 -10  13          0.82          0.66         0.40 o                         
   2 -10  13         40.75         41.22         2.02 o                         
  -3  -9  13         40.24         41.69         2.14 o                         
  -2  -9  13         19.22         15.96         0.88 o                         
  -1  -9  13          0.98          0.89         0.36 o                         
   0  -9  13        119.26        127.69         2.68 o                         
   1  -9  13          7.63          7.18         0.60 o                         
   2  -9  13          0.55          0.58         0.45 o                         
  -3  -8  13         15.27         17.48         0.98 o                         
  -2  -8  13         21.97         26.93         0.98 o                         
  -1  -8  13         74.80         81.32         1.47 o                         
   0  -8  13         54.22         60.07         1.39 o                         
   1  -8  13         26.32         28.00         0.85 o                         
   2  -8  13          0.20          0.27         0.40 o                         
   3  -8  13          1.14          0.85         0.52 o                         
  -3  -7  13          2.42          1.98         0.51 o                         
  -2  -7  13          6.03          5.72         0.50 o                         
  -1  -7  13        154.15        165.24         2.28 o                         
   0  -7  13         31.33         33.83         0.81 o                         
   1  -7  13        294.56        315.95         3.78 o                         
   2  -7  13          0.46          0.17         0.41 o                         
   3  -7  13          3.43          2.64         0.54 o                         
  -4  -6  13         61.90         69.13         2.55 o                         
  -3  -6  13          0.03          0.34         0.43 o                         
  -2  -6  13         11.10         11.66         0.62 o                         
  -1  -6  13        100.06        108.83         1.66 o                         
   0  -6  13        197.62        212.35         2.53 o                         
   1  -6  13         22.83         23.53         0.70 o                         
   2  -6  13         16.80         19.76         0.75 o                         
   3  -6  13          0.78          0.27         0.41 o                         
   4  -6  13          0.88         -0.23         0.71 o                         
  -4  -5  13         33.80         47.36         1.50 o                         
  -3  -5  13          0.01         -0.42         0.42 o                         
  -2  -5  13          4.63          5.50         0.52 o                         
  -1  -5  13          5.01          4.89         0.43 o                         
   0  -5  13         28.06         27.54         0.68 o                         
   1  -5  13        104.65        103.57         1.49 o                         
   2  -5  13         16.42         19.78         0.82 o                         
   3  -5  13          0.77          0.57         0.39 o                         
   4  -5  13         11.39          5.18         1.50 o                         
  -4  -4  13          0.85          0.98         0.51 o                         
  -3  -4  13          5.31          4.68         0.52 o                         
  -2  -4  13         49.92         52.83         1.15 o                         
  -1  -4  13        113.87        116.73         1.83 o                         
   0  -4  13          4.62          4.71         0.37 o                         
   1  -4  13        185.76        193.56         2.44 o                         
   2  -4  13          2.37          1.87         0.37 o                         
   3  -4  13          2.87          2.08         0.40 o                         
   4  -4  13          5.17          4.20         0.63 o                         
  -4  -3  13          8.45          8.06         0.64 o                         
  -3  -3  13         10.55          8.62         0.58 o                         
  -2  -3  13         62.97         54.84         1.10 o                         
  -1  -3  13         38.59         35.15         0.90 o                         
   0  -3  13          5.36          5.82         0.37 o                         
   1  -3  13        122.19        128.08         1.73 o                         
   2  -3  13        132.78        135.72         1.77 o                         
   3  -3  13         10.17         12.00         0.59 o                         
   4  -3  13         23.76         18.51         1.93 o                         
  -4  -2  13         68.31         78.58         1.79 o                         
  -3  -2  13         19.75         19.83         0.75 o                         
  -2  -2  13         59.73         54.70         1.01 o                         
  -1  -2  13         37.74         37.51         0.86 o                         
   0  -2  13          0.86          1.15         0.27 o                         
   1  -2  13         54.65         53.12         0.84 o                         
   2  -2  13        176.64        174.09         2.01 o                         
   3  -2  13          3.89          2.81         0.37 o                         
   4  -2  13          8.14          6.64         0.68 o                         
  -4  -1  13         17.86         18.71         0.82 o                         
  -3  -1  13         42.88         51.04         1.08 o                         
  -2  -1  13          7.52          7.61         0.44 o                         
  -1  -1  13         18.03         16.66         0.58 o                         
   0  -1  13         10.67         12.07         0.48 o                         
   1  -1  13        217.19        236.44         2.70 o                         
   2  -1  13         13.73         12.31         0.55 o                         
   3  -1  13         22.46         23.87         0.74 o                         
   4  -1  13         88.98         93.46         1.88 o                         
   5  -1  13         46.70         41.27         5.68 o                         
  -4   0  13         64.16         78.71         1.94 o                         
  -3   0  13          0.00          0.08         0.33 o                         
  -2   0  13        334.25        352.34         4.11 o                         
  -1   0  13          0.11         -0.04         0.25 o                         
   0   0  13         40.85         32.44         0.69 o                         
   1   0  13          4.23          4.12         0.30 o                         
   2   0  13          0.00         -0.30         0.30 o                         
   3   0  13         31.41         30.91         0.84 o                         
   4   0  13         14.73         12.12         0.80 o                         
   5   0  13          9.60          8.45         1.00 o                         
  -4   1  13         21.18         23.98         1.01 o                         
  -3   1  13          0.05          0.17         0.33 o                         
  -2   1  13        291.48        307.28         3.52 o                         
  -1   1  13        212.76        221.17         2.72 o                         
   0   1  13          0.96          1.56         0.29 o                         
   1   1  13          8.34          6.78         0.32 o                         
   2   1  13         47.82         52.58         0.94 o                         
   3   1  13          0.21          0.36         0.27 o                         
   4   1  13         57.63         63.50         2.01 o                         
   5   1  13          0.00          0.38         0.52 o                         
  -4   2  13          0.02         -0.13         0.36 o                         
  -3   2  13          4.64          4.11         0.43 o                         
  -2   2  13         89.21         92.78         1.39 o                         
  -1   2  13        945.46        994.22         9.53 o                         
   0   2  13         87.09         76.21         1.15 o                         
   1   2  13        140.76        111.77         1.38 o                         
   2   2  13         17.23         19.76         0.61 o                         
   3   2  13          1.88          1.41         0.33 o                         
   4   2  13          8.38          7.57         0.66 o                         
   5   2  13          0.10          0.38         0.51 o                         
  -4   3  13          5.72          6.48         0.73 o                         
  -3   3  13          1.53          1.58         0.33 o                         
  -2   3  13          0.91          0.37         0.29 o                         
  -1   3  13         14.37         13.46         0.49 o                         
   0   3  13          0.04         -0.25         0.25 o                         
   1   3  13         13.98          9.96         0.45 o                         
   2   3  13        107.96        113.33         1.54 o                         
   3   3  13          2.54          2.13         0.37 o                         
   4   3  13          1.69          1.91         0.46 o                         
   5   3  13          4.24          1.47         0.55 o                         
  -4   4  13          5.45          4.35         0.57 o                         
  -3   4  13         31.01         35.69         1.01 o                         
  -2   4  13          1.19          1.45         0.32 o                         
  -1   4  13          0.92          0.75         0.27 o                         
   0   4  13         28.64         27.10         0.76 o                         
   1   4  13          0.50          0.35         0.26 o                         
   2   4  13        171.80        172.28         2.13 o                         
   3   4  13          0.04          0.24         0.34 o                         
   4   4  13          5.25          4.31         0.51 o                         
   5   4  13         31.40         25.60         2.18 o                         
  -4   5  13         24.92         20.49         1.64 o                         
  -3   5  13          2.85          3.55         0.48 o                         
  -2   5  13         40.23         40.63         0.92 o                         
  -1   5  13          0.07         -0.25         0.25 o                         
   0   5  13         39.75         36.43         0.79 o                         
   1   5  13         62.03         60.69         1.16 o                         
   2   5  13         38.32         35.18         0.84 o                         
   3   5  13         10.97         10.27         0.48 o                         
   4   5  13         20.96         19.34         0.91 o                         
   5   5  13          7.78          2.97         1.13 o                         
  -4   6  13          0.03         -0.39         0.39 o                         
  -3   6  13         52.33         53.96         1.84 o                         
  -2   6  13          0.00          0.08         0.33 o                         
  -1   6  13        124.29        118.24         1.58 o                         
   0   6  13         66.75         60.71         0.99 o                         
   1   6  13        121.96        124.34         1.90 o                         
   2   6  13         32.72         37.99         0.93 o                         
   3   6  13          0.13          0.04         0.32 o                         
   4   6  13          2.95          2.69         0.49 o                         
  -3   7  13         39.05         41.34         1.68 o                         
  -2   7  13          9.37          8.63         0.52 o                         
  -1   7  13         12.22         13.14         0.52 o                         
   0   7  13         31.88         29.52         0.72 o                         
   1   7  13         17.05         16.82         0.68 o                         
   2   7  13         43.49         48.35         1.12 o                         
   3   7  13        202.89        226.77         4.18 o                         
   4   7  13         46.88         50.52         1.85 o                         
  -3   8  13         55.29         71.14         2.21 o                         
  -2   8  13         46.11         56.22         1.68 o                         
  -1   8  13         43.26         45.58         0.92 o                         
   0   8  13          0.53          1.14         0.31 o                         
   1   8  13          9.74          9.32         0.52 o                         
   2   8  13         38.84         40.90         1.03 o                         
   3   8  13        193.74        215.46         4.16 o                         
   4   8  13          8.04          5.51         0.55 o                         
  -3   9  13         31.42         37.94         2.44 o                         
  -2   9  13        118.97        141.01         2.84 o                         
  -1   9  13         24.01         20.90         0.71 o                         
   0   9  13          4.97          5.10         0.45 o                         
   1   9  13         13.07         12.47         0.57 o                         
   2   9  13         57.81         60.65         1.28 o                         
   3   9  13          9.98          7.54         0.65 o                         
   4   9  13          1.10          1.15         0.50 o                         
  -2  10  13         86.50        106.42         3.27 o                         
  -1  10  13         29.92         32.07         1.26 o                         
   0  10  13         72.03         83.95         1.83 o                         
   1  10  13         17.57         15.71         0.68 o                         
   2  10  13          9.92          8.90         0.63 o                         
   3  10  13          1.11          0.45         0.45 o                         
  -2  11  13        255.43        296.49         8.72 o                         
  -1  11  13          6.46          4.31         0.47 o                         
   0  11  13          2.51          1.59         0.36 o                         
   1  11  13         51.45         54.24         1.30 o                         
   2  11  13          5.84          5.11         0.52 o                         
   3  11  13          6.39          4.63         0.58 o                         
  -1  12  13          1.23          0.59         0.37 o                         
   0  12  13         13.79         12.59         0.74 o                         
   1  12  13         89.67        101.27         2.28 o                         
   2  12  13         13.69         11.45         0.75 o                         
   0  13  13          7.36          4.06         0.51 o                         
   1  13  13         89.36        100.74         2.46 o                         
   0 -11  14          4.50          4.38         2.24 o                         
  -2 -10  14          2.63          1.18         0.46 o                         
  -1 -10  14          1.58          1.33         0.41 o                         
   0 -10  14          3.13          2.85         0.48 o                         
   1 -10  14          2.17          1.56         0.44 o                         
  -2  -9  14        111.52        120.84         3.51 o                         
  -1  -9  14          2.43          2.22         0.39 o                         
   0  -9  14         18.24         19.13         0.95 o                         
   1  -9  14          1.59          0.66         0.41 o                         
   2  -9  14          2.37          0.80         0.44 o                         
  -3  -8  14          8.33          7.52         0.78 o                         
  -2  -8  14         19.75         17.94         0.83 o                         
  -1  -8  14         10.54          9.44         0.56 o                         
   0  -8  14          9.92          9.13         0.54 o                         
   1  -8  14         31.11         26.81         0.97 o                         
   2  -8  14         36.69         21.63         2.61 o                         
   3  -8  14          2.26          0.47         0.99 o                         
  -3  -7  14          1.84          0.75         0.47 o                         
  -2  -7  14          9.79          9.83         0.60 o                         
  -1  -7  14          1.28          0.80         0.36 o                         
   0  -7  14        131.94        131.49         1.87 o                         
   1  -7  14        446.60        496.66         5.62 o                         
   2  -7  14          3.96          2.71         0.51 o                         
   3  -7  14          5.23          2.55         0.93 o                         
  -3  -6  14          1.09          1.24         0.49 o                         
  -2  -6  14          4.53          3.25         0.49 o                         
  -1  -6  14          5.73          5.50         0.44 o                         
   0  -6  14         11.83         11.60         0.55 o                         
   1  -6  14         12.35         13.77         0.58 o                         
   2  -6  14          1.58          1.39         0.43 o                         
   3  -6  14         20.27         25.76         1.57 o                         
  -4  -5  14         54.80         66.45         2.67 o                         
  -3  -5  14          0.94          1.30         0.49 o                         
  -2  -5  14          0.18         -0.35         0.38 o                         
  -1  -5  14          5.35          4.79         0.42 o                         
   0  -5  14         18.11         17.42         0.62 o                         
   1  -5  14         21.54         20.77         0.70 o                         
   2  -5  14         35.01         37.85         1.04 o                         
   3  -5  14         64.52         70.59         3.12 o                         
   4  -5  14         32.59         22.80         1.45 o                         
  -4  -4  14          0.08          0.38         0.49 o                         
  -3  -4  14          6.59          5.87         0.59 o                         
  -2  -4  14          1.00          1.47         0.41 o                         
  -1  -4  14        127.39        126.74         1.90 o                         
   0  -4  14          2.94          2.95         0.38 o                         
   1  -4  14         19.52         18.09         0.61 o                         
   2  -4  14          0.29          0.34         0.31 o                         
   3  -4  14          0.60          0.39         0.42 o                         
   4  -4  14          9.14          7.73         1.11 o                         
  -4  -3  14         68.48         72.77         1.77 o                         
  -3  -3  14          0.02          0.55         0.45 o                         
  -2  -3  14        110.97        104.94         1.87 o                         
  -1  -3  14         20.71         18.45         0.73 o                         
   0  -3  14          0.03          0.45         0.29 o                         
   1  -3  14          1.68          0.93         0.30 o                         
   2  -3  14         21.93         22.99         0.67 o                         
   3  -3  14          5.97          5.72         0.51 o                         
   4  -3  14         36.53         46.79         1.95 o                         
  -4  -2  14         14.74         16.62         1.01 o                         
  -3  -2  14        143.31        157.90         2.36 o                         
  -2  -2  14         18.78         18.32         0.70 o                         
  -1  -2  14          0.78          1.17         0.35 o                         
   0  -2  14          3.62          3.87         0.35 o                         
   1  -2  14        176.14        183.03         2.15 o                         
   2  -2  14         24.92         26.65         0.71 o                         
   3  -2  14         11.92         12.54         0.61 o                         
   4  -2  14          7.74          9.24         0.88 o                         
  -4  -1  14          5.06          2.86         0.46 o                         
  -3  -1  14         92.98         95.19         1.65 o                         
  -2  -1  14          2.71          3.42         0.38 o                         
  -1  -1  14         45.59         46.60         0.96 o                         
   0  -1  14         58.20         59.62         1.07 o                         
   1  -1  14          9.74         11.41         0.45 o                         
   2  -1  14          1.35          1.50         0.33 o                         
   3  -1  14          2.63          2.41         0.39 o                         
   4  -1  14         14.80         15.22         1.06 o                         
  -4   0  14         26.34         32.59         1.36 o                         
  -3   0  14         92.37        112.24         1.85 o                         
  -2   0  14          2.57          2.95         0.35 o                         
  -1   0  14         26.62         22.32         0.61 o                         
   0   0  14         85.70         67.85         1.19 o                         
   1   0  14          0.06          0.10         0.24 o                         
   2   0  14         20.67         21.58         0.76 o                         
   3   0  14          0.03          0.21         0.32 o                         
   4   0  14        132.54        149.91         2.99 o                         
  -4   1  14          4.06          2.21         0.45 o                         
  -3   1  14          2.66          1.89         0.38 o                         
  -2   1  14         84.96         91.44         1.42 o                         
  -1   1  14          0.00          0.04         0.27 o                         
   0   1  14         64.59         81.48         1.29 o                         
   1   1  14          8.22          8.53         0.38 o                         
   2   1  14         10.00          8.84         0.46 o                         
   3   1  14          2.87          3.10         0.41 o                         
   4   1  14         46.76         49.42         1.52 o                         
  -4   2  14          2.76          1.77         0.46 o                         
  -3   2  14          9.65          8.68         0.63 o                         
  -2   2  14          7.42          8.61         0.49 o                         
  -1   2  14        950.73       1006.58         9.68 o                         
   0   2  14         92.08        100.87         1.49 o                         
   1   2  14          8.68          4.15         0.35 o                         
   2   2  14          3.55          3.80         0.39 o                         
   3   2  14         10.12          8.79         0.52 o                         
   4   2  14          2.27          1.92         0.51 o                         
  -4   3  14          0.71          0.08         0.36 o                         
  -3   3  14          5.81          4.59         0.47 o                         
  -2   3  14         10.67         13.16         0.57 o                         
  -1   3  14         14.36         13.98         0.51 o                         
   0   3  14         68.96         67.03         1.12 o                         
   1   3  14         66.64         58.53         1.19 o                         
   2   3  14         72.21         67.15         1.18 o                         
   3   3  14         49.01         56.18         1.19 o                         
   4   3  14          6.83          5.18         0.62 o                         
  -4   4  14          3.85          2.52         0.51 o                         
  -3   4  14         12.66         12.45         0.66 o                         
  -2   4  14         91.54         91.71         1.48 o                         
  -1   4  14          0.14         -0.03         0.28 o                         
   0   4  14        127.85        127.73         1.94 o                         
   1   4  14          2.87          3.03         0.35 o                         
   2   4  14        142.31        155.65         2.01 o                         
   3   4  14          9.04          9.76         0.57 o                         
   4   4  14          6.70          6.07         0.63 o                         
  -4   5  14          3.48          1.83         0.44 o                         
  -3   5  14          0.14         -0.22         0.34 o                         
  -2   5  14          8.89         10.58         0.54 o                         
  -1   5  14          0.18          0.04         0.30 o                         
   0   5  14         79.33         75.28         1.28 o                         
   1   5  14          3.59          4.35         0.41 o                         
   2   5  14          4.73          5.28         0.45 o                         
   3   5  14        112.98        114.62         1.88 o                         
   4   5  14          1.76          1.56         0.44 o                         
  -3   6  14        153.43        172.96         4.96 o                         
  -2   6  14         22.37         27.02         1.39 o                         
  -1   6  14          1.57          1.72         0.32 o                         
   0   6  14          3.98          4.12         0.37 o                         
   1   6  14          4.72          3.67         0.44 o                         
   2   6  14          0.89          1.12         0.37 o                         
   3   6  14         26.42         23.12         0.88 o                         
   4   6  14          3.15          2.30         0.50 o                         
  -3   7  14         11.77         12.43         1.10 o                         
  -2   7  14          2.62          2.54         0.47 o                         
  -1   7  14          2.01          1.62         0.33 o                         
   0   7  14        185.41        178.59         2.23 o                         
   1   7  14          5.95          5.52         0.48 o                         
   2   7  14          0.29          0.86         0.39 o                         
   3   7  14        153.83        170.21         3.68 o                         
   4   7  14         29.47         24.32         1.42 o                         
  -3   8  14         12.22         13.86         1.07 o                         
  -2   8  14          9.52          9.58         0.64 o                         
  -1   8  14         44.37         63.11         1.17 o                         
   0   8  14          0.09          0.04         0.30 o                         
   1   8  14          0.29         -0.02         0.34 o                         
   2   8  14         12.60         12.66         0.68 o                         
   3   8  14         37.91         40.29         1.14 o                         
   4   8  14         27.17         20.96         1.04 o                         
  -2   9  14         62.74         78.20         3.21 o                         
  -1   9  14         69.95         75.81         1.69 o                         
   0   9  14          5.06          5.67         0.49 o                         
   1   9  14          9.80          9.36         0.58 o                         
   2   9  14          1.50          0.77         0.38 o                         
   3   9  14        120.26        138.33         2.55 o                         
   4   9  14          3.14          2.24         1.77 o                         
  -2  10  14         14.14          7.02         0.90 o                         
  -1  10  14          0.59          0.37         0.36 o                         
   0  10  14         46.40         53.75         1.49 o                         
   1  10  14          0.45          0.26         0.33 o                         
   2  10  14          2.00          1.67         0.41 o                         
   3  10  14          2.44          1.59         0.49 o                         
  -1  11  14          0.06          0.23         0.36 o                         
   0  11  14         89.26        110.60         3.02 o                         
   1  11  14         30.82         27.15         1.24 o                         
   2  11  14          0.15          0.17         0.36 o                         
   3  11  14          9.10          6.84         0.71 o                         
  -1  12  14         14.38          4.85         1.96 o                         
   0  12  14          0.37          0.17         0.32 o                         
   1  12  14          4.07          2.61         0.42 o                         
   2  12  14          0.99          0.53         0.39 o                         
  -1 -10  15          0.07         -0.18         0.40 o                         
   0 -10  15          5.16          3.34         0.54 o                         
  -2  -9  15          2.85          3.13         0.49 o                         
  -1  -9  15         27.74         25.17         1.35 o                         
   0  -9  15         19.60         19.83         1.00 o                         
   1  -9  15          3.39          1.63         0.44 o                         
  -2  -8  15         18.02         20.61         1.09 o                         
  -1  -8  15         81.50         89.05         1.72 o                         
   0  -8  15          0.83          0.51         0.35 o                         
   1  -8  15         89.50         92.11         2.47 o                         
   2  -8  15          7.03          2.49         0.57 o                         
  -3  -7  15          0.63          0.00         0.46 o                         
  -2  -7  15          1.70          1.89         0.47 o                         
  -1  -7  15          1.66          1.64         0.37 o                         
   0  -7  15          2.58          2.17         0.39 o                         
   1  -7  15          8.82          6.79         0.51 o                         
   2  -7  15         42.01         52.90         2.58 o                         
   3  -7  15          0.07         -0.35         0.45 o                         
  -3  -6  15          6.79          7.54         0.64 o                         
  -2  -6  15          1.08         -0.06         0.41 o                         
  -1  -6  15          3.70          3.49         0.42 o                         
   0  -6  15         34.85         33.43         0.89 o                         
   1  -6  15         41.67         41.51         1.00 o                         
   2  -6  15         13.94         14.48         1.06 o                         
   3  -6  15          0.02         -0.04         0.44 o                         
  -3  -5  15          8.91          7.49         0.70 o                         
  -2  -5  15          0.40          0.55         0.42 o                         
  -1  -5  15         20.42         18.56         0.72 o                         
   0  -5  15          4.02          4.05         0.44 o                         
   1  -5  15          2.21          2.38         0.40 o                         
   2  -5  15          1.05          0.87         0.43 o                         
   3  -5  15          7.31          5.64         0.89 o                         
  -4  -4  15        162.21        120.05         6.90 o                         
  -3  -4  15         58.21         65.72         1.48 o                         
  -2  -4  15         43.93         49.50         1.26 o                         
  -1  -4  15         93.98         95.48         1.61 o                         
   0  -4  15          8.77          8.53         0.52 o                         
   1  -4  15          1.88          1.59         0.34 o                         
   2  -4  15         23.01         24.32         0.81 o                         
   3  -4  15          5.37          4.06         0.55 o                         
   4  -4  15         15.05          6.83         1.10 o                         
  -4  -3  15         26.27         25.37         1.63 o                         
  -3  -3  15         16.97         19.17         0.84 o                         
  -2  -3  15          1.30          1.01         0.41 o                         
  -1  -3  15         13.40         13.76         0.64 o                         
   0  -3  15         11.61         11.07         0.56 o                         
   1  -3  15          4.17          4.21         0.40 o                         
   2  -3  15         42.31         43.42         0.97 o                         
   3  -3  15          0.65          0.69         0.41 o                         
   4  -3  15         13.78          9.48         1.57 o                         
  -4  -2  15          5.31          1.57         0.49 o                         
  -3  -2  15         10.03          9.06         0.62 o                         
  -2  -2  15          4.79          4.12         0.44 o                         
  -1  -2  15        166.19        160.79         2.20 o                         
   0  -2  15          1.03          0.83         0.33 o                         
   1  -2  15          6.09          6.33         0.42 o                         
   2  -2  15         26.56         28.93         0.79 o                         
   3  -2  15          9.51          8.03         0.56 o                         
   4  -2  15         13.14         11.85         0.98 o                         
  -4  -1  15          0.00         -0.40         0.40 o                         
  -3  -1  15         16.91         20.11         0.82 o                         
  -2  -1  15          0.52          0.97         0.36 o                         
  -1  -1  15        174.81        183.32         2.42 o                         
   0  -1  15          3.89          3.05         0.40 o                         
   1  -1  15         34.53         31.57         0.69 o                         
   2  -1  15          0.78          0.71         0.34 o                         
   3  -1  15          0.27          0.77         0.42 o                         
   4  -1  15          0.46          0.29         0.46 o                         
  -4   0  15         39.39         34.41         1.92 o                         
  -3   0  15          1.61          1.39         0.40 o                         
  -2   0  15         55.02         59.46         1.14 o                         
  -1   0  15          1.49          1.90         0.36 o                         
   0   0  15         30.12         39.90         0.88 o                         
   1   0  15         17.75         16.34         0.50 o                         
   2   0  15         12.90         14.43         0.67 o                         
   3   0  15          0.02          0.21         0.34 o                         
   4   0  15        101.91        114.30         3.48 o                         
  -4   1  15          3.33          1.59         0.44 o                         
  -3   1  15         14.50         16.44         0.74 o                         
  -2   1  15         36.70         40.04         0.93 o                         
  -1   1  15         58.32         57.22         1.01 o                         
   0   1  15        761.00        793.62         8.56 o                         
   1   1  15         71.52         59.28         1.00 o                         
   2   1  15          2.84          3.14         0.38 o                         
   3   1  15         30.92         33.35         0.91 o                         
   4   1  15          1.51          1.10         0.49 o                         
  -4   2  15          7.48          5.62         0.68 o                         
  -3   2  15          4.32          2.83         0.42 o                         
  -2   2  15         31.33         34.55         0.86 o                         
  -1   2  15         99.16        104.87         1.49 o                         
   0   2  15         10.68         11.76         0.55 o                         
   1   2  15         50.09         48.55         1.01 o                         
   2   2  15         12.76         11.35         0.57 o                         
   3   2  15         21.37         25.09         0.81 o                         
   4   2  15          0.10          0.57         0.45 o                         
  -4   3  15          3.56          1.03         0.41 o                         
  -3   3  15          9.17          7.32         0.58 o                         
  -2   3  15          2.96          2.38         0.38 o                         
  -1   3  15         20.87         20.71         0.63 o                         
   0   3  15         20.89         22.87         0.72 o                         
   1   3  15          1.27          1.29         0.39 o                         
   2   3  15        146.87        142.74         1.98 o                         
   3   3  15         72.46         81.02         1.62 o                         
   4   3  15          3.58          2.13         0.56 o                         
  -3   4  15          9.99         11.33         0.68 o                         
  -2   4  15         61.26         66.63         1.19 o                         
  -1   4  15         11.07         10.05         0.51 o                         
   0   4  15         23.65         24.22         0.83 o                         
   1   4  15          7.44          7.90         0.51 o                         
   2   4  15          0.42          0.30         0.33 o                         
   3   4  15          0.55          0.17         0.37 o                         
   4   4  15          0.01          0.20         0.43 o                         
  -3   5  15          8.87          8.87         0.81 o                         
  -2   5  15         35.60         37.70         1.07 o                         
  -1   5  15          6.26          6.71         0.48 o                         
   0   5  15          6.85          6.61         0.47 o                         
   1   5  15         32.42         35.70         0.96 o                         
   2   5  15          1.97          1.48         0.39 o                         
   3   5  15          2.40          1.07         0.40 o                         
   4   5  15          0.66          0.40         0.44 o                         
  -3   6  15          3.08          2.12         0.46 o                         
  -2   6  15         21.44         22.83         1.29 o                         
  -1   6  15         38.63         40.57         0.95 o                         
   0   6  15         45.87         50.67         1.02 o                         
   1   6  15          4.82          3.55         0.42 o                         
   2   6  15         30.55         32.38         0.93 o                         
   3   6  15          4.21          2.60         0.45 o                         
   4   6  15          4.19          3.34         0.54 o                         
  -3   7  15          0.02          0.22         0.39 o                         
  -2   7  15         52.81         62.72         1.78 o                         
  -1   7  15          0.73          0.51         0.33 o                         
   0   7  15         51.97         46.20         1.05 o                         
   1   7  15          6.03          5.90         0.49 o                         
   2   7  15         11.18         10.39         0.64 o                         
   3   7  15         25.01         25.66         0.97 o                         
   4   7  15          1.59          0.72         0.49 o                         
  -3   8  15          1.34         -0.19         1.12 o                         
  -2   8  15         11.79         11.24         1.16 o                         
  -1   8  15         31.96         28.32         1.03 o                         
   0   8  15         12.59         11.26         0.62 o                         
   1   8  15          9.22         10.62         0.62 o                         
   2   8  15         31.09         34.11         0.99 o                         
   3   8  15         38.96         46.58         1.41 o                         
   4   8  15         22.23         15.35         1.75 o                         
  -2   9  15          8.60          4.10         0.53 o                         
  -1   9  15          3.70          4.55         0.46 o                         
   0   9  15          1.08          1.74         0.41 o                         
   1   9  15          0.40          0.55         0.36 o                         
   2   9  15         18.39         18.30         0.85 o                         
   3   9  15         96.04        111.23         2.69 o                         
  -2  10  15        120.53         88.77         5.23 o                         
  -1  10  15         43.47         54.15         1.56 o                         
   0  10  15          5.95          6.35         0.50 o                         
   1  10  15          6.19          4.87         0.48 o                         
   2  10  15         18.45         16.72         0.91 o                         
   3  10  15          5.55          4.62         0.61 o                         
  -1  11  15          5.68          5.12         0.55 o                         
   0  11  15          0.18          0.30         0.34 o                         
   1  11  15         65.52         71.59         1.77 o                         
   2  11  15         31.87         32.44         1.49 o                         
   0  12  15          4.09          2.89         0.64 o                         
   1  12  15         96.60         95.76         3.48 o                         
  -1  -9  16          2.38          1.58         0.42 o                         
   0  -9  16         14.27          6.55         0.99 o                         
   1  -9  16         36.85         29.40         1.99 o                         
  -2  -8  16         36.73         43.26         1.96 o                         
  -1  -8  16         16.96         22.36         1.18 o                         
   0  -8  16         26.93         26.50         1.05 o                         
   1  -8  16         38.12         37.46         2.03 o                         
   2  -8  16          6.04          4.05         0.79 o                         
  -2  -7  16          0.09         -0.01         0.42 o                         
  -1  -7  16          0.62          0.34         0.36 o                         
   0  -7  16          4.46          3.03         0.43 o                         
   1  -7  16          0.00         -0.32         0.37 o                         
   2  -7  16         46.64         40.77         3.65 o                         
  -3  -6  16         20.05         17.32         1.16 o                         
  -2  -6  16          0.60          0.55         0.43 o                         
  -1  -6  16          7.55          8.53         0.63 o                         
   0  -6  16         40.16         41.12         1.26 o                         
   1  -6  16        227.60        261.38         4.39 o                         
   2  -6  16          4.75          1.70         0.49 o                         
   3  -6  16          2.32          1.33         0.54 o                         
  -3  -5  16         22.53         27.86         1.17 o                         
  -2  -5  16          6.30          5.23         0.60 o                         
  -1  -5  16          0.63          0.50         0.40 o                         
   0  -5  16          1.10          0.98         0.40 o                         
   1  -5  16          0.17         -0.01         0.37 o                         
   2  -5  16          0.22          0.06         0.45 o                         
   3  -5  16         10.47          7.97         1.08 o                         
  -3  -4  16         15.01         16.61         0.85 o                         
  -2  -4  16          0.94          0.85         0.45 o                         
  -1  -4  16         12.61         12.85         0.72 o                         
   0  -4  16          3.28          3.16         0.44 o                         
   1  -4  16          6.96          6.13         0.47 o                         
   2  -4  16          2.54          2.43         0.45 o                         
   3  -4  16         14.40         12.68         1.04 o                         
  -3  -3  16          3.00          2.90         0.60 o                         
  -2  -3  16         48.81         52.27         1.37 o                         
  -1  -3  16          5.53          4.38         0.48 o                         
   0  -3  16         17.49         15.59         0.67 o                         
   1  -3  16         12.98         13.19         0.59 o                         
   2  -3  16         42.61         45.82         1.13 o                         
   3  -3  16          6.49          5.15         0.63 o                         
  -3  -2  16         13.18         12.00         0.70 o                         
  -2  -2  16         18.82         21.66         0.82 o                         
  -1  -2  16         60.61         67.97         1.27 o                         
   0  -2  16         10.95          9.47         0.58 o                         
   1  -2  16         34.41         38.23         0.87 o                         
   2  -2  16          0.75          1.01         0.33 o                         
   3  -2  16         19.39         17.61         0.92 o                         
   4  -2  16          3.36          1.19         0.53 o                         
  -3  -1  16         39.16         46.93         1.43 o                         
  -2  -1  16          8.48          8.21         0.52 o                         
  -1  -1  16          0.03          0.22         0.34 o                         
   0  -1  16         69.28         63.84         1.23 o                         
   1  -1  16         10.53          9.84         0.51 o                         
   2  -1  16         34.69         36.46         0.96 o                         
   3  -1  16          4.51          4.61         0.54 o                         
   4  -1  16         27.82         26.36         1.91 o                         
  -3   0  16         32.74         34.15         1.30 o                         
  -2   0  16          0.05         -0.14         0.36 o                         
  -1   0  16          9.01          9.50         0.53 o                         
   0   0  16          1.07          2.12         0.39 o                         
   1   0  16          0.09          0.37         0.29 o                         
   2   0  16          0.00         -0.04         0.37 o                         
   3   0  16          4.43          3.59         0.45 o                         
   4   0  16          2.90          1.40         0.52 o                         
  -3   1  16         21.14         23.36         1.00 o                         
  -2   1  16          0.16          0.57         0.36 o                         
  -1   1  16          0.72          0.32         0.34 o                         
   0   1  16        331.25        365.25         4.26 o                         
   1   1  16         59.70         53.96         1.13 o                         
   2   1  16          7.06          7.05         0.46 o                         
   3   1  16         26.21         27.90         1.08 o                         
   4   1  16          2.87          1.59         0.51 o                         
  -3   2  16          0.23         -0.33         0.37 o                         
  -2   2  16          7.24          7.51         0.54 o                         
  -1   2  16          1.76          2.00         0.38 o                         
   0   2  16          0.03         -0.09         0.34 o                         
   1   2  16         27.89         24.94         0.82 o                         
   2   2  16          0.08         -0.34         0.34 o                         
   3   2  16         62.90         65.32         1.58 o                         
   4   2  16         42.80         46.03         2.42 o                         
  -3   3  16         20.09         12.61         1.56 o                         
  -2   3  16         10.22          9.56         0.60 o                         
  -1   3  16          8.01          8.86         0.53 o                         
   0   3  16        189.45        208.75         2.68 o                         
   1   3  16          8.84          8.45         0.59 o                         
   2   3  16          1.41          1.83         0.40 o                         
   3   3  16         83.76         88.08         2.97 o                         
   4   3  16         39.88         47.32         2.25 o                         
  -3   4  16         37.55         43.77         1.38 o                         
  -2   4  16         45.18         50.13         1.60 o                         
  -1   4  16         39.10         44.38         1.05 o                         
   0   4  16         27.28         29.63         1.00 o                         
   1   4  16         43.12         45.74         1.04 o                         
   2   4  16          2.88          1.69         0.39 o                         
   3   4  16         10.68          6.37         0.59 o                         
   4   4  16         26.13         12.33         1.50 o                         
  -3   5  16         42.52         26.24         1.52 o                         
  -2   5  16         55.67         66.21         2.04 o                         
  -1   5  16          6.63          6.26         0.48 o                         
   0   5  16         12.86         14.38         0.65 o                         
   1   5  16          1.58          1.08         0.39 o                         
   2   5  16          0.11         -0.08         0.35 o                         
   3   5  16          5.95          3.90         0.49 o                         
   4   5  16          0.18          0.26         0.45 o                         
  -3   6  16          3.90          2.45         0.53 o                         
  -2   6  16         74.72         88.86         2.28 o                         
  -1   6  16          7.65          8.55         0.55 o                         
   0   6  16          0.15          1.11         0.35 o                         
   1   6  16         83.47         90.08         1.66 o                         
   2   6  16          2.55          2.07         0.41 o                         
   3   6  16          8.03          6.26         0.70 o                         
   4   6  16         17.62         13.92         1.10 o                         
  -2   7  16         18.32         18.72         1.28 o                         
  -1   7  16          8.27          6.38         0.49 o                         
   0   7  16         88.43         90.67         1.63 o                         
   1   7  16          1.29          1.28         0.37 o                         
   2   7  16          0.45          0.54         0.42 o                         
   3   7  16          0.07         -0.05         0.38 o                         
  -2   8  16          4.23          2.52         0.45 o                         
  -1   8  16         16.65         15.83         0.78 o                         
   0   8  16          1.67          1.09         0.38 o                         
   1   8  16         24.95         25.10         1.02 o                         
   2   8  16          0.32          0.47         0.41 o                         
   3   8  16        155.12        163.22         4.94 o                         
  -2   9  16          5.18          2.73         0.50 o                         
  -1   9  16         51.94         60.48         1.72 o                         
   0   9  16         77.23         83.83         1.67 o                         
   1   9  16         19.15         15.56         0.75 o                         
   2   9  16          0.09         -0.18         0.39 o                         
   3   9  16         22.00         20.97         1.22 o                         
  -1  10  16         50.09         56.07         1.62 o                         
   0  10  16         23.60         19.46         0.89 o                         
   1  10  16          0.00          0.19         0.36 o                         
   2  10  16          0.02         -0.19         0.40 o                         
   0  11  16          5.32          3.10         0.46 o                         
   1  11  16         24.98         20.84         0.99 o                         
   2  11  16         18.91         13.55         1.60 o                         
  -1  -8  17          0.17          0.16         0.40 o                         
   0  -8  17          8.76          7.10         0.69 o                         
   1  -8  17          1.81          1.09         0.53 o                         
  -2  -7  17          0.88          0.11         0.43 o                         
  -1  -7  17          5.37          5.37         0.62 o                         
   0  -7  17          0.02         -0.06         0.41 o                         
   1  -7  17          0.92          0.56         0.43 o                         
   2  -7  17        213.63        126.65         4.43 o                         
  -2  -6  17         10.14          9.79         0.72 o                         
  -1  -6  17         48.92         54.78         1.33 o                         
   0  -6  17         16.77         14.96         0.82 o                         
   1  -6  17         41.46         39.91         1.58 o                         
   2  -6  17         36.44         28.98         2.44 o                         
  -3  -5  17        194.99        217.37         8.54 o                         
  -2  -5  17          0.20          0.46         0.46 o                         
  -1  -5  17         10.89         11.86         0.70 o                         
   0  -5  17          7.14          5.20         0.51 o                         
   1  -5  17          0.16         -0.06         0.39 o                         
   2  -5  17         35.45         37.55         1.62 o                         
   3  -5  17          0.93          0.76         0.56 o                         
  -3  -4  17         10.39         10.23         0.76 o                         
  -2  -4  17          3.61          4.30         0.57 o                         
  -1  -4  17         38.76         43.53         1.15 o                         
   0  -4  17        137.94        156.12         2.51 o                         
   1  -4  17          2.46          2.39         0.41 o                         
   2  -4  17         27.56         26.03         1.44 o                         
   3  -4  17          2.47          1.08         0.61 o                         
  -3  -3  17          2.70          1.32         0.48 o                         
  -2  -3  17          8.61          7.99         0.62 o                         
  -1  -3  17         90.74         87.00         1.56 o                         
   0  -3  17         46.96         50.10         1.24 o                         
   1  -3  17         28.46         31.29         0.92 o                         
   2  -3  17         21.00         22.12         0.90 o                         
   3  -3  17         17.00         13.64         1.03 o                         
  -3  -2  17          1.03          1.22         0.46 o                         
  -2  -2  17          1.24          0.94         0.42 o                         
  -1  -2  17          1.62          0.63         0.37 o                         
   0  -2  17         39.92         42.72         1.04 o                         
   1  -2  17          2.34          3.92         0.42 o                         
   2  -2  17          0.19          0.48         0.36 o                         
   3  -2  17         20.76         19.75         1.11 o                         
  -3  -1  17          2.89          2.89         0.51 o                         
  -2  -1  17          0.73          0.43         0.40 o                         
  -1  -1  17          0.79          0.98         0.38 o                         
   0  -1  17         10.49          7.66         0.53 o                         
   1  -1  17         26.85         27.71         0.80 o                         
   2  -1  17        210.41        238.97         3.33 o                         
   3  -1  17          2.84          1.03         0.47 o                         
   4  -1  17          0.76          0.09         1.40 o                         
  -3   0  17        105.63        132.12         3.12 o                         
  -2   0  17         11.51         13.71         0.69 o                         
  -1   0  17         61.20         68.47         1.25 o                         
   0   0  17         33.31         30.83         0.87 o                         
   1   0  17         17.86         22.40         0.71 o                         
   2   0  17          5.27          4.43         0.55 o                         
   3   0  17         12.50         12.68         0.97 o                         
   4   0  17          5.77          2.73         0.59 o                         
  -3   1  17         10.29          9.78         0.69 o                         
  -2   1  17          2.93          2.46         0.44 o                         
  -1   1  17          0.44          0.58         0.36 o                         
   0   1  17         30.05         34.90         0.91 o                         
   1   1  17          0.79          1.02         0.38 o                         
   2   1  17          2.58          2.03         0.43 o                         
   3   1  17         94.14        111.95         3.48 o                         
   4   1  17          5.82          3.22         0.81 o                         
  -3   2  17          0.86          0.56         0.40 o                         
  -2   2  17         65.62         72.71         1.95 o                         
  -1   2  17          2.92          2.95         0.41 o                         
   0   2  17        402.61        450.63         5.17 o                         
   1   2  17         36.49         44.34         1.18 o                         
   2   2  17          0.00          0.13         0.41 o                         
   3   2  17          0.09         -0.10         0.38 o                         
   4   2  17          4.72          1.88         0.54 o                         
  -3   3  17          2.27          1.54         0.43 o                         
  -2   3  17          1.25          0.95         0.36 o                         
  -1   3  17          0.14          0.32         0.37 o                         
   0   3  17         54.77         62.36         1.20 o                         
   1   3  17          1.00          1.61         0.43 o                         
   2   3  17         25.50         22.71         0.83 o                         
   3   3  17         11.54          9.56         0.63 o                         
   4   3  17          3.04          2.19         0.55 o                         
  -3   4  17          2.91          1.83         0.43 o                         
  -2   4  17          6.46          5.11         0.48 o                         
  -1   4  17         40.82         53.23         1.19 o                         
   0   4  17          1.05          0.72         0.41 o                         
   1   4  17          0.16         -0.35         0.35 o                         
   2   4  17          3.54          3.21         0.46 o                         
   3   4  17          7.81          7.67         0.64 o                         
   4   4  17          0.90          0.32         0.48 o                         
  -3   5  17          5.80          4.52         0.64 o                         
  -2   5  17         17.12         15.60         0.90 o                         
  -1   5  17         49.86         54.52         1.32 o                         
   0   5  17          1.05          1.94         0.41 o                         
   1   5  17          1.56          0.75         0.41 o                         
   2   5  17          3.35          2.24         0.43 o                         
   3   5  17          2.71          1.72         0.46 o                         
   4   5  17          0.00          0.01         0.92 o                         
  -2   6  17        154.46        194.51         4.93 o                         
  -1   6  17          5.35          3.94         0.45 o                         
   0   6  17         42.53         46.74         1.05 o                         
   1   6  17         17.81         15.21         0.75 o                         
   2   6  17          9.48          6.99         0.56 o                         
   3   6  17          6.31          3.85         0.50 o                         
  -2   7  17         15.69          9.68         1.09 o                         
  -1   7  17         41.68         46.56         1.24 o                         
   0   7  17          3.47          3.21         0.45 o                         
   1   7  17          0.96          0.03         0.36 o                         
   2   7  17          4.38          3.57         0.51 o                         
   3   7  17          8.14          6.75         0.85 o                         
  -2   8  17         15.32         11.61         0.97 o                         
  -1   8  17         14.42         12.97         0.75 o                         
   0   8  17          1.96          1.19         0.42 o                         
   1   8  17         14.65         12.19         0.69 o                         
   2   8  17          1.11          1.13         0.45 o                         
   3   8  17         22.98         16.96         1.02 o                         
  -1   9  17        154.02        194.69         3.98 o                         
   0   9  17          0.10         -0.03         0.38 o                         
   1   9  17          1.61          0.63         0.41 o                         
   2   9  17         57.10         63.71         1.77 o                         
  -1  10  17         30.80         13.33         2.70 o                         
   0  10  17          5.19          3.81         0.48 o                         
   1  10  17          1.63          1.58         0.42 o                         
   2  10  17         42.28         47.01         1.94 o                         
  -1  -7  18          3.00          2.67         0.53 o                         
   0  -7  18          6.45          4.24         0.89 o                         
   1  -7  18         12.49          6.10         1.04 o                         
  -2  -6  18          2.83          2.63         0.53 o                         
  -1  -6  18          3.32          4.22         0.57 o                         
   0  -6  18          6.91          5.96         0.57 o                         
   1  -6  18          0.58          0.25         0.45 o                         
   2  -6  18         19.21         15.07         1.41 o                         
  -2  -5  18         21.64         18.45         0.93 o                         
  -1  -5  18          0.10         -0.30         0.42 o                         
   0  -5  18         11.98         10.94         0.72 o                         
   1  -5  18         12.96         10.65         1.41 o                         
   2  -5  18          0.00          0.30         0.51 o                         
  -2  -4  18         26.07         25.44         1.10 o                         
  -1  -4  18          2.95          2.81         0.49 o                         
   0  -4  18         62.34         63.27         2.05 o                         
   1  -4  18         58.03         65.00         1.37 o                         
   2  -4  18         14.13         12.93         1.04 o                         
  -3  -3  18          0.31          0.46         0.83 o                         
  -2  -3  18          1.17          0.35         0.44 o                         
  -1  -3  18          5.07          4.40         0.50 o                         
   0  -3  18         27.78         27.99         1.07 o                         
   1  -3  18         59.85         68.90         1.50 o                         
   2  -3  18          0.17          0.04         0.40 o                         
   3  -3  18          4.50          1.98         0.54 o                         
  -3  -2  18          1.73          2.53         0.51 o                         
  -2  -2  18         36.54         37.79         1.43 o                         
  -1  -2  18         10.08          7.79         0.59 o                         
   0  -2  18         33.98         32.17         0.96 o                         
   1  -2  18          6.28          6.50         0.53 o                         
   2  -2  18         75.03         84.08         1.91 o                         
   3  -2  18         84.93         85.67         2.48 o                         
  -3  -1  18         16.20         14.25         0.96 o                         
  -2  -1  18         14.42         17.22         0.79 o                         
  -1  -1  18          0.02         -0.03         0.38 o                         
   0  -1  18         86.11         97.14         1.86 o                         
   1  -1  18          3.55          3.23         0.43 o                         
   2  -1  18         23.72         29.50         1.05 o                         
   3  -1  18          3.01          1.40         0.46 o                         
  -3   0  18          0.41          0.08         0.41 o                         
  -2   0  18         25.23         30.92         1.17 o                         
  -1   0  18          7.67          7.89         0.53 o                         
   0   0  18          4.96          4.53         0.49 o                         
   1   0  18          0.40          0.11         0.37 o                         
   2   0  18          3.98          3.83         0.52 o                         
   3   0  18          0.34          0.31         0.41 o                         
  -3   1  18          3.69          1.88         0.46 o                         
  -2   1  18          2.16          0.84         0.39 o                         
  -1   1  18          0.06          0.36         0.37 o                         
   0   1  18          1.82          1.85         0.42 o                         
   1   1  18        310.73        349.71         4.55 o                         
   2   1  18          0.27          0.39         0.38 o                         
   3   1  18          8.54          7.31         0.86 o                         
  -3   2  18          0.04          0.38         0.42 o                         
  -2   2  18         35.10         40.07         1.56 o                         
  -1   2  18         12.24         14.01         0.70 o                         
   0   2  18        202.55        217.56         4.48 o                         
   1   2  18        107.77        126.47         2.31 o                         
   2   2  18          0.24         -0.31         0.38 o                         
   3   2  18          0.50          0.41         0.40 o                         
  -3   3  18         12.48          6.65         0.63 o                         
  -2   3  18          0.36          0.43         0.39 o                         
  -1   3  18          2.19          2.23         0.42 o                         
   0   3  18          0.12          0.28         0.37 o                         
   1   3  18         28.36         29.00         0.93 o                         
   2   3  18          0.37          0.09         0.38 o                         
   3   3  18          2.23          2.26         0.45 o                         
  -2   4  18         11.59          9.35         0.75 o                         
  -1   4  18         56.44         65.90         1.65 o                         
   0   4  18         10.05         12.28         0.81 o                         
   1   4  18          8.62          6.83         0.54 o                         
   2   4  18          0.11          0.16         0.39 o                         
   3   4  18         26.42         18.84         1.63 o                         
  -2   5  18         22.72         23.69         1.30 o                         
  -1   5  18         45.97         52.20         1.68 o                         
   0   5  18         50.03         59.12         1.25 o                         
   1   5  18         19.00         18.18         0.82 o                         
   2   5  18          1.43          1.51         0.42 o                         
   3   5  18          0.04          0.02         0.39 o                         
  -2   6  18          1.93          2.36         0.46 o                         
  -1   6  18          5.26          5.52         0.52 o                         
   0   6  18          0.10          0.53         0.38 o                         
   1   6  18          5.55          5.89         0.58 o                         
   2   6  18          1.17          1.14         0.41 o                         
   3   6  18          2.84          2.49         0.51 o                         
  -2   7  18          0.18         -0.15         0.41 o                         
  -1   7  18         12.10         10.45         0.77 o                         
   0   7  18          1.12          0.97         0.43 o                         
   1   7  18        286.47        341.46         6.26 o                         
   2   7  18          0.05         -0.19         0.40 o                         
   3   7  18          3.28          2.17         0.49 o                         
  -1   8  18          0.04          0.12         0.38 o                         
   0   8  18          6.71          8.51         0.59 o                         
   1   8  18          3.00          2.93         0.48 o                         
   2   8  18          1.25          0.85         0.47 o                         
  -1   9  18         48.01         21.26         3.26 o                         
   0   9  18          1.06          0.80         0.41 o                         
   1   9  18          1.85          1.33         0.45 o                         
   2   9  18         39.11         39.00         2.29 o                         
   1  10  18          0.90          0.47         1.49 o                         
  -1  -6  19          0.01         -0.37         0.45 o                         
   0  -6  19         21.63         20.61         1.15 o                         
   1  -6  19          1.06          0.89         0.53 o                         
  -1  -5  19          1.09          0.67         0.45 o                         
   0  -5  19         57.16         63.83         2.35 o                         
   1  -5  19         20.64         19.54         1.28 o                         
  -2  -4  19          6.75          6.91         0.64 o                         
  -1  -4  19          1.23          1.24         0.46 o                         
   0  -4  19         24.22         22.55         1.04 o                         
   1  -4  19          3.39          2.51         0.51 o                         
   2  -4  19          4.30          3.85         0.70 o                         
  -2  -3  19          5.74          6.15         0.61 o                         
  -1  -3  19         26.35         25.67         1.01 o                         
   0  -3  19          0.00          0.00         0.44 o                         
   1  -3  19         15.77         20.62         0.86 o                         
   2  -3  19          2.87          2.18         0.49 o                         
  -2  -2  19          0.91          0.35         0.42 o                         
  -1  -2  19          0.36         -0.22         0.39 o                         
   0  -2  19         22.34         23.91         0.93 o                         
   1  -2  19          1.57          0.99         0.42 o                         
   2  -2  19         20.88         18.69         1.03 o                         
   3  -2  19         10.25          4.01         0.91 o                         
  -2  -1  19          2.98          2.46         0.45 o                         
  -1  -1  19          3.95          5.05         0.55 o                         
   0  -1  19          6.48          6.99         0.53 o                         
   1  -1  19          0.00          0.12         0.37 o                         
   2  -1  19          6.59          6.00         0.73 o                         
   3  -1  19         34.61         22.45         1.43 o                         
  -2   0  19          5.14          2.74         0.44 o                         
  -1   0  19          3.67          2.22         0.43 o                         
   0   0  19          1.21          1.06         0.41 o                         
   1   0  19         18.20         17.34         0.86 o                         
   2   0  19         38.78         42.96         1.36 o                         
   3   0  19         26.42         28.13         1.68 o                         
  -2   1  19          0.43          0.22         0.38 o                         
  -1   1  19         18.68         19.10         0.85 o                         
   0   1  19          4.16          2.64         0.45 o                         
   1   1  19        289.95        343.60         4.53 o                         
   2   1  19          0.05          0.09         0.40 o                         
   3   1  19         17.92         20.67         1.27 o                         
  -2   2  19          0.34          0.19         0.36 o                         
  -1   2  19          1.60          2.27         0.44 o                         
   0   2  19         55.93         63.54         1.48 o                         
   1   2  19          0.06          0.38         0.45 o                         
   2   2  19          1.36          1.28         0.44 o                         
   3   2  19          6.47          4.37         0.66 o                         
  -2   3  19          5.51          2.92         0.48 o                         
  -1   3  19         75.23         91.80         2.35 o                         
   0   3  19          8.42          8.50         0.55 o                         
   1   3  19         24.24         24.86         1.26 o                         
   2   3  19          1.83          1.32         0.43 o                         
   3   3  19         17.98          9.83         1.15 o                         
  -2   4  19          0.00         -0.24         0.41 o                         
  -1   4  19         71.81         82.86         3.02 o                         
   0   4  19         11.58         12.56         0.69 o                         
   1   4  19         62.39         71.76         1.68 o                         
   2   4  19         17.69         18.41         1.22 o                         
   3   4  19          1.60          1.12         0.45 o                         
  -2   5  19         15.48         14.72         1.17 o                         
  -1   5  19         47.64         56.05         1.49 o                         
   0   5  19         81.57        102.94         2.62 o                         
   1   5  19          0.00          0.27         0.42 o                         
   2   5  19         28.82         31.57         1.50 o                         
   3   5  19          0.00          0.40         0.45 o                         
  -1   6  19          7.13          4.13         0.67 o                         
   0   6  19         30.61         37.53         1.17 o                         
   1   6  19         12.32          9.95         0.73 o                         
   2   6  19         45.94         52.45         1.59 o                         
  -1   7  19          2.80          1.53         0.41 o                         
   0   7  19          0.30         -0.11         0.39 o                         
   1   7  19          3.23          1.08         0.42 o                         
   2   7  19          6.29          4.71         0.59 o                         
  -1   8  19          7.59          3.08         1.77 o                         
   0   8  19          2.06          1.60         0.44 o                         
   1   8  19          7.34          6.01         0.67 o                         
   2   8  19         13.88         10.34         1.09 o                         
   1   9  19          0.03         -0.84         1.31 o                         
   0  -5  20         22.99         24.29         1.47 o                         
  -1  -4  20          0.59          0.41         0.44 o                         
   0  -4  20          1.84          1.61         0.49 o                         
   1  -4  20         40.18         43.75         1.91 o                         
  -1  -3  20          1.36          0.64         0.43 o                         
   0  -3  20          4.41          2.54         0.51 o                         
   1  -3  20         13.39         12.20         0.75 o                         
   2  -3  20          9.98          5.95         0.93 o                         
  -2  -2  20          1.31          0.75         0.57 o                         
  -1  -2  20         13.86         12.68         0.80 o                         
   0  -2  20         13.60         12.33         0.75 o                         
   1  -2  20          0.63         -0.06         0.45 o                         
   2  -2  20         34.06         22.91         2.20 o                         
  -2  -1  20         20.95         18.90         1.29 o                         
  -1  -1  20          0.24          0.25         0.41 o                         
   0  -1  20          0.06          0.12         0.40 o                         
   1  -1  20         10.98          9.46         0.62 o                         
   2  -1  20         32.55         26.13         2.43 o                         
  -2   0  20          3.61          2.18         0.45 o                         
  -1   0  20         17.83         17.12         0.85 o                         
   0   0  20         16.27         18.35         1.27 o                         
   1   0  20          7.23          6.02         0.59 o                         
   2   0  20         12.90          9.42         0.82 o                         
  -2   1  20        119.79        118.48         5.52 o                         
  -1   1  20          2.66          1.59         0.43 o                         
   0   1  20          8.10          8.15         0.61 o                         
   1   1  20         92.64        106.86         2.04 o                         
   2   1  20          7.86          4.24         0.54 o                         
  -2   2  20          2.62          2.18         0.46 o                         
  -1   2  20          2.08          2.12         0.45 o                         
   0   2  20         37.48         40.77         1.13 o                         
   1   2  20          3.06          4.68         0.60 o                         
   2   2  20          6.75          4.36         0.52 o                         
  -2   3  20          1.42          0.84         0.43 o                         
  -1   3  20         57.53         71.16         1.90 o                         
   0   3  20         12.08         10.96         0.67 o                         
   1   3  20        186.00        236.13         3.83 o                         
   2   3  20          5.22          2.90         0.51 o                         
  -1   4  20         11.34          9.86         0.74 o                         
   0   4  20          5.27          5.39         0.58 o                         
   1   4  20          0.83          0.50         0.44 o                         
   2   4  20         53.71         59.84         2.78 o                         
  -1   5  20         24.03         24.20         1.79 o                         
   0   5  20          0.32         -0.03         0.43 o                         
   1   5  20          0.05          0.23         0.46 o                         
   2   5  20         43.28         53.56         1.83 o                         
  -1   6  20         22.05         20.15         1.06 o                         
   0   6  20          2.28          1.57         0.46 o                         
   1   6  20         43.09         43.84         2.39 o                         
   2   6  20         63.23         66.14         3.59 o                         
   0   7  20          0.00          0.20         0.43 o                         
   1   7  20          0.61         -0.04         0.42 o                         
   0  -3  21          7.03          3.80         0.55 o                         
  -1  -2  21         15.03         10.63         1.23 o                         
   0  -2  21          1.67          1.01         0.43 o                         
   1  -2  21         19.57         18.19         1.12 o                         
  -1  -1  21         18.85         19.91         1.08 o                         
   0  -1  21          0.00          0.33         0.42 o                         
   1  -1  21          1.22          0.97         0.50 o                         
  -1   0  21         70.11         86.05         1.99 o                         
   0   0  21         69.45         85.18         2.44 o                         
   1   0  21          1.51          1.31         0.48 o                         
   2   0  21          8.62          5.57         0.74 o                         
  -1   1  21          0.34          0.36         0.43 o                         
   0   1  21         35.80         44.88         1.44 o                         
   1   1  21          0.11          0.50         0.50 o                         
   2   1  21          5.50          3.34         0.56 o                         
  -1   2  21          0.30          0.13         0.42 o                         
   0   2  21          0.03          0.02         0.41 o                         
   1   2  21        215.54        275.72         4.91 o                         
   2   2  21         68.05         72.32         2.58 o                         
  -1   3  21          1.12          1.25         0.43 o                         
   0   3  21         35.68         41.68         1.59 o                         
   1   3  21         16.52         19.40         0.96 o                         
   2   3  21         14.65         12.91         0.83 o                         
  -1   4  21          0.49          0.39         0.47 o                         
   0   4  21          9.01          7.44         0.67 o                         
   1   4  21          1.58          1.40         0.47 o                         
   2   4  21          4.13          4.10         2.14 o                         
   0   5  21         14.48          9.56         0.83 o                         
   1   5  21          5.47          5.35         0.71 o                         
   0   1  22         50.42         41.33         1.98 o                         
   0   2  22         13.15          7.75         1.58 o                         
                                                                                
